# Supplementary material for: Glyphosate’s impact on vegetative growth in leafy spurge identifies molecular processes and hormone cross-talk associated with increased branching
Source: BMC Genomics. 2015 May 19;16(1):395. doi: 10.1186/s12864-015-1627-9 (PMC4437557; doi:10.1186/s12864-015-1627-9)
Supplement: Additional file 2: — RNAseq results: List of selected genes; list of 9,283 differentially expressed transcripts with Arabidopsis annotation; list of 12,918 differentially expressed transcripts; raw transcripts per million (TPM) values for each treatment and biological replicate. [file 12864_2015_1627_MOESM2_ESM.xlsx]

## Sheet: Selected transcripts 
GENERAL CATEGORY	Sub-Category	GENE ID ABV.	GENE ID FULL NAME	Component (Gene)	TAIR ID	log2FC Glyphosate/Control	DESCRIPTION FROM TAIR	GO Biological process from TAIR - involved in	organelle located in (from TAIR)		EBSeq - FDR	Component (Gene)	Fold change (FC) Glyphosate/Control	log2FC Glyphosate/Control	Link to TAIR	Arabidopsis thaliana hit ID	TAIR gene names	description from TAIR of LOCUS_ by UI	0	% identity	Query start	Query End	Hit start	Hit end	E-value	Top_BLASTX_hit-NCBI_ID	phylogeny
ABA	ABA biosynthesis	AAO4	ALDEHYDE OXIDASE 4	comp67916_c0	AT1G04580.1	-1.30698	Encodes aldehyde oxidase AAO4 preferentially expressed in developing seeds.	glucosinolate metabolic process, oxidation-reduction process			0.000691519	comp67916_c0	0.404166	-1.30698	AT1G04580.1	AT1G04580.1	AAO4	aldehyde oxidase 4 [Source:TAIR_LOCUS;Acc:AT1G04580]	http://www.arabidopsis.org/servlets/TairObject?type=locus&name=AT1G04580	72.09	259	2	46	131	1e-40	.	Viridiplantae
ABA	ABA biosynthesis	AAO4	ALDEHYDE OXIDASE 4	comp82561_c1	AT1G04580.1	-1.20881	Encodes aldehyde oxidase AAO4 preferentially expressed in developing seeds.	glucosinolate metabolic process, oxidation-reduction process			0	comp82561_c1	0.432626	-1.20881	AT1G04580.1	AT1G04580.1	AAO4	aldehyde oxidase 4 [Source:TAIR_LOCUS;Acc:AT1G04580]	http://www.arabidopsis.org/servlets/TairObject?type=locus&name=AT1G04580	66.67	72	1	737	760	2e-05	.	Viridiplantae
ABA	ABA biosynthesis	ABA2	ABA DEFICIENT 2	comp64618_c0	AT1G52340.1	1.92487	Encodes a cytosolic short-chain dehydrogenase/reductase involved in the conversion of xanthoxin to ABA-aldehyde during ABA biosynthesis. Mutants are insensitive to sucrose and glucose. 68414.m05908 short-chain dehydrogenase/reductase (SDR) family protein similar to stem secoisolariciresinol dehydrogenase GI:13752458 from [Forsythia x intermedia]	abscisic acid biosynthetic process, metabolic process, proline biosynthetic process, regulation of abscisic acid biosynthetic process, response to fructose stimulus, response to heat, response to water deprivation, sugar mediated signaling pathway			0.000124963	comp64618_c0	3.79703	1.92487	AT1G52340.1	AT1G52340.1	ABA2	NAD(P)-binding Rossmann-fold superfamily protein [Source:TAIR_LOCUS;Acc:AT1G52340]	http://www.arabidopsis.org/servlets/TairObject?type=locus&name=AT1G52340	52.19	878	99	16	285	1e-73	sp|Q94KL7|SILD_FORIN	Viridiplantae
ABA	ABA biosynthesis	ABA2	ABA DEFICIENT 2	comp67801_c0	AT1G52340.1	-1.05988	Encodes a cytosolic short-chain dehydrogenase/reductase involved in the conversion of xanthoxin to ABA-aldehyde during ABA biosynthesis. Mutants are insensitive to sucrose and glucose. 68414.m05908 short-chain dehydrogenase/reductase (SDR) family protein similar to stem secoisolariciresinol dehydrogenase GI:13752458 from [Forsythia x intermedia]	abscisic acid biosynthetic process, metabolic process, proline biosynthetic process, regulation of abscisic acid biosynthetic process, response to fructose stimulus, response to heat, response to water deprivation, sugar mediated signaling pathway			0	comp67801_c0	0.479672	-1.05988	AT1G52340.1	AT1G52340.1	ABA2	NAD(P)-binding Rossmann-fold superfamily protein [Source:TAIR_LOCUS;Acc:AT1G52340]	http://www.arabidopsis.org/servlets/TairObject?type=locus&name=AT1G52340	72.32	1144	341	16	286	2e-136	sp|Q9C826|ABA2_ARATH	Viridiplantae
ABA	ABA biosynthesis	ABA2	ABA DEFICIENT 2	comp69765_c0	AT1G52340.1	4.63628	Encodes a cytosolic short-chain dehydrogenase/reductase involved in the conversion of xanthoxin to ABA-aldehyde during ABA biosynthesis. Mutants are insensitive to sucrose and glucose. 68414.m05908 short-chain dehydrogenase/reductase (SDR) family protein similar to stem secoisolariciresinol dehydrogenase GI:13752458 from [Forsythia x intermedia]	abscisic acid biosynthetic process, metabolic process, proline biosynthetic process, regulation of abscisic acid biosynthetic process, response to fructose stimulus, response to heat, response to water deprivation, sugar mediated signaling pathway			0	comp69765_c0	24.8691	4.63628	AT1G52340.1	AT1G52340.1	ABA2	NAD(P)-binding Rossmann-fold superfamily protein [Source:TAIR_LOCUS;Acc:AT1G52340]	http://www.arabidopsis.org/servlets/TairObject?type=locus&name=AT1G52340	48.52	909	118	16	283	1e-61	sp|Q94KL8|SILD_PODPE	Viridiplantae
ABA	ABA biosynthesis	NCED3	NINE-CIS-EPOXYCAROTENOID DIOXYGENASE 3	comp62453_c0	AT3G14440.1	2.27348	Encodes 9-cis-epoxycarotenoid dioxygenase, a key enzyme in the biosynthesis of abscisic acid. Regulated in response to drought and salinity. Expressed in roots, flowers and seeds. Localized to the chloroplast stroma and thylakoid membrane.	abscisic acid biosynthetic process, hyperosmotic salinity response, oxidation-reduction process, response to osmotic stress, response to water deprivation			0.00231769	comp62453_c0	4.83488	2.27348	AT3G14440.1	AT3G14440.1	NCED3	nine-cis-epoxycarotenoid dioxygenase 3 [Source:TAIR_LOCUS;Acc:AT3G14440]	http://www.arabidopsis.org/servlets/TairObject?type=locus&name=AT3G14440	26.15	724	104	118	319	7e-13	.	Viridiplantae
ABA	ABA catabolism	CYP707A3	CYTOCHROME P450, FAMILY 707, SUBFAMILY A, POLYPEPTIDE 3	comp48367_c0	AT5G45340.1	-5.54527	Encodes a protein with ABA 8'-hydroxylase activity; involved in ABA catabolism. Mutant analyses show that disruption in the gene results in more drought tolerance whereas overexpression results in increased transpiration rate and reduced drought tolerance. Gene involved in postgermination growth. Plant P450 CYP707A3, ABA 8'-hydroxylase, binds enantioselectively (+)-ABA but not (-)-ABA, whereas th…	abscisic acid catabolic process, oxidation-reduction process, response to chitin, response to red or far red light, response to water deprivation	extracellular region or unknown		0.000538723	comp48367_c0	0.0214144	-5.54527	AT5G45340.1	AT5G45340.1	CYP707A3	cytochrome P450, family 707, subfamily A, polypeptide 3 [Source:TAIR_LOCUS;Acc:AT5G45340]	http://www.arabidopsis.org/servlets/TairObject?type=locus&name=AT5G45340	36.17	666	106	297	461	5e-34	sp|Q9AXH9|KAO1_HORVU	Viridiplantae
ABA	ABA catabolism	UGT71B1	UDP-GLUCOSYL TRANSFERASE 71B1	comp59276_c0	AT3G21750.1	3.59275	Encodes a glucosyltransferase that can attach glucose to a number of hydroxylated phenolic compounds as well as quercetins in vitro	metabolic process			5.6724e-05	comp59276_c0	12.065	3.59275	AT3G21750.1	AT3G21750.1	UGT71B1	UDP-glucosyl transferase 71B1 [Source:TAIR_LOCUS;Acc:AT3G21750]	http://www.arabidopsis.org/servlets/TairObject?type=locus&name=AT3G21750	40.43	406	2	7	143	7e-29	sp|Q66PF3|UFOG3_FRAAN	Viridiplantae
ABA	ABA catabolism	UGT71B1	UDP-GLUCOSYL TRANSFERASE 71B1	comp63205_c0	AT3G21750.1	-1.35038	Encodes a glucosyltransferase that can attach glucose to a number of hydroxylated phenolic compounds as well as quercetins in vitro	metabolic process			0	comp63205_c0	0.39219	-1.35038	AT3G21750.1	AT3G21750.1	UGT71B1	UDP-glucosyl transferase 71B1 [Source:TAIR_LOCUS;Acc:AT3G21750]	http://www.arabidopsis.org/servlets/TairObject?type=locus&name=AT3G21750	46.34	212	1162	2	325	2e-96	.	Viridiplantae
ABA	ABA catabolism	UGT71B1	UDP-GLUCOSYL TRANSFERASE 71B1	comp72614_c0	AT3G21750.1	-1.19359	Encodes a glucosyltransferase that can attach glucose to a number of hydroxylated phenolic compounds as well as quercetins in vitro	metabolic process			0	comp72614_c0	0.437214	-1.19359	AT3G21750.1	AT3G21750.1	UGT71B1	UDP-glucosyl transferase 71B1 [Source:TAIR_LOCUS;Acc:AT3G21750]	http://www.arabidopsis.org/servlets/TairObject?type=locus&name=AT3G21750	51.16	493	248	389	474	1e-19	.
ABA	ABA catabolism	UGT71B1	UDP-GLUCOSYL TRANSFERASE 71B1	comp78910_c1	AT3G21750.1	-1.53242	Encodes a glucosyltransferase that can attach glucose to a number of hydroxylated phenolic compounds as well as quercetins in vitro	metabolic process			0	comp78910_c1	0.345697	-1.53242	AT3G21750.1	AT3G21750.1	UGT71B1	UDP-glucosyl transferase 71B1 [Source:TAIR_LOCUS;Acc:AT3G21750]	http://www.arabidopsis.org/servlets/TairObject?type=locus&name=AT3G21750	43.5	518	6	2	175	1e-41	sp|Q2V6K0|UFOG6_FRAAN	Viridiplantae
ABA	ABA signaling	DREB1D	DEHYDRATION-RESPONSIVE ELEMENT-BINDING PROTEIN 1D	comp72894_c0	AT5G51990.1	1.29766	encodes a member of the DREB subfamily A-1 of ERF/AP2 transcription factor family (CBF4). The protein contains one AP2 domain. There are six members in this subfamily, including CBF1, CBF2, and CBF3. This gene is involved in response to drought stress and abscisic acid treatment, but not to low temperature.	regulation of transcription, DNA-dependent			0.0151569	comp72894_c0	2.4583	1.29766	AT5G51990.1	AT5G51990.1	CBF4	C-repeat-binding factor 4 [Source:TAIR_LOCUS;Acc:AT5G51990]	http://www.arabidopsis.org/servlets/TairObject?type=locus&name=AT5G51990	49.57	857	183	1	220	1e-58	.	Viridiplantae
ABA	ABA signaling	ABF1	ABSCISIC ACID RESPONSIVE ELEMENT-BINDING FACTOR 1	comp81822_c0	AT1G49720.2	-2.18571	Identified as a protein that binds to abscisic acid response elements. May mediate transcriptional regulation of ABA responses.	abscisic acid mediated signaling pathway, circadian rhythm, positive regulation of transcription, DNA-dependent, regulation of transcription, DNA-dependent, response to abscisic acid stimulus			0	comp81822_c0	0.219804	-2.18571	AT1G49720.2	AT1G49720.2	ABF1	abscisic acid responsive element-binding factor 1 [Source:TAIR_LOCUS;Acc:AT1G49720]	http://www.arabidopsis.org/servlets/TairObject?type=locus&name=AT1G49720	43.94	2135	903	1	374	2e-69	.	Viridiplantae
ABA	ABA signaling	AP2C1	PP2C-TYPE PHOSPHATASE	comp71725_c1	AT2G30020.1	-1.58454	Encodes AP2C1. Belongs to the clade B of the PP2C-superfamily. Acts as a MAPK phosphatase that negatively regulates MPK4 and MPK6.	abscisic acid mediated signaling pathway, defense response to fungus, protein dephosphorylation, response to fungus, response to wounding			0.000209712	comp71725_c1	0.333431	-1.58454	AT2G30020.1	AT2G30020.1	AP2C1	Protein phosphatase 2C family protein [Source:TAIR_LOCUS;Acc:AT2G30020]	http://www.arabidopsis.org/servlets/TairObject?type=locus&name=AT2G30020	58.7	723	1	85	331	4e-92	sp|O80871|P2C25_ARATH	Viridiplantae
ABA	ABA signaling	CDPK1A	CALCIUM-DEPENDENT PROTEIN KINASE 1A	comp82371_c2	AT1G74740.1	-1.21087	member of Calcium Dependent Protein Kinase	abscisic acid mediated signaling pathway, calcium-mediated signaling, protein phosphorylation, response to mechanical stimulus			0	comp82371_c2	0.432007	-1.21087	AT1G74740.1	AT1G74740.1	CPK30	calcium-dependent protein kinase 30 [Source:TAIR_LOCUS;Acc:AT1G74740]	http://www.arabidopsis.org/servlets/TairObject?type=locus&name=AT1G74740	39.83	242	934	54	255	3e-36	sp|Q6AVM3|CCAMK_ORYSJ	Viridiplantae
ABA	ABA signaling	COR6.6	COLD-RESPONSIVE 6.6	comp63310_c0	AT5G15970.1	2.52101	Encodes a gene that can be induced by cold and abscisic acid and may be involved in cold acclimation and salt tolerance.	response to abscisic acid stimulus, response to cold, response to osmotic stress, response to water deprivation			1.70984e-07	comp63310_c0	5.73985	2.52101	AT5G15970.1	AT5G15970.1	KIN2	stress-responsive protein (KIN2) / stress-induced protein (KIN2) / cold-responsive protein (COR6.6) / cold-regulated protein (COR6.6) [Source:TAIR_LOCUS;Acc:AT5G15970]	http://www.arabidopsis.org/servlets/TairObject?type=locus&name=AT5G15970	51.72	381	208	4	61	4e-05	.
ABA	ABA signaling	HB6	HOMEOBOX PROTEIN 6	comp68807_c1	AT2G22430.1	1.07035	Encodes a homeodomain leucine zipper class I (HD-Zip I) protein that is a target of the protein phosphatase ABI1 and regulates hormone responses in Arabidopsis.	abscisic acid mediated signaling pathway, hydrogen peroxide catabolic process, negative regulation of abscisic acid mediated signaling pathway, positive regulation of transcription, DNA-dependent, regulation of transcription, DNA-dependent, response to abscisic acid stimulus, response to cold, response to desiccation, response to salt stress, response to water deprivation			0.0227478	comp68807_c1	2.09995	1.07035	AT2G22430.1	AT2G22430.1	ATHB6	homeobox protein 6 [Source:TAIR_LOCUS;Acc:AT2G22430]	http://www.arabidopsis.org/servlets/TairObject?type=locus&name=AT2G22430	34.78	194	454	14	105	3e-08	sp|P46668|ATHB6_ARATH	Viridiplantae
ABA	ABA signaling	PLDALPHA1	PHOSPHOLIPASE D ALPHA 1	comp79335_c0	AT3G15730.1	1.36762	Encodes phospholipase D alpha 1 (PLD alpha 1). Positive regulator of abscisic acid (ABA) mediated stomatal movements. PLD alpha 1 plays an important role in seed deterioration and aging in Arabidopsis.	Golgi organization, fatty acid metabolic process, gluconeogenesis, glycolysis, hyperosmotic response, positive regulation of abscisic acid mediated signaling pathway, regulation of stomatal movement, response to abscisic acid stimulus, response to cadmium ion, response to salt stress, response to temperature stimulus, root hair elongation, seed germination, water transport			0.000582904	comp79335_c0	2.58044	1.36762	AT3G15730.1	AT3G15730.1	PLDALPHA1	phospholipase D alpha 1 [Source:TAIR_LOCUS;Acc:AT3G15730]	http://www.arabidopsis.org/servlets/TairObject?type=locus&name=AT3G15730	64.86	823	158	585	803	6e-101	sp|Q43007|PLDA1_ORYSJ	Viridiplantae
ABA	ABA signaling	RCAR10	REGULATORY COMPONENTS OF ABA RECEPTOR 10	comp66032_c0	AT2G38310.1	2.36897	Encodes a member of the PYR (pyrabactin resistance )/PYL(PYR1-like)/RCAR (regulatory components of ABA receptor) family proteins with 14 members. PYR/PYL/RCAR family proteins function as abscisic acid sensors. Mediate ABA-dependent regulation of protein phosphatase 2Cs ABI1 and ABI2.	abscisic acid mediated signaling pathway			0.000440272	comp66032_c0	5.16571	2.36897	AT2G38310.1	AT2G38310.1	PYL4	PYR1-like 4 [Source:TAIR_LOCUS;Acc:AT2G38310]	http://www.arabidopsis.org/servlets/TairObject?type=locus&name=AT2G38310	72.26	837	376	43	196	4e-66	sp|O80920|PYL4_ARATH	Viridiplantae
ABA	ABA signaling	RCAR10	REGULATORY COMPONENTS OF ABA RECEPTOR 10	comp72160_c0	AT2G38310.1	1.25358	Encodes a member of the PYR (pyrabactin resistance )/PYL(PYR1-like)/RCAR (regulatory components of ABA receptor) family proteins with 14 members. PYR/PYL/RCAR family proteins function as abscisic acid sensors. Mediate ABA-dependent regulation of protein phosphatase 2Cs ABI1 and ABI2.	abscisic acid mediated signaling pathway			0.000644148	comp72160_c0	2.38433	1.25358	AT2G38310.1	AT2G38310.1	PYL4	PYR1-like 4 [Source:TAIR_LOCUS;Acc:AT2G38310]	http://www.arabidopsis.org/servlets/TairObject?type=locus&name=AT2G38310	65.5	794	204	2	196	2e-79	.	Viridiplantae
ABC transporter family	ABC transporter family	ABCB19	ATP-BINDING CASSETTE B19	comp83655_c0	AT3G28860.1	2.39443	Belongs to the family of ATP-binding cassette (ABC) transporters. Also known as AtMDR11 and PGP19. Possibly regulates auxin-dependent responses by influencing basipetal auxin transport in the root. Acts upstream of phyA in regulating hypocotyl elongation and gravitropic response. Exerts nonredundant, partially overlapping functions with the ABC transporter encoded by AtPGP1.	ATP catabolic process, acropetal auxin transport, anthocyanin accumulation in tissues in response to UV light, auxin efflux, auxin polar transport, basipetal auxin transport, lateral root development, photomorphogenesis, positive gravitropism, regulation of cell size, response to auxin stimulus, response to blue light, response to far red light, response to red or far red light, root development,…			0	comp83655_c0	5.25768	2.39443	AT3G28860.1	AT3G28860.1	ATMDR1	ATP binding cassette subfamily B19 [Source:TAIR_LOCUS;Acc:AT3G28860]	http://www.arabidopsis.org/servlets/TairObject?type=locus&name=AT3G28860	87.21	3833	105	1	1242	0	sp|Q9LJX0|AB19B_ARATH	Viridiplantae
ABC transporter family	ABC transporter family	ABCG14	ATP-BINDING CASSETTE G14	comp75586_c0	AT1G31770.1	1.71479	ATP-binding cassette 14 (ABCG14); FUNCTIONS IN: ATPase activity, coupled to transmembrane movement of substances; LOCATED IN: membrane; EXPRESSED IN: 23 plant structures	cotyledon vascular tissue pattern formation, stem vascular tissue pattern formation			0	comp75586_c0	3.2825	1.71479	AT1G31770.1	AT1G31770.1	ABCG14	ATP-binding cassette 14 [Source:TAIR_LOCUS;Acc:AT1G31770]	http://www.arabidopsis.org/servlets/TairObject?type=locus&name=AT1G31770	79.1	1554	22	47	549	0	.	Viridiplantae
ABC transporter family	ABC transporter family	ABCG2	ATP-BINDING CASSETTE G2	comp66100_c0	AT2G37360.1	1.70473	ABC-2 type transporter family protein; FUNCTIONS IN: ATPase activity, coupled to transmembrane movement of substances; INVOLVED IN: transport; LOCATED IN: membrane; EXPRESSED IN: petal, hypocotyl, root, flower;	transport			0.0378382	comp66100_c0	3.25968	1.70473	AT2G37360.1	AT2G37360.1	ABCG2	ABC-2 type transporter family protein [Source:TAIR_LOCUS;Acc:AT2G37360]	http://www.arabidopsis.org/servlets/TairObject?type=locus&name=AT2G37360	70.51	2177	81	28	756	0	sp|Q9ZUT0|AB2G_ARATH	Viridiplantae
ABC transporter family	ABC transporter family	ABCG25	ATP-BINDING CASSETTE G25	comp78609_c0	AT1G71960.1	1.12347	Encodes a plasma membrane localized ABC transporter involved in abscisic acid transport and responses.	abscisic acid transport, response to abscisic acid stimulus			5.21705e-12	comp78609_c0	2.1787	1.12347	AT1G71960.1	AT1G71960.1	ABCG25	ATP-binding casette family G25 [Source:TAIR_LOCUS;Acc:AT1G71960]	http://www.arabidopsis.org/servlets/TairObject?type=locus&name=AT1G71960	64.99	2063	255	38	648	0	sp|Q84TH5|AB25G_ARATH	Viridiplantae
ABC transporter family	ABC transporter family	ABCG40	ATP-BINDING CASSETTE G40	comp29716_c0	AT1G15520.1	-2.65182	ABC transporter family involved in ABA transport and resistance to lead. Localizes to plasma membrane. Upregulated by lead. Expressed in leaves, flowers, stomata and roots.	ATP catabolic process, abscisic acid transport, drug transmembrane transport, lead ion transport, response to biotic stimulus, response to ethylene stimulus, response to jasmonic acid stimulus, response to ozone, response to salicylic acid stimulus, terpenoid transport			0.000599909	comp29716_c0	0.159119	-2.65182	AT1G15520.1	AT1G15520.1	PDR12	pleiotropic drug resistance 12 [Source:TAIR_LOCUS;Acc:AT1G15520]	http://www.arabidopsis.org/servlets/TairObject?type=locus&name=AT1G15520	60.15	899	105	585	837	4e-101	sp|Q76CU2|PDR1_TOBAC	Viridiplantae
ABC transporter family	ABC transporter family	ABCG40	ATP-BINDING CASSETTE G40	comp60991_c0	AT1G15520.1	2.67441	ABC transporter family involved in ABA transport and resistance to lead. Localizes to plasma membrane. Upregulated by lead. Expressed in leaves, flowers, stomata and roots.	ATP catabolic process, abscisic acid transport, drug transmembrane transport, lead ion transport, response to biotic stimulus, response to ethylene stimulus, response to jasmonic acid stimulus, response to ozone, response to salicylic acid stimulus, terpenoid transport			0	comp60991_c0	6.38378	2.67441	AT1G15520.1	AT1G15520.1	PDR12	pleiotropic drug resistance 12 [Source:TAIR_LOCUS;Acc:AT1G15520]	http://www.arabidopsis.org/servlets/TairObject?type=locus&name=AT1G15520	69.92	708	1	1056	1291	7e-117	sp|Q0JLC5|PDR3_ORYSJ	Viridiplantae
ABC transporter family	ABC transporter family	ABCG40	ATP-BINDING CASSETTE G40	comp66678_c0	AT1G15520.1	-3.61726	ABC transporter family involved in ABA transport and resistance to lead. Localizes to plasma membrane. Upregulated by lead. Expressed in leaves, flowers, stomata and roots.	ATP catabolic process, abscisic acid transport, drug transmembrane transport, lead ion transport, response to biotic stimulus, response to ethylene stimulus, response to jasmonic acid stimulus, response to ozone, response to salicylic acid stimulus, terpenoid transport			1.97626e-06	comp66678_c0	0.0814887	-3.61726	AT1G15520.1	AT1G15520.1	PDR12	pleiotropic drug resistance 12 [Source:TAIR_LOCUS;Acc:AT1G15520]	http://www.arabidopsis.org/servlets/TairObject?type=locus&name=AT1G15520	50.64	685	227	1	156	1e-61	sp|Q76CU2|PDR1_TOBAC	Viridiplantae
ABC transporter family	ABC transporter family	ABCG40	ATP-BINDING CASSETTE G40	comp66678_c1	AT1G15520.1	-4.54315	ABC transporter family involved in ABA transport and resistance to lead. Localizes to plasma membrane. Upregulated by lead. Expressed in leaves, flowers, stomata and roots.	ATP catabolic process, abscisic acid transport, drug transmembrane transport, lead ion transport, response to biotic stimulus, response to ethylene stimulus, response to jasmonic acid stimulus, response to ozone, response to salicylic acid stimulus, terpenoid transport			7.49344e-10	comp66678_c1	0.0428918	-4.54315	AT1G15520.1	AT1G15520.1	PDR12	pleiotropic drug resistance 12 [Source:TAIR_LOCUS;Acc:AT1G15520]	http://www.arabidopsis.org/servlets/TairObject?type=locus&name=AT1G15520	59.26	867	304	1236	1424	4e-57	sp|Q0JLC5|PDR3_ORYSJ	Viridiplantae
ABC transporter family	ABC transporter family	ABCG40	ATP-BINDING CASSETTE G40	comp66678_c2	AT1G15520.1	-4.01462	ABC transporter family involved in ABA transport and resistance to lead. Localizes to plasma membrane. Upregulated by lead. Expressed in leaves, flowers, stomata and roots.	ATP catabolic process, abscisic acid transport, drug transmembrane transport, lead ion transport, response to biotic stimulus, response to ethylene stimulus, response to jasmonic acid stimulus, response to ozone, response to salicylic acid stimulus, terpenoid transport			3.9968e-15	comp66678_c2	0.0618696	-4.01462	AT1G15520.1	AT1G15520.1	PDR12	pleiotropic drug resistance 12 [Source:TAIR_LOCUS;Acc:AT1G15520]	http://www.arabidopsis.org/servlets/TairObject?type=locus&name=AT1G15520	69.44	418	95	1090	1197	1e-49	sp|Q8GU89|PDR4_ORYSJ	Viridiplantae
ABC transporter family	ABC transporter family	ABCG40	ATP-BINDING CASSETTE G40	comp66678_c3	AT1G15520.1	-4.38874	ABC transporter family involved in ABA transport and resistance to lead. Localizes to plasma membrane. Upregulated by lead. Expressed in leaves, flowers, stomata and roots.	ATP catabolic process, abscisic acid transport, drug transmembrane transport, lead ion transport, response to biotic stimulus, response to ethylene stimulus, response to jasmonic acid stimulus, response to ozone, response to salicylic acid stimulus, terpenoid transport			1.28959e-05	comp66678_c3	0.0477373	-4.38874	AT1G15520.1	AT1G15520.1	PDR12	pleiotropic drug resistance 12 [Source:TAIR_LOCUS;Acc:AT1G15520]	http://www.arabidopsis.org/servlets/TairObject?type=locus&name=AT1G15520	69.5	2331	1	256	1009	0	sp|Q76CU2|PDR1_TOBAC	Viridiplantae
ABC transporter family	ABC transporter family	ABCG40	ATP-BINDING CASSETTE G40	comp77719_c0	AT1G15520.1	-2.33222	ABC transporter family involved in ABA transport and resistance to lead. Localizes to plasma membrane. Upregulated by lead. Expressed in leaves, flowers, stomata and roots.	ATP catabolic process, abscisic acid transport, drug transmembrane transport, lead ion transport, response to biotic stimulus, response to ethylene stimulus, response to jasmonic acid stimulus, response to ozone, response to salicylic acid stimulus, terpenoid transport			4.98437e-05	comp77719_c0	0.198578	-2.33222	AT1G15520.1	AT1G15520.1	PDR12	pleiotropic drug resistance 12 [Source:TAIR_LOCUS;Acc:AT1G15520]	http://www.arabidopsis.org/servlets/TairObject?type=locus&name=AT1G15520	69.2	2724	1	35	929	0	.	Viridiplantae
ABC transporter family	ABC transporter family	ABCG5	ATP-BINDING CASSETTE G5	comp76645_c0	AT2G13610.1	1.53059	ABC-2 type transporter family protein; FUNCTIONS IN: ATPase activity, coupled to transmembrane movement of substances; LOCATED IN: membrane; EXPRESSED IN: 22 plant structures	stomatal complex morphogenesis			0	comp76645_c0	2.88904	1.53059	AT2G13610.1	AT2G13610.1	ABCG5	ABC-2 type transporter family protein [Source:TAIR_LOCUS;Acc:AT2G13610]	http://www.arabidopsis.org/servlets/TairObject?type=locus&name=AT2G13610	66.87	1979	141	4	645	0	sp|Q9SIT6|AB5G_ARATH	Viridiplantae
ABC transporter family	ABC transporter family	ABCG6	ATP-BINDING CASSETTE G6	comp52290_c0	AT5G13580.1	-4.13825	ABC-2 type transporter family protein; FUNCTIONS IN: ATPase activity, coupled to transmembrane movement of substances; INVOLVED IN: response to nematode	response to nematode			3.51028e-06	comp52290_c0	0.056789	-4.13825	AT5G13580.1	AT5G13580.1	ABCG6	ABC-2 type transporter family protein [Source:TAIR_LOCUS;Acc:AT5G13580]	http://www.arabidopsis.org/servlets/TairObject?type=locus&name=AT5G13580	38.36	1004	150	413	728	3e-48	.	Viridiplantae
ABC transporter family	ABC transporter family	ABCG6	ATP-BINDING CASSETTE G6	comp60677_c0	AT5G13580.1	1.9071	ABC-2 type transporter family protein; FUNCTIONS IN: ATPase activity, coupled to transmembrane movement of substances; INVOLVED IN: response to nematode	response to nematode			0.0029508	comp60677_c0	3.75054	1.9071	AT5G13580.1	AT5G13580.1	ABCG6	ABC-2 type transporter family protein [Source:TAIR_LOCUS;Acc:AT5G13580]	http://www.arabidopsis.org/servlets/TairObject?type=locus&name=AT5G13580	79.15	837	1	312	591	4e-142	sp|Q9FNB5|AB6G_ARATH	Viridiplantae
ABC transporter family	ABC transporter family	ABCG8	ATP-BINDING CASSETTE G8	comp69526_c0	AT5G52860.1	1.85082	ABC-2 type transporter family protein; FUNCTIONS IN: ATPase activity, coupled to transmembrane movement of substances; LOCATED IN: membrane	ATP binding, ATPase activity, ATPase activity, coupled to transmembrane movement of substances, nucleoside-triphosphatase activity, nucleotide binding			0	comp69526_c0	3.60705	1.85082	AT5G52860.1	AT5G52860.1	ABCG8	ABC-2 type transporter family protein [Source:TAIR_LOCUS;Acc:AT5G52860]	http://www.arabidopsis.org/servlets/TairObject?type=locus&name=AT5G52860	70.89	1513	803	44	280	4e-104	sp|Q9FLX5|AB8G_ARATH	Viridiplantae
AMINO ACID BIOSYNTHESIS	Chorismate biosynthesis	EMB1144	EMB1144, EMBRYO DEFECTIVE 1144	comp72334_c0	AT1G48850.1	0.443394	embryo defective 1144 (EMB1144); FUNCTIONS IN: chorismate synthase activity; INVOLVED IN: aromatic amino acid family biosynthetic process, embryo development ending in seed dormancy	N-terminal protein myristoylation, amino acid transport, aromatic amino acid family biosynthetic process, coumarin biosynthetic process, embryo development ending in seed dormancy, response to wounding			0.014079	comp72334_c0	1.3598	0.443394	AT1G48850.1	AT1G48850.1	EMB1144	chorismate synthase, putative / 5-enolpyruvylshikimate-3-phosphate phospholyase, putative [Source:TAIR_LOCUS;Acc:AT1G48850]	http://www.arabidopsis.org/servlets/TairObject?type=locus&name=AT1G48850	80.96	1738	431	1	432	0	sp|P57720|AROC_ARATH	Viridiplantae
AMINO ACID BIOSYNTHESIS	Chorismate biosynthesis	EPSPS	5-ENOLPYRUVYLSHIKIMATE-3-PHOSPHATE SYNTHASE	comp78915_c0	AT2G45300.1	0.81905	encodes 3-phosphoshikimate 1-carboxyvinyltransferase / 5-enolpyruvylshikimate-3-phosphate / EPSP synthase involved in chorismate biosynthesis	aromatic amino acid family biosynthetic process, chorismate biosynthetic process, glyphosate metabolic process			0	comp78915_c0	1.76424	0.81905	AT2G45300.1	AT2G45300.1	.	RNA 3'-terminal phosphate cyclase/enolpyruvate transferase, alpha/beta [Source:TAIR_LOCUS;Acc:AT2G45300]	http://www.arabidopsis.org/servlets/TairObject?type=locus&name=AT2G45300	76.48	1831	305	1	515	0	sp|P11043|AROA_PETHY	Viridiplantae
AMINO ACID BIOSYNTHESIS	Chorismate biosynthesis	SK1	SHIKIMATE KINASE 1	comp71816_c0	AT2G21940.5	1.08183	Encodes a shikimate kinase. Its transcripts appear to be expressed most highly in mature embryos and senescing leaves, and its transcript levels rise during heat stress and recovery. It is believed to be localized to the chloroplast.	phosphorylation, shikimate metabolic process			1.43996e-13	comp71816_c0	2.11672	1.08183	AT2G21940.5	AT2G21940.5	SK1	shikimate kinase 1 [Source:TAIR_LOCUS;Acc:AT2G21940]	http://www.arabidopsis.org/servlets/TairObject?type=locus&name=AT2G21940	44.96	1048	221	15	291	4e-73	sp|Q5NTH4|SK1_ORYSJ	Viridiplantae
AP2/ERF TF	DREB A-4	T16I18.10	T16I18.10	comp68841_c0	AT4G32800.1	1.28967	encodes a member of the DREB subfamily A-4 of ERF/AP2 transcription factor family. The protein contains one AP2 domain. There are 17 members in this subfamily including TINY.	regulation of transcription, DNA-dependent			0	comp68841_c0	2.44472	1.28967	AT4G32800.1	AT4G32800.1	ERF043	Integrase-type DNA-binding superfamily protein [Source:TAIR_LOCUS;Acc:AT4G32800]	http://www.arabidopsis.org/servlets/TairObject?type=locus&name=AT4G32800	85.71	825	553	16	105	6e-36	sp|Q9M080|ERF43_ARATH	Viridiplantae
AP2/ERF TF	DREB A-4	TINY2	TINY2	comp68230_c0	AT5G11590.1	1.95459	encodes a member of the DREB subfamily A-4 of ERF/AP2 transcription factor family. The protein contains one AP2 domain. There are 17 members in this subfamily including TINY.	regulation of transcription, DNA-dependent			2.62638e-07	comp68230_c0	3.87606	1.95459	AT5G11590.1	AT5G11590.1	TINY2	Integrase-type DNA-binding superfamily protein [Source:TAIR_LOCUS;Acc:AT5G11590]	http://www.arabidopsis.org/servlets/TairObject?type=locus&name=AT5G11590	53.62	716	177	31	237	1e-62	sp|Q9LYD3|DREB3_ARATH	Viridiplantae
AP2/ERF TF	ERF B-1	ERF12	ERF DOMAIN PROTEIN 12	comp69972_c0	AT1G28360.1	1.62633	encodes a member of the ERF (ethylene response factor) subfamily B-1 of ERF/AP2 transcription factor family (ERF12). The protein contains one AP2 domain. There are 15 members in this subfamily including ATERF-3, ATERF-4, ATERF-7, and leafy petiole.	ethylene mediated signaling pathway, regulation of transcription, DNA-dependent			1.34493e-06	comp69972_c0	3.08727	1.62633	AT1G28360.1	AT1G28360.1	ERF12	ERF domain protein 12 [Source:TAIR_LOCUS;Acc:AT1G28360]	http://www.arabidopsis.org/servlets/TairObject?type=locus&name=AT1G28360	51.26	782	246	4	190	5e-44	sp|Q94ID6|ERF81_ARATH	Viridiplantae
AP2/ERF TF	ERF B-2	RAP2.3	RELATED TO AP2 3	comp58768_c0	AT3G16770.1	1.4011	Encodes a member of the ERF (ethylene response factor) subfamily B-2 of the plant specific ERF/AP2 transcription factor family (RAP2.3). The protein contains one AP2 domain. There are 5 members in this subfamily including RAP2.2 AND RAP2.12.It is localized to the nucleus and acts as a transcriptional activator through the GCC-box. It has been identified as a suppressor of Bax-induced cell death b…	cell death, ethylene mediated signaling pathway, heat acclimation, positive regulation of transcription, DNA-dependent, regulation of transcription, DNA-dependent, response to cytokinin stimulus, response to ethylene stimulus, response to jasmonic acid stimulus, response to other organism			0.000195332	comp58768_c0	2.64104	1.4011	AT3G16770.1	AT3G16770.1	RAP2.3	ethylene-responsive element binding protein [Source:TAIR_LOCUS;Acc:AT3G16770]	http://www.arabidopsis.org/servlets/TairObject?type=locus&name=AT3G16770	41.24	822	88	1	248	1e-39	sp|P42736|RAP23_ARATH
AP2/ERF TF	ERF B-3	ERF105	ETHYLENE-RESPONSIVE ELEMENT BINDING FACTOR 105	comp81745_c0	AT5G51190.1	-2.05426	encodes a member of the ERF (ethylene response factor) subfamily B-3 of ERF/AP2 transcription factor family. The protein contains one AP2 domain. There are 18 members in this subfamily including ATERF-1, ATERF-2, AND ATERF-5.	intracellular signal transduction, regulation of transcription, DNA-dependent, respiratory burst involved in defense response, response to chitin, response to mechanical stimulus, response to wounding			6.63181e-07	comp81745_c0	0.240772	-2.05426	AT5G51190.1	AT5G51190.1	ERF105	Integrase-type DNA-binding superfamily protein [Source:TAIR_LOCUS;Acc:AT5G51190]	http://www.arabidopsis.org/servlets/TairObject?type=locus&name=AT5G51190	40.85	1178	330	14	222	2e-42	.	Viridiplantae
AP2/ERF TF	ERF B-3	ERF13	ETHYLENE-RESPONSIVE ELEMENT BINDING FACTOR 13	comp68474_c0	AT2G44840.1	3.32786	encodes a member of the ERF (ethylene response factor) subfamily B-3 of ERF/AP2 transcription factor family. The protein contains one AP2 domain. There are 18 members in this subfamily including ATERF-1, ATERF-2, AND ATERF-5.	abscisic acid mediated signaling pathway, ethylene mediated signaling pathway, hyperosmotic salinity response, intracellular signal transduction, jasmonic acid mediated signaling pathway, negative regulation of programmed cell death, protein targeting to membrane, regulation of plant-type hypersensitive response, regulation of transcription, DNA-dependent, respiratory burst involved in defense re…			0.0107756	comp68474_c0	10.0412	3.32786	AT2G44840.1	AT2G44840.1	ATERF13	ethylene-responsive element binding factor 13 [Source:TAIR_LOCUS;Acc:AT2G44840]	http://www.arabidopsis.org/servlets/TairObject?type=locus&name=AT2G44840	82.5	561	325	83	162	2e-42	sp|Q8L9K1|ERF99_ARATH	Viridiplantae
AP2/ERF TF	ERF B-3	ERF13	ETHYLENE-RESPONSIVE ELEMENT BINDING FACTOR 13	comp69082_c1	AT2G44840.1	1.66387	encodes a member of the ERF (ethylene response factor) subfamily B-3 of ERF/AP2 transcription factor family. The protein contains one AP2 domain. There are 18 members in this subfamily including ATERF-1, ATERF-2, AND ATERF-5.	abscisic acid mediated signaling pathway, ethylene mediated signaling pathway, hyperosmotic salinity response, intracellular signal transduction, jasmonic acid mediated signaling pathway, negative regulation of programmed cell death, protein targeting to membrane, regulation of plant-type hypersensitive response, regulation of transcription, DNA-dependent, respiratory burst involved in defense re…			2.05946e-13	comp69082_c1	3.16865	1.66387	AT2G44840.1	AT2G44840.1	ATERF13	ethylene-responsive element binding factor 13 [Source:TAIR_LOCUS;Acc:AT2G44840]	http://www.arabidopsis.org/servlets/TairObject?type=locus&name=AT2G44840	69.31	630	331	74	166	8e-42	sp|Q8L9K1|ERF99_ARATH	Viridiplantae
AP2/ERF TF	ERF B-3	ERF6	ETHYLENE RESPONSIVE ELEMENT BINDING FACTOR 6	comp76450_c0	AT4G17490.1	-1.22356	Encodes a member of the ERF (ethylene response factor) subfamily B-3 of ERF/AP2 transcription factor family (ATERF-6). The protein contains one AP2 domain. There are 18 members in this subfamily including ATERF-1, ATERF-2, AND ATERF-5. It is involved in the response to reactive oxygen species and light stress.	ethylene mediated signaling pathway, intracellular signal transduction, regulation of transcription, DNA-dependent, respiratory burst involved in defense response, response to chitin, response to high light intensity, response to reactive oxygen species			2.33019e-07	comp76450_c0	0.428225	-1.22356	AT4G17490.1	AT4G17490.1	ATERF6	ethylene responsive element binding factor 6 [Source:TAIR_LOCUS;Acc:AT4G17490]	http://www.arabidopsis.org/servlets/TairObject?type=locus&name=AT4G17490	48.45	570	1310	53	283	5e-53	.	Viridiplantae
AP2/ERF TF	ERF B-3	ERF1	ETHYLENE RESPONSE FACTOR 1	comp63489_c0	AT3G23240.1	-3.35233	encodes a member of the ERF (ethylene response factor) subfamily B-3 of ERF/AP2 transcription factor family (ERF1). The protein contains one AP2 domain. There are 18 members in this subfamily including ATERF-1, ATERF-2, AND ATERF-5. EREBP like protein that binds GCC box of ethylene regulated promoters such as basic chitinases. Constitutive expression of ERF1 phenocopies ethylene over production. …	defense response, ethylene mediated signaling pathway, jasmonic acid mediated signaling pathway, regulation of transcription, DNA-dependent			0.000115455	comp63489_c0	0.0979144	-3.35233	AT3G23240.1	AT3G23240.1	ERF1	ethylene response factor 1 [Source:TAIR_LOCUS;Acc:AT3G23240]	http://www.arabidopsis.org/servlets/TairObject?type=locus&name=AT3G23240	55.96	613	299	36	141	7e-29	sp|O04681|PTI5_SOLLC	Viridiplantae
AP2/ERF TF	ERF B-4	ERF110	ETHYLENE RESPONSE FACTOR 110	comp78763_c0	AT5G50080.1	-1.78391	encodes a member of the ERF (ethylene response factor) subfamily B-4 of ERF/AP2 transcription factor family. The protein contains one AP2 domain and is phosphorylated in planta. There are 7 members in this subfamily.	positive regulation of transcription, DNA-dependent, regulation of timing of transition from vegetative to reproductive phase, regulation of transcription, DNA-dependent			0.00445521	comp78763_c0	0.290395	-1.78391	AT5G50080.1	AT5G50080.1	ERF110	ethylene response factor 110 [Source:TAIR_LOCUS;Acc:AT5G50080]	http://www.arabidopsis.org/servlets/TairObject?type=locus&name=AT5G50080	51.28	496	35	1	138	9e-27	.	Viridiplantae
AP2/ERF TF	ERF B-4	K22G18.1	K22G18.1	comp52489_c0	AT5G61890.1	-1.94159	encodes a member of the ERF (ethylene response factor) subfamily B-4 of ERF/AP2 transcription factor family. The protein contains one AP2 domain. There are 7 members in this subfamily.	defense response to fungus, regulation of transcription, DNA-dependent			0.000834093	comp52489_c0	0.26033	-1.94159	AT5G61890.1	AT5G61890.1	ERF114	Integrase-type DNA-binding superfamily protein [Source:TAIR_LOCUS;Acc:AT5G61890]	http://www.arabidopsis.org/servlets/TairObject?type=locus&name=AT5G61890	69.15	83	364	84	175	2e-26	sp|Q9FH54|EF114_ARATH	Viridiplantae
AUXIN	Auxin biosynthesis	CYP83B1	CYTOCHROME P450, FAMILY 83, SUBFAMILY B, POLYPEPTIDE 1	comp82508_c1	AT4G31500.1	-2.28175	Encodes an oxime-metabolizing enzyme in the biosynthetic pathway of glucosinolates. Is required for phytochrome signal transduction in red light. Mutation confers auxin overproduction.	adventitious root development, aromatic amino acid family metabolic process, cellular amino acid biosynthetic process, cellular amino acid metabolic process, coenzyme biosynthetic process, defense response by callose deposition in cell wall, defense response to bacterium, glucosinolate biosynthetic process, glycine catabolic process, indole glucosinolate biosynthetic process, indoleacetic acid bi…	Endoplasmic reticulum		0	comp82508_c1	0.205649	-2.28175	AT4G31500.1	AT4G31500.1	CYP83B1	cytochrome P450, family 83, subfamily B, polypeptide 1 [Source:TAIR_LOCUS;Acc:AT4G31500]	http://www.arabidopsis.org/servlets/TairObject?type=locus&name=AT4G31500	63.01	220	2	298	370	6e-26	.
AUXIN	Auxin biosynthesis	YUC4	YUCCA4	comp74711_c0	AT5G11320.1	2.37127	Belongs to the YUC gene family. Encodes a predicted flavin monooxygenase YUC4 involved in auxin biosynthesis and plant development.	auxin biosynthetic process, cotyledon development, inflorescence development, oxidation-reduction process, phyllome development, positive regulation of flower development, regulation of anatomical structure morphogenesis, regulation of leaf development			2.04469e-09	comp74711_c0	5.17395	2.37127	AT5G11320.1	AT5G11320.1	YUC4	Flavin-binding monooxygenase family protein [Source:TAIR_LOCUS;Acc:AT5G11320]	http://www.arabidopsis.org/servlets/TairObject?type=locus&name=AT5G11320	72.24	1526	360	1	386	0	sp|Q9LFM5|YUC4_ARATH	Viridiplantae
AUXIN	Auxin biosynthesis	YUC9	YUCCA 9	comp73458_c0	AT1G04180.1	3.12241	YUCCA 9 (YUC9); FUNCTIONS IN: NADP or NADPH binding, oxidoreductase activity, monooxygenase activity, FAD binding, flavin-containing monooxygenase activity; INVOLVED IN: oxidation reduction	oxidation-reduction process			2.44704e-12	comp73458_c0	8.70839	3.12241	AT1G04180.1	AT1G04180.1	YUC9	YUCCA 9 [Source:TAIR_LOCUS;Acc:AT1G04180]	http://www.arabidopsis.org/servlets/TairObject?type=locus&name=AT1G04180	69.44	600	385	346	417	1e-28	sp|O64489|YUC9_ARATH	Viridiplantae
AUXIN	Auxin biosynthesis	CYP79B2	CYTOCHROME P450, FAMILY 79, SUBFAMILY B, POLYPEPTIDE 2	comp78594_c0	AT4G39950.1	-4.59461	Belongs to cytochrome P450 and is involved in tryptophan metabolism. Converts Trp to indo-3-acetaldoxime (IAOx), a precursor to IAA and indole glucosinolates.	camalexin biosynthetic process, cysteine biosynthetic process, defense response, defense response by callose deposition in cell wall, defense response to bacterium, defense response to oomycetes, glucosinolate biosynthetic process, indoleacetic acid biosynthetic process, induced systemic resistance, response to bacterium, response to insect, response to water deprivation, tryptophan catabolic pro…	Chloroplast		5.87977e-08	comp78594_c0	0.0413891	-4.59461	AT4G39950.1	AT4G39950.1	CYP79B2	cytochrome P450, family 79, subfamily B, polypeptide 2 [Source:TAIR_LOCUS;Acc:AT4G39950]	http://www.arabidopsis.org/servlets/TairObject?type=locus&name=AT4G39950	51.86	1322	117	128	525	8e-155	sp|Q6J541|C79D3_LOTJA	Viridiplantae
AUXIN	Auxin biosynthesis	UGT72E1	UDP-GLUCOSYL TRANSFERASE 72E1	comp78722_c0	AT3G50740.1	-1.85639	UGT72E1 is an UDPG:coniferyl alcohol glucosyltransferase which specifically glucosylates sinapyl- and coniferyl aldehydes. The enzyme is thought to be involved in lignin metabolism.	cellular amino acid metabolic process, indoleacetic acid biosynthetic process, lignin metabolic process, metabolic process, nitrate transport, response to nitrate, tryptophan catabolic process			0	comp78722_c0	0.276166	-1.85639	AT3G50740.1	AT3G50740.1	UGT72E1	UDP-glucosyl transferase 72E1 [Source:TAIR_LOCUS;Acc:AT3G50740]	http://www.arabidopsis.org/servlets/TairObject?type=locus&name=AT3G50740	51.43	1624	182	1	488	4e-175	.	Viridiplantae
AUXIN	Auxin biosynthesis	TAA1	TRYPTOPHAN AMINOTRANSFERASE OF ARABIDOPSIS 1	comp56536_c0	AT1G70560.1	4.73175	TAA1 is involved in the shade-induced production of indole-3-pyruvate (IPA), a precursor to IAA, a biologically active auxin. It is also involved in regulating many aspects of plant growth and development from embryogenesis to flower formation and plays a role in ethylene-mediated signaling. This enzyme can catalyze the formation of IPA from L-tryptophan. Though L-Trp is expected to be the prefer…	cotyledon development, cotyledon vascular tissue pattern formation, defense response to bacterium, embryo development ending in seed dormancy, flower development, gynoecium development, indoleacetic acid biosynthetic process, leaf development, maintenance of root meristem identity, phloem or xylem histogenesis, positive gravitropism, primary root development, response to ethylene stimulus, root d…			9.97002e-12	comp56536_c0	26.5703	4.73175	AT1G70560.1	AT1G70560.1	TAA1	tryptophan aminotransferase of Arabidopsis 1 [Source:TAIR_LOCUS;Acc:AT1G70560]	http://www.arabidopsis.org/servlets/TairObject?type=locus&name=AT1G70560	62.2	1414	305	12	381	7e-170	sp|Q9S7N2|TAA1_ARATH	Viridiplantae
AUXIN	Auxin biosynthesis - Tryptophan biosynthesis	TSB2/TRP2	TRYPTOPHAN SYNTHASE BETA-SUBUNIT 2	comp79735_c0	AT4G27070.1	-3.68509	tryptophan synthase beta subunit - Expressed at low levels in all tissues.	metabolic process, tryptophan biosynthetic process, tryptophan metabolic process			2.9976e-15	comp79735_c0	0.0777458	-3.68509	AT4G27070.1	AT4G27070.1	TSB2	tryptophan synthase beta-subunit 2 [Source:TAIR_LOCUS;Acc:AT4G27070]	http://www.arabidopsis.org/servlets/TairObject?type=locus&name=AT4G27070	66.28	653	396	387	472	7e-35	sp|O50046|TRPB_CAMAC	Viridiplantae
AUXIN	Auxin biosynthesis - Tryptophan biosynthesis	TSBTYPE2	TRYPTOPHAN SYNTHASE BETA TYPE 2	comp76554_c0	AT5G38530.1	1.31312	TSBtype2 encodes a type 2 tryptophan synthase beta subunit that catalyzes a condensation reaction between serine and indole to generate tryptophan.It appears to form a homodimer. Its biological role has not yet been determined, but it has a very high affinity for indole which may be involved in allowing TSBtype2 to carefully limit free indole build-up. But, to date no overall change in plant morp…	metabolic process, tryptophan biosynthetic process			0.000325021	comp76554_c0	2.48478	1.31312	AT5G38530.1	AT5G38530.1	TSBtype2	tryptophan synthase beta type 2 [Source:TAIR_LOCUS;Acc:AT5G38530]	http://www.arabidopsis.org/servlets/TairObject?type=locus&name=AT5G38530	50.63	209	3	19	97	1e-07	sp|O67409|TRPB2_AQUAE	Viridiplantae
AUXIN	Auxin conjugate metabolism	IAR3	IAA-ALANINE RESISTANT 3	comp74098_c0	AT1G51760.1	-1.95454	encodes a member of the six Arabidopsis IAA-amino acid conjugate hydrolase subfamily and conjugates and conjugates IAA-Ala in vitro. Gene is expressed most strongly in roots, stems, and flowers.	metabolic process, proteolysis, response to wounding			0	comp74098_c0	0.258003	-1.95454	AT1G51760.1	AT1G51760.1	IAR3	peptidase M20/M25/M40 family protein [Source:TAIR_LOCUS;Acc:AT1G51760]	http://www.arabidopsis.org/servlets/TairObject?type=locus&name=AT1G51760	63.54	1193	618	116	307	2e-68	sp|P54970|ILL2_ARATH	Viridiplantae
AUXIN	Auxin conjugate metabolism	ILL6	IAA-LEUCINE RESISTANT (ILR)-LIKE GENE 6	comp77344_c0	AT1G44350.1	-1.29835	encodes a protein similar to IAA amino acid conjugate hydrolase.	auxin metabolic process, jasmonic acid biosynthetic process, jasmonic acid metabolic process, proteolysis, regulation of systemic acquired resistance, response to fungus, response to jasmonic acid stimulus, response to wounding			0	comp77344_c0	0.406591	-1.29835	AT1G44350.1	AT1G44350.1	ILL6	IAA-leucine resistant (ILR)-like gene 6 [Source:TAIR_LOCUS;Acc:AT1G44350]	http://www.arabidopsis.org/servlets/TairObject?type=locus&name=AT1G44350	71.6	1574	360	62	461	0	sp|Q8VYX0|ILL6_ARATH	Viridiplantae
AUXIN	Auxin response	IAA19	INDOLE-3-ACETIC ACID INDUCIBLE 19	comp65987_c0	AT3G15540.1	2.07393	Primary auxin-responsive gene. Involved in the regulation stamen filaments development	gravitropism, lateral root development, phototropism, regulation of transcription, DNA-dependent, response to auxin stimulus, response to brassinosteroid stimulus, stamen filament development			1.21428e-09	comp65987_c0	4.21032	2.07393	AT3G15540.1	AT3G15540.1	IAA19	indole-3-acetic acid inducible 19 [Source:TAIR_LOCUS;Acc:AT3G15540]	http://www.arabidopsis.org/servlets/TairObject?type=locus&name=AT3G15540	58.95	734	219	1	190	9e-58	.
AUXIN	Auxin response	IAA26	INDOLE-3-ACETIC ACID INDUCIBLE 26	comp76858_c0	AT3G16500.1	1.48517	phytochrome-associated protein 1 (PAP1)	regulation of transcription, DNA-dependent, response to auxin stimulus			2.67697e-12	comp76858_c0	2.7995	1.48517	AT3G16500.1	AT3G16500.1	PAP1	phytochrome-associated protein 1 [Source:TAIR_LOCUS;Acc:AT3G16500]	http://www.arabidopsis.org/servlets/TairObject?type=locus&name=AT3G16500	41.63	1096	395	1	191	4e-40	sp|Q8LAL2|IAA26_ARATH	Viridiplantae
AUXIN	Auxin response	IAA29	INDOLE-3-ACETIC ACID INDUCIBLE 29	comp68748_c0	AT4G32280.1	-1.86463	Auxin inducible protein	regulation of transcription, DNA-dependent, response to auxin stimulus, response to cyclopentenone, response to far red light, response to red light			2.7375e-09	comp68748_c0	0.274593	-1.86463	AT4G32280.1	AT4G32280.1	IAA29	indole-3-acetic acid inducible 29 [Source:TAIR_LOCUS;Acc:AT4G32280]	http://www.arabidopsis.org/servlets/TairObject?type=locus&name=AT4G32280	34.81	597	226	89	244	8e-20	sp|Q93WC4|IAA29_ARATH	Viridiplantae
AUXIN	Auxin response	GH3.1	GH3.1	comp82735_c0	AT2G14960.1	1.62407	Encodes a protein similar to IAA-amido synthases. Lines carrying an insertion in this gene are hypersensitive to auxin.	response to auxin stimulus			0.000309382	comp82735_c0	3.08244	1.62407	AT2G14960.1	AT2G14960.1	GH3.1	Auxin-responsive GH3 family protein [Source:TAIR_LOCUS;Acc:AT2G14960]	http://www.arabidopsis.org/servlets/TairObject?type=locus&name=AT2G14960	67.9	245	3	1	80	1e-32	sp|O82333|GH31_ARATH	Viridiplantae
AUXIN	Auxin response	LRP1	LATERAL ROOT PRIMORDIUM 1	comp74627_c0	AT5G12330.2	1.81152	A member of SHI gene family. Arabidopsis thaliana has ten members that encode proteins with a RING finger-like zinc finger motif. Despite being highly divergent in sequence, many of the SHI-related genes are partially redundant in function and synergistically promote gynoecium, stamen and leaf development in Arabidopsis. Expressed in lateral root primordia and induced by auxin. SWP1 is involved i…	response to auxin stimulus, root development			5.7119e-10	comp74627_c0	3.51013	1.81152	AT5G12330.2	AT5G12330.2	LRP1	Lateral root primordium (LRP) protein-related [Source:TAIR_LOCUS;Acc:AT5G12330]	http://www.arabidopsis.org/servlets/TairObject?type=locus&name=AT5G12330	43.84	1537	1100	122	266	5e-25		Viridiplantae
AUXIN	Auxin response	LRP1	LATERAL ROOT PRIMORDIUM 1	comp80582_c0	AT5G12330.4	3.25525	A member of SHI gene family. Arabidopsis thaliana has ten members that encode proteins with a RING finger-like zinc finger motif. Despite being highly divergent in sequence, many of the SHI-related genes are partially redundant in function and synergistically promote gynoecium, stamen and leaf development in Arabidopsis. Expressed in lateral root primordia and induced by auxin. SWP1 is involved i…	response to auxin stimulus, root development			2.82614e-09	comp80582_c0	9.54836	3.25525	AT5G12330.4	AT5G12330.4	LRP1	Lateral root primordium (LRP) protein-related [Source:TAIR_LOCUS;Acc:AT5G12330]	http://www.arabidopsis.org/servlets/TairObject?type=locus&name=AT5G12330	47.71	1357	200	9	393	4e-72		Viridiplantae
AUXIN	Auxin response	SAUR32	SMALL AUXIN UPREGULATED RNA 32	comp72184_c0	AT2G46690.1	-1.91723	SAUR-like auxin-responsive protein family	calcium ion transport, response to auxin stimulus			0	comp72184_c0	0.264762	-1.91723	AT2G46690.1	AT2G46690.1	.	SAUR-like auxin-responsive protein family [Source:TAIR_LOCUS;Acc:AT2G46690]	http://www.arabidopsis.org/servlets/TairObject?type=locus&name=AT2G46690	69.81	1083	775	1	96	2e-42	sp|P32295|ARG7_VIGRR	Viridiplantae
AUXIN	Auxin response	SAUR55	SMALL AUXIN UPREGULATED RNA 55	comp76265_c0	AT5G50760.1	-1.41506	SAUR-like auxin-responsive protein family	nitrate transport, response to auxin stimulus, response to nitrate			3.69704e-14	comp76265_c0	0.374995	-1.41506	AT5G50760.1	AT5G50760.1	.	SAUR-like auxin-responsive protein family [Source:TAIR_LOCUS;Acc:AT5G50760]	http://www.arabidopsis.org/servlets/TairObject?type=locus&name=AT5G50760	42.24	729	400	3	118	5e-21	.	Viridiplantae
AUXIN	Auxin response	SAUR59	SMALL AUXIN UPREGULATED RNA 59	comp73582_c0	AT3G60690.1	-1.33556	SAUR-like auxin-responsive protein family	response to auxin stimulus, systemic acquired resistance, salicylic acid mediated signaling pathway			0	comp73582_c0	0.396238	-1.33556	AT3G60690.1	AT3G60690.1	T4C21_100	SAUR-like auxin-responsive protein family [Source:TAIR_LOCUS;Acc:AT3G60690]	http://www.arabidopsis.org/servlets/TairObject?type=locus&name=AT3G60690	58.33	817	317	1	167	6e-61	.	Viridiplantae
AUXIN	Auxin response factors	ARF16	AUXIN RESPONSE FACTOR 16	comp72272_c0	AT4G30080.1	-1.3404	Involved in root cap cell differentiation. Gene expression is regulated by mir160.Located in the nucleus.	cell division, pattern specification process, regulation of transcription, DNA-dependent, response to auxin stimulus, root cap development			0	comp72272_c0	0.394912	-1.3404	AT4G30080.1	AT4G30080.1	ARF16	auxin response factor 16 [Source:TAIR_LOCUS;Acc:AT4G30080]	http://www.arabidopsis.org/servlets/TairObject?type=locus&name=AT4G30080	71.82	854	3	158	448	9e-141	.	Viridiplantae
AUXIN	Auxin response factors	ARF16	AUXIN RESPONSE FACTOR 16	comp72272_c1	AT4G30080.1	-1.1355	Involved in root cap cell differentiation. Gene expression is regulated by mir160.Located in the nucleus.	cell division, pattern specification process, regulation of transcription, DNA-dependent, response to auxin stimulus, root cap development			0	comp72272_c1	0.455178	-1.1355	AT4G30080.1	AT4G30080.1	ARF16	auxin response factor 16 [Source:TAIR_LOCUS;Acc:AT4G30080]	http://www.arabidopsis.org/servlets/TairObject?type=locus&name=AT4G30080	44.17	889	500	489	647	7e-27	sp|Q93YR9|ARFP_ARATH	Viridiplantae
AUXIN	Auxin response factors	ARF2	AUXIN RESPONSE FACTOR 2	comp82702_c0	AT5G62000.3	-1.15862	Encodes an auxin response factor. Mutants have many defects including enlarged rosette leaves, reduced fertility, later senescence, hypocotyl elongation defects, enlarged seeds and enlarged cotyledons. May not mediate auxin effects. Increase in seed size due to increased cell proliferation.	floral organ abscission, fruit dehiscence, hydrogen peroxide catabolic process, leaf senescence, negative regulation of cell proliferation, negative regulation of transcription, DNA-dependent, ovule development, positive regulation of flower development, regulation of transcription, DNA-dependent, response to abscisic acid stimulus, response to hormone stimulus			0	comp82702_c0	0.447942	-1.15862	AT5G62000.3	AT5G62000.3	ARF2	auxin response factor 2 [Source:TAIR_LOCUS;Acc:AT5G62000]	http://www.arabidopsis.org/servlets/TairObject?type=locus&name=AT5G62000	53.68	2340	1120	55	455	4e-132	.	Viridiplantae
AUXIN	Auxin response factors	ARF5	AUXIN RESPONSE FACTOR 5	comp81090_c0	AT1G19850.1	1.86435	Encodes a transcription factor (IAA24) mediating embryo axis formation and vascular development. Similar to AUXIN RESPONSIVE FACTOR 1 (ARF1) shown to bind to auxin responsive elements (AREs), and to the maize transcriptional activator VIVIPAROUS 1( VP1). In situ hybridization shows expression in provascular tissue of embryos, the emerging shoot primordia, then is restricted to provascular tissue,…	embryo development, flower development, leaf vascular tissue pattern formation, longitudinal axis specification, meristem development, regulation of transcription, DNA-dependent, response to auxin stimulus, root development, xylem and phloem pattern formation			0	comp81090_c0	3.64104	1.86435	AT1G19850.1	AT1G19850.1	MP	Transcriptional factor B3 family protein / auxin-responsive factor AUX/IAA-related [Source:TAIR_LOCUS;Acc:AT1G19850]	http://www.arabidopsis.org/servlets/TairObject?type=locus&name=AT1G19850	57.83	2906	546	5	805	0	sp|P93024|ARFE_ARATH	Viridiplantae
AUXIN	Auxin response factors	ARF6	AUXIN RESPONSE FACTOR 6	comp62064_c0	AT1G30330.1	1.00605	Encodes a member of the auxin response factor family. Mediates auxin response via expression of auxin regulated genes. Acts redundantly with ARF8 to control stamen elongation and flower maturation. Expression of ARF6 is controlled by miR167.	flower development, regulation of transcription, DNA-dependent, response to auxin stimulus			2.07543e-09	comp62064_c0	2.00841	1.00605	AT1G30330.1	AT1G30330.1	ARF6	auxin response factor 6 [Source:TAIR_LOCUS;Acc:AT1G30330]	http://www.arabidopsis.org/servlets/TairObject?type=locus&name=AT1G30330	78.38	208	98	179	215	1e-12	sp|Q653U3|ARFQ_ORYSJ	Viridiplantae
AUXIN	Auxin response factors	ARF6	AUXIN RESPONSE FACTOR 6	comp81172_c0	AT1G30330.1	1.04872	Encodes a member of the auxin response factor family. Mediates auxin response via expression of auxin regulated genes. Acts redundantly with ARF8 to control stamen elongation and flower maturation. Expression of ARF6 is controlled by miR167.	flower development, regulation of transcription, DNA-dependent, response to auxin stimulus			8.13284e-07	comp81172_c0	2.06869	1.04872	AT1G30330.1	AT1G30330.1	ARF6	auxin response factor 6 [Source:TAIR_LOCUS;Acc:AT1G30330]	http://www.arabidopsis.org/servlets/TairObject?type=locus&name=AT1G30330	84.63	2924	1431	1	481	0	.	Viridiplantae
AUXIN	Auxin response factors	ARFP	AUXIN-RESPONSIVE FAMILY PROTEIN	comp76581_c1	AT5G35735.1	-1.67681	Auxin-responsive family protein; LOCATED IN: plasma membrane, membrane	negative regulation of defense response, positive regulation of flavonoid biosynthetic process, protein targeting to membrane, regulation of plant-type hypersensitive response, response to insect, systemic acquired resistance, salicylic acid mediated signaling pathway			0.0304213	comp76581_c1	0.312773	-1.67681	AT5G35735.1	AT5G35735.1	.	Auxin-responsive family protein [Source:TAIR_LOCUS;Acc:AT5G35735]	http://www.arabidopsis.org/servlets/TairObject?type=locus&name=AT5G35735	59.41	466	185	292	392	1e-29	.	Viridiplantae
AUXIN	Auxin transporters	LAX2	LIKE AUXIN RESISTANT 2	comp74023_c1	AT2G21050.1	1.84354	Encodes LAX2 (LIKE AUXIN RESISTANT), a member of the AUX1 LAX family of auxin influx carriers. Required for the establishment of embryonic root cell organization.	amino acid transmembrane transport, amino acid transport, response to nematode, root cap development			0	comp74023_c1	3.5889	1.84354	AT2G21050.1	AT2G21050.1	LAX2	like AUXIN RESISTANT 2 [Source:TAIR_LOCUS;Acc:AT2G21050]	http://www.arabidopsis.org/servlets/TairObject?type=locus&name=AT2G21050	74.66	731	366	316	461	4e-69	sp|Q8L883|LAX5_MEDTR	Viridiplantae
AUXIN	Auxin transporters	LAX3	LIKE AUXIN RESISTANT 3	comp78151_c1	AT1G77690.1	1.01469	Encodes an auxin influx carrier LAX3 (Like Aux1) that promotes lateral root emergence. Auxin-induced expression of LAX3 in turn induces a selection of cell-wall-remodelling enzymes, which are likely to promote cell separation in advance of developing lateral root primordia.	acetyl-CoA metabolic process, amino acid transport, anthocyanin accumulation in tissues in response to UV light, auxin polar transport, brassinosteroid biosynthetic process, cell tip growth, cell wall organization, lateral root formation, multidimensional cell growth, polysaccharide biosynthetic process, regulation of hormone levels, response to auxin stimulus, response to cyclopentenone, root ca…			0	comp78151_c1	2.02047	1.01469	AT1G77690.1	AT1G77690.1	LAX3	like AUX1 3 [Source:TAIR_LOCUS;Acc:AT1G77690]	http://www.arabidopsis.org/servlets/TairObject?type=locus&name=AT1G77690	74.36	1849	317	7	466	0	sp|Q9FEL6|LAX3_MEDTR	Viridiplantae
AUXIN	Auxin transporters	PID	PINOID	comp81377_c0	AT2G34650.1	2.0143	Encodes a protein serine/threonine kinase that may act as a positive regulator of cellular auxin efflux, as a a binary switch for PIN polarity, and as a negative regulator of auxin signaling. Recessive mutants exhibit similar phenotypes as pin-formed mutants in flowers and inflorescence but distinct phenotypes in cotyledons and leaves. Expressed in the vascular tissue proximal to root and shoot m…	auxin mediated signaling pathway, auxin polar transport, cotyledon development, phosphorylation, phyllome development, positive gravitropism, protein phosphorylation, response to auxin stimulus, response to karrikin, root hair elongation, root hair initiation			0	comp81377_c0	4.03984	2.0143	AT2G34650.1	AT2G34650.1	PID	Protein kinase superfamily protein [Source:TAIR_LOCUS;Acc:AT2G34650]	http://www.arabidopsis.org/servlets/TairObject?type=locus&name=AT2G34650	65.56	820	293	260	439	2e-78	sp|O64682|PID_ARATH	Viridiplantae
AUXIN	Auxin transporters	PIN1	PIN-FORMED 1	comp75801_c0	AT1G73590.1	1.81784	Encodes an auxin efflux carrier involved in shoot and root development. It is involved in the maintenance of embryonic auxin gradients. Loss of function severely affects organ initiation, pin1 mutants are characterised by an inflorescence meristem that does not initiate any flowers, resulting in the formation of a naked inflorescence stem. PIN1 is involved in the determination of leaf shape by ac…	anthocyanin accumulation in tissues in response to UV light, auxin polar transport, cell wall macromolecule metabolic process, cotyledon development, cotyledon morphogenesis, determination of bilateral symmetry, embryo development, flower development, flower morphogenesis, gravitropism, inflorescence development, leaf formation, leaf morphogenesis, leaf shaping, meristem initiation, meristem main…			0	comp75801_c0	3.52553	1.81784	AT1G73590.1	AT1G73590.1	PIN1	Auxin efflux carrier family protein [Source:TAIR_LOCUS;Acc:AT1G73590]	http://www.arabidopsis.org/servlets/TairObject?type=locus&name=AT1G73590	56.69	1560	313	152	601	3e-152	.	Viridiplantae
AUXIN	Auxin transporters	PIN1	PIN-FORMED 1	comp80021_c0	AT1G73590.1	1.37732	Encodes an auxin efflux carrier involved in shoot and root development. It is involved in the maintenance of embryonic auxin gradients. Loss of function severely affects organ initiation, pin1 mutants are characterised by an inflorescence meristem that does not initiate any flowers, resulting in the formation of a naked inflorescence stem. PIN1 is involved in the determination of leaf shape by ac…	anthocyanin accumulation in tissues in response to UV light, auxin polar transport, cell wall macromolecule metabolic process, cotyledon development, cotyledon morphogenesis, determination of bilateral symmetry, embryo development, flower development, flower morphogenesis, gravitropism, inflorescence development, leaf formation, leaf morphogenesis, leaf shaping, meristem initiation, meristem main…			0	comp80021_c0	2.59785	1.37732	AT1G73590.1	AT1G73590.1	PIN1	Auxin efflux carrier family protein [Source:TAIR_LOCUS;Acc:AT1G73590]	http://www.arabidopsis.org/servlets/TairObject?type=locus&name=AT1G73590	90.62	532	437	575	606	3e-12	.	Viridiplantae
BRASSINOSTEROIDS	Brassinosteroid biosynthesis	BR6ox1/CYP85A1	BRASSINOSTEROID-6-OXIDASE 1	comp72067_c0	AT5G38970.1	1.89726	Encodes a polypeptide involved in the C-6 oxidation of brassinosteroids. Heterologous expression of the protein in yeast conferred the ability to catalyze multiple reactions in which the C-6 position of 6-deoxocastasterone, 6-deoxotyphasterol, 3-dehydro-6-deoxoteasterone and 6-deoxoteasterone are oxidized.	brassinosteroid biosynthetic process, brassinosteroid homeostasis, oxidation-reduction process	Mitochondrion		0	comp72067_c0	3.72506	1.89726	AT5G38970.1	AT5G38970.1	BR6OX1	brassinosteroid-6-oxidase 1 [Source:TAIR_LOCUS;Acc:AT5G38970]	http://www.arabidopsis.org/servlets/TairObject?type=locus&name=AT5G38970	71.65	1483	143	17	463	0	sp|Q69F95|C85A_PHAVU	Viridiplantae
BRASSINOSTEROIDS	Brassinosteroid biosynthesis	DWF1	DWARF 1	comp73368_c0	AT3G19820.3	1.36846	Involved in the conversion of the early brassinosteroid precursor 24-methylenecholesterol to campesterol. Brassinosteroids affect cellular elongation. Mutants have dwarf phenotype. DWF1 is a Ca2+-dependent calmodulin-binding protein.	acetyl-CoA metabolic process, anatomical structure morphogenesis, anther development, anthocyanin accumulation in tissues in response to UV light, brassinosteroid biosynthetic process, cell tip growth, cell wall organization, cellular developmental process, cysteine biosynthetic process, lignin metabolic process, multidimensional cell growth, oxidation-reduction process, plant-type cell wall biog…			0	comp73368_c0	2.58194	1.36846	AT3G19820.3	AT3G19820.3	DWF1	cell elongation protein / DWARF1 / DIMINUTO (DIM) [Source:TAIR_LOCUS;Acc:AT3G19820]	http://www.arabidopsis.org/servlets/TairObject?type=locus&name=AT3G19820	80.35	1979	288	1	562	0	sp|P93472|DIM_PEA	Viridiplantae
BRASSINOSTEROIDS	Brassinosteroid biosynthesis	DWF4/CYP90B1	DWARF 4	comp67780_c0	AT3G50660.1	1.67368	Encodes a 22α hydroxylase whose reaction is a rate-limiting step in brassinosteroid biosynthetic pathway. The protein is a member of CYP90B gene family. CLM is an epi-allele with small, compressed rosette, reduced internode length, and reduced fertility, appears in selfed ddm mutant plants possibly due to loss of cytosine methylation. Transcripts accumulate in actively growing tissues, and GUS ex…	brassinosteroid biosynthetic process, jasmonic acid mediated signaling pathway, leaf development, leaf shaping, oxidation-reduction process, response to brassinosteroid stimulus, response to jasmonic acid stimulus, sterol biosynthetic process, unidimensional cell growth	Endoplasmic reticulum		0	comp67780_c0	3.19028	1.67368	AT3G50660.1	AT3G50660.1	DWF4	Cytochrome P450 superfamily protein [Source:TAIR_LOCUS;Acc:AT3G50660]	http://www.arabidopsis.org/servlets/TairObject?type=locus&name=AT3G50660	42.16	1410	103	38	509	4e-136	sp|Q6F4F5|C724B_ORYSJ	Viridiplantae
BRASSINOSTEROIDS	Brassinosteroid biosynthesis	ROT3/CYP90C1	ROTUNDIFOLIA 3	comp68176_c0	AT4G36380.1	2.4652	Encodes a cytochrome P-450 gene that is involved in leaf blade expansion by controlling polar cell expansion in the leaf length direction. Member of the CYP90C CYP450 family. ROT3 was shown to be involved in brassinosteroid biosynthesis, most likely in the conversion step of typhasterol (TY) to castasterone (CS). As 6-deoxo-CS was unable to restore the phenotype of rot3-1, it has been postulated …	brassinosteroid biosynthetic process, brassinosteroid homeostasis, leaf development, leaf morphogenesis, monopolar cell growth, oxidation-reduction process, petal development, stamen development	Chloroplast		4.7418e-05	comp68176_c0	5.52202	2.4652	AT4G36380.1	AT4G36380.1	ROT3	Cytochrome P450 superfamily protein [Source:TAIR_LOCUS;Acc:AT4G36380]	http://www.arabidopsis.org/servlets/TairObject?type=locus&name=AT4G36380	66.3	1473	127	69	513	0	sp|Q9M066|C90C1_ARATH	Viridiplantae
BRASSINOSTEROIDS	Brassinosteroid metabolism	BAS1/CYP734A1	PHYB ACTIVATION TAGGED SUPPRESSOR 1	comp75616_c0	AT2G26710.1	1.62906	Encodes a member of the cytochrome p450 family that serves as a control point between multiple photoreceptor systems and brassinosteroid signal transduction. Involved in brassinolide metabolism. Mediates response to a variety of light signals including hypocotyl elongation and cotyledon expansion.	brassinosteroid homeostasis, brassinosteroid metabolic process, oxidation-reduction process, response to auxin stimulus, response to brassinosteroid stimulus, response to light stimulus	extracellular region or unknown		2.74946e-09	comp75616_c0	3.0931	1.62906	AT2G26710.1	AT2G26710.1	BAS1	Cytochrome P450 superfamily protein [Source:TAIR_LOCUS;Acc:AT2G26710]	http://www.arabidopsis.org/servlets/TairObject?type=locus&name=AT2G26710	39.33	1768	263	15	515	2e-120	sp|O48786|C734A_ARATH	Viridiplantae
BRASSINOSTEROIDS	Brassinosteroid metabolism	UGT73C5	UDP-GLUCOSYL TRANSFERASE 73C5	comp71141_c0	AT2G36800.1	3.94654	Encodes a DON-Glucosyltransferase. The UGT73C5 glucosylates both brassinolide and castasterone in the 23-O position. The enzyme is presumably involved in the homeostasis of those steroid hormones hence regulating BR activity. Transgenic plants overexpressing UGT73C5 show a typical BR-deficient phenotype.	brassinosteroid metabolic process, metabolic process			2.35034e-13	comp71141_c0	15.418	3.94654	AT2G36800.1	AT2G36800.1	DOGT1	don-glucosyltransferase 1 [Source:TAIR_LOCUS;Acc:AT2G36800]	http://www.arabidopsis.org/servlets/TairObject?type=locus&name=AT2G36800	47.9	190	1536	1	446	4e-147	sp|Q9ZQ94|U73C5_ARATH	Viridiplantae
BRASSINOSTEROIDS	Brassinosteroid receptor complex	SERK1	SOMATIC EMBRYOGENESIS RECEPTOR-LIKE KINASE 1	comp74847_c0	AT1G71830.1	1.05493	Plasma membrane LRR receptor-like serine threonine kinase expressed during embryogenesis in locules until stage 6 anthers, with higher expression in the tapetal cell layer. SERK1 and SERK2 receptor kinases function redundantly as an important control point for sporophytic development controlling male gametophyte production. later	Golgi organization, brassinosteroid mediated signaling pathway, cell division, cytokinesis by cell plate formation, defense response to bacterium, embryo development ending in seed dormancy, embryonic pattern specification, floral organ abscission, microsporogenesis, microtubule cytoskeleton organization, phosphorylation, pollen maturation, primary shoot apical meristem specification, protein aut…			0	comp74847_c0	2.07761	1.05493	AT1G71830.1	AT1G71830.1	SERK1	somatic embryogenesis receptor-like kinase 1 [Source:TAIR_LOCUS;Acc:AT1G71830]	http://www.arabidopsis.org/servlets/TairObject?type=locus&name=AT1G71830	86.26	2168	291	1	626	0	sp|Q94AG2|SERK1_ARATH	Viridiplantae
BRASSINOSTEROIDS	Brassinosteroid receptor complex	SERK1	SOMATIC EMBRYOGENESIS RECEPTOR-LIKE KINASE 1	comp75350_c0	AT1G71830.1	2.22405	Plasma membrane LRR receptor-like serine threonine kinase expressed during embryogenesis in locules until stage 6 anthers, with higher expression in the tapetal cell layer. SERK1 and SERK2 receptor kinases function redundantly as an important control point for sporophytic development controlling male gametophyte production. later	Golgi organization, brassinosteroid mediated signaling pathway, cell division, cytokinesis by cell plate formation, defense response to bacterium, embryo development ending in seed dormancy, embryonic pattern specification, floral organ abscission, microsporogenesis, microtubule cytoskeleton organization, phosphorylation, pollen maturation, primary shoot apical meristem specification, protein aut…			0	comp75350_c0	4.67202	2.22405	AT1G71830.1	AT1G71830.1	SERK1	somatic embryogenesis receptor-like kinase 1 [Source:TAIR_LOCUS;Acc:AT1G71830]	http://www.arabidopsis.org/servlets/TairObject?type=locus&name=AT1G71830	88.89	1485	1	1	495	0	sp|Q94AG2|SERK1_ARATH	Viridiplantae
CYTOKININS	Cytokinin biosynthesis	AK2	ADENOSINE KINASE 2	comp71044_c0	AT5G03300.1	1.50393	Encodes adenosine kinase 2 (ADK2), a typical, constitutively expressed housekeeping enzyme. Shows a high sequence identity with ADK1. Involved in salvage synthesis of adenylates and methyl recycling. Enzyme activity is substantially inhibited in roots, siliques and dry seeds by an unknown compound. May contribute to cytokinin interconversion.	adenosine salvage, purine ribonucleoside salvage			0	comp71044_c0	2.83615	1.50393	AT5G03300.1	AT5G03300.1	ADK2	adenosine kinase 2 [Source:TAIR_LOCUS;Acc:AT5G03300]	http://www.arabidopsis.org/servlets/TairObject?type=locus&name=AT5G03300	85.55	1323	295	1	346	0	sp|Q9LZG0|ADK2_ARATH	Viridiplantae
CYTOKININS	Cytokinin biosynthesis	APT2	ADENINE PHOSPHORIBOSYL TRANSFERASE 2	comp71670_c0	AT1G80050.1	4.93608	Encodes an adenosine phosphoribosyl transferase(E.C:2.4.2.7), a constitutively expressed enzyme involved in the one-step salvage of adenine to AMP. This isozyme has high affinity for cytokinins and is likely to be localized to the cytosol.	adenine salvage, nucleoside metabolic process			0	comp71670_c0	30.6132	4.93608	AT1G80050.1	AT1G80050.1	APT2	adenine phosphoribosyl transferase 2 [Source:TAIR_LOCUS;Acc:AT1G80050]	http://www.arabidopsis.org/servlets/TairObject?type=locus&name=AT1G80050	80.98	673	122	1	184	1e-105	sp|Q42563|APT2_ARATH	Viridiplantae
CYTOKININS	Cytokinin biosynthesis	APT4	ADENINE PHOSPHORIBOSYL TRANSFERASE 4	comp66282_c0	AT4G12440.2	1.94586	adenine phosphoribosyl transferase 4 (APT4); FUNCTIONS IN: adenine phosphoribosyltransferase activity; INVOLVED IN: nucleoside metabolic process, adenine salvage; LOCATED IN: cytoplasm	adenine salvage, nucleoside metabolic process			6.9074e-11	comp66282_c0	3.85268	1.94586	AT4G12440.2	AT4G12440.2	APT4	adenine phosphoribosyl transferase 4 [Source:TAIR_LOCUS;Acc:AT4G12440]	http://www.arabidopsis.org/servlets/TairObject?type=locus&name=AT4G12440	77.5	293	174	144	183	4e-13	sp|Q42563|APT2_ARATH
CYTOKININS	Cytokinin biosynthesis	IPT3	ISOPENTENYLTRANSFERASE 3	comp60518_c0	AT3G63110.1	2.04452	Encodes cytokinin synthase involved in cytokinin biosynthesis. IPT3 subcellular localization is modulated by farnesylation- when farnesylated it is localized to the nucleus, otherwise to the chloroplast.	cytokinin biosynthetic process, metabolic process			0	comp60518_c0	4.12537	2.04452	AT3G63110.1	AT3G63110.1	ATIPT3	isopentenyltransferase 3 [Source:TAIR_LOCUS;Acc:AT3G63110]	http://www.arabidopsis.org/servlets/TairObject?type=locus&name=AT3G63110	50	365	742	129	253	2e-30	.	Viridiplantae
CYTOKININS	Cytokinin biosynthesis	IPT3	ISOPENTENYLTRANSFERASE 3	comp68669_c0	AT3G63110.1	1.36416	Encodes cytokinin synthase involved in cytokinin biosynthesis. IPT3 subcellular localization is modulated by farnesylation- when farnesylated it is localized to the nucleus, otherwise to the chloroplast.	cytokinin biosynthetic process, metabolic process			7.74286e-07	comp68669_c0	2.57427	1.36416	AT3G63110.1	AT3G63110.1	ATIPT3	isopentenyltransferase 3 [Source:TAIR_LOCUS;Acc:AT3G63110]	http://www.arabidopsis.org/servlets/TairObject?type=locus&name=AT3G63110	51.39	312	97	175	246	6e-30	sp|Q93WC9|IPT3_ARATH	Viridiplantae
CYTOKININS	Cytokinin biosynthesis	LOG1	LONELY GUY 1	comp62804_c0	AT2G28305.1	-1.00338	LONELY GUY 1 (LOG1); CONTAINS InterPro DOMAIN/s: Conserved hypothetical protein CHP00730 (InterPro:IPR005269); BEST Arabidopsis thaliana protein match is: lysine decarboxylase family protein	biological_process			0.00121392	comp62804_c0	0.498831	-1.00338	AT2G28305.1	AT2G28305.1	LOG1	Putative lysine decarboxylase family protein [Source:TAIR_LOCUS;Acc:AT2G28305]	http://www.arabidopsis.org/servlets/TairObject?type=locus&name=AT2G28305	76.52	634	290	101	214	1e-56	.	Viridiplantae
CYTOKININS	Cytokinin biosynthesis	LOG5	LONELY GUY 5	comp70636_c0	AT4G35190.1	2.34649	Putative lysine decarboxylase family protein; CONTAINS InterPro DOMAIN/s: Conserved hypothetical protein CHP00730 (InterPro:IPR005269); BEST Arabidopsis thaliana protein match is: lysine decarboxylase family protein	biological_process			3.1903e-11	comp70636_c0	5.08584	2.34649	AT4G35190.1	AT4G35190.1	LOG5	Putative lysine decarboxylase family protein [Source:TAIR_LOCUS;Acc:AT4G35190]	http://www.arabidopsis.org/servlets/TairObject?type=locus&name=AT4G35190	80.36	786	118	5	228	3e-127	sp|Q8LBB7|LOG5_ARATH	Viridiplantae
CYTOKININS	Cytokinin biosynthesis	LOG5	LONELY GUY 5	comp74853_c0	AT4G35190.1	-1.79064	Putative lysine decarboxylase family protein; CONTAINS InterPro DOMAIN/s: Conserved hypothetical protein CHP00730 (InterPro:IPR005269); BEST Arabidopsis thaliana protein match is: lysine decarboxylase family protein	biological_process			0	comp74853_c0	0.289043	-1.79064	AT4G35190.1	AT4G35190.1	LOG5	Putative lysine decarboxylase family protein [Source:TAIR_LOCUS;Acc:AT4G35190]	http://www.arabidopsis.org/servlets/TairObject?type=locus&name=AT4G35190	61.54	273	37	137	227	3e-30	.	Viridiplantae
CYTOKININS	Cytokinin biosynthesis	LOG7	LONELY GUY 7	comp62804_c1	AT5G06300.1	-1.35901	Putative lysine decarboxylase family protein; CONTAINS InterPro DOMAIN/s: Conserved hypothetical protein CHP00730 (InterPro:IPR005269); BEST Arabidopsis thaliana protein match is: lysine decarboxylase family protein	cellular response to iron ion starvation, iron ion transport, metabolic process, nitrate transport, response to auxin stimulus, response to brassinosteroid stimulus, response to nitrate			4.59057e-08	comp62804_c1	0.389849	-1.35901	AT5G06300.1	AT5G06300.1	LOG7	Putative lysine decarboxylase family protein [Source:TAIR_LOCUS;Acc:AT5G06300]	http://www.arabidopsis.org/servlets/TairObject?type=locus&name=AT5G06300	80.58	309	1	5	107	3e-56	.	Viridiplantae
CYTOKININS	Cytokinin metabolism	CKX1	CYTOKININ OXIDASE 1	comp75998_c0	AT2G41510.1	3.34122	It encodes a protein whose sequence is similar to cytokinin oxidase/dehydrogenase, which catalyzes the degradation of cytokinins.	cytokinin catabolic process, meristem development, oxidation-reduction process			2.70753e-09	comp75998_c0	10.1346	3.34122	AT2G41510.1	AT2G41510.1	ATCKX1	cytokinin oxidase/dehydrogenase 1 [Source:TAIR_LOCUS;Acc:AT2G41510]	http://www.arabidopsis.org/servlets/TairObject?type=locus&name=AT2G41510	67.49	1591	146	59	541	0	sp|O22213|CKX1_ARATH	Viridiplantae
CYTOKININS	Cytokinin metabolism	CKX3	CYTOKININ OXIDASE 3	comp79554_c0	AT5G56970.1	-1.56237	It encodes a protein whose sequence is similar to cytokinin oxidase/dehydrogenase, which catalyzes the degradation of cytokinins.	cytokinin catabolic process, cytokinin metabolic process, oxidation-reduction process			0.0202056	comp79554_c0	0.338595	-1.56237	AT5G56970.1	AT5G56970.1	CKX3	cytokinin oxidase 3 [Source:TAIR_LOCUS;Acc:AT5G56970]	http://www.arabidopsis.org/servlets/TairObject?type=locus&name=AT5G56970	54.07	722	207	43	204	7e-51	sp|Q9LTS3|CKX3_ARATH	Viridiplantae
CYTOKININS	Cytokinin metabolism	UGT73C1	UDP-GLUCOSYL TRANSFERASE 73C1	comp66494_c1	AT2G36750.1	-1.00756	Has UDP-glucosyltransferase activity, UDP-glycosyltransferase activity, cis-zeatin O-beta-D-glucosyltransferase activity, trans-zeatin O-beta-D-glucosyltransferase activity, transferase activity, transferring glycosyl groups. Involved in response to UV-B.	metabolic process, response to UV-B			0	comp66494_c1	0.497386	-1.00756	AT2G36750.1	AT2G36750.1	UGT73C1	UDP-glucosyl transferase 73C1 [Source:TAIR_LOCUS;Acc:AT2G36750]	http://www.arabidopsis.org/servlets/TairObject?type=locus&name=AT2G36750	67.74	71	442	9	132	4e-54	sp|Q9ZQ99|U73C1_ARATH	Viridiplantae
CYTOKININS	Cytokinin metabolism	UGT74E2	URIDINE DIPHOSPHATE GLYCOSYLTRANSFERASE 74E2	comp70147_c0	AT1G05680.1	-1.48966	Encodes a UDP-glucosyltransferase, UGT74E2, that acts on IBA (indole-3-butyric acid) and affects auxin homeostasis. The transcript and protein levels of this enzyme are strongly induced by H2O2 and may allow integration of ROS (reactive oxygen species) and auxin signaling. This enzyme can also transfer glycosyl groups to several compounds related to the explosive TNT when this synthetic compound …	cellular hyperosmotic salinity response, cellular response to abscisic acid stimulus, cellular response to hydrogen peroxide, cellular response to water deprivation, indolebutyric acid metabolic process, metabolic process, response to karrikin, shoot morphogenesis			0.000183876	comp70147_c0	0.356096	-1.48966	AT1G05680.1	AT1G05680.1	UGT74E2	Uridine diphosphate glycosyltransferase 74E2 [Source:TAIR_LOCUS;Acc:AT1G05680]	http://www.arabidopsis.org/servlets/TairObject?type=locus&name=AT1G05680	35.56	279	10	5	93	2e-11	.	Viridiplantae
CYTOKININS	Cytokinin metabolism	UGT74E2	URIDINE DIPHOSPHATE GLYCOSYLTRANSFERASE 74E2	comp83970_c0	AT1G05680.1	-1.35175	Encodes a UDP-glucosyltransferase, UGT74E2, that acts on IBA (indole-3-butyric acid) and affects auxin homeostasis. The transcript and protein levels of this enzyme are strongly induced by H2O2 and may allow integration of ROS (reactive oxygen species) and auxin signaling. This enzyme can also transfer glycosyl groups to several compounds related to the explosive TNT when this synthetic compound …	cellular hyperosmotic salinity response, cellular response to abscisic acid stimulus, cellular response to hydrogen peroxide, cellular response to water deprivation, indolebutyric acid metabolic process, metabolic process, response to karrikin, shoot morphogenesis			5.9952e-15	comp83970_c0	0.391816	-1.35175	AT1G05680.1	AT1G05680.1	UGT74E2	Uridine diphosphate glycosyltransferase 74E2 [Source:TAIR_LOCUS;Acc:AT1G05680]	http://www.arabidopsis.org/servlets/TairObject?type=locus&name=AT1G05680	50.9	1933	623	6	449	4e-139	sp|O22822|U74F2_ARATH	Viridiplantae
CYTOKININS	Cytokinin response	AHK5	HISTIDINE KINASE 5	comp78257_c0	AT5G10720.1	-1.81712	member of Histidine Kinase	anthocyanin accumulation in tissues in response to UV light, carpel development, cellular response to hydrogen peroxide, cellular response to molecule of bacterial origin, cellular response to nitric oxide, cytokinin mediated signaling pathway, negative regulation of abscisic acid mediated signaling pathway, negative regulation of ethylene mediated signaling pathway, peptidyl-histidine phosphoryl…			6.37851e-05	comp78257_c0	0.283786	-1.81712	AT5G10720.1	AT5G10720.1	AHK5	histidine kinase 5 [Source:TAIR_LOCUS;Acc:AT5G10720]	http://www.arabidopsis.org/servlets/TairObject?type=locus&name=AT5G10720	61.26	333	1	777	883	2e-38	sp|Q3S4A7|AHK5_ARATH
CYTOKININS	Cytokinin response	AHP1	HISTIDINE-CONTAINING PHOSPHOTRANSMITTER 1	comp68321_c1	AT3G21510.1	1.8716	Encodes AHP1, one of the six Arabidopsis thaliana histidine phosphotransfer proteins (AHPs). AHPs function as redundant positive regulators of cytokinin signaling. Members of the AHP gene family include: AT3G21510 (AHP1), AT3G29350 (AHP2), AT5G39340 (AHP3), AT3G16360 (AHP4), AT1G03430 (AHP5) and AT1G80100 (AHP6).	cell division, cell growth, cytokinin mediated signaling pathway, embryo sac development, phosphorylation, regulation of cytokinin mediated signaling pathway, signal transduction, two-component signal transduction system (phosphorelay)			0	comp68321_c1	3.65939	1.8716	AT3G21510.1	AT3G21510.1	AHP1	histidine-containing phosphotransmitter 1 [Source:TAIR_LOCUS;Acc:AT3G21510]	http://www.arabidopsis.org/servlets/TairObject?type=locus&name=AT3G21510	50.88	799	458	4	86	1e-14	sp|Q9ZNV9|AHP1_ARATH
CYTOKININS	Cytokinin response	ARR3	ARABIDOPSIS RESPONSE REGULATOR 3	comp69766_c0	AT1G59940.1	2.3474	Type A response regulator highly similar to bacterial two-component response regulators. Rapidly induced by cytokinin. Involved in red-light signaling. Acts redundantly with ARR3 in the control of circadian period in a cytokinin-independent manner.	circadian rhythm, cytokinin mediated signaling pathway, red light signaling pathway, regulation of circadian rhythm, regulation of transcription, DNA-dependent, response to cytokinin stimulus, response to red light, two-component signal transduction system (phosphorelay)			0	comp69766_c0	5.08908	2.3474	AT1G59940.1	AT1G59940.1	ARR3	response regulator 3 [Source:TAIR_LOCUS;Acc:AT1G59940]	http://www.arabidopsis.org/servlets/TairObject?type=locus&name=AT1G59940	50	598	323	85	175	2e-23	sp|O80365|ARR8_ARATH	Viridiplantae
ETHYLENE	Ethylene biosynthesis	ACS1	ACC SYNTHASE 1	comp63647_c0	AT3G61510.1	-2.4751	Encodes a member of the 1-aminocyclopropane-1-carboxylate (ACC) synthase (S-adenosyl-L-methionine methylthioadenosine-lyase, EC 4.4.1.14) gene family. The gene is transcriptionally active but enzymatically inactive. The predicted amino-acid sequence of ACS1 is missing the highly conserved tripeptide, Thr-Asn-Pro (TNP), between Ile204 and Ser205. Introduction of TNP into ACS1 restores the ACS acti…	1-aminocyclopropane-1-carboxylate biosynthetic process, biosynthetic process, ethylene biosynthetic process			0.0349381	comp63647_c0	0.179855	-2.4751	AT3G61510.1	AT3G61510.1	ACS1	ACC synthase 1 [Source:TAIR_LOCUS;Acc:AT3G61510]	http://www.arabidopsis.org/servlets/TairObject?type=locus&name=AT3G61510	58.96	646	170	301	473	3e-64	.	Viridiplantae
ETHYLENE	Ethylene biosynthesis	ACS10	ACC SYNTHASE 10	comp83189_c0	AT1G62960.1	-1.94274	Encodes an aminotransferase with broad specificity for aspartate and aromatic amino aids such as tyrosine and phenylalanine. It does not act on branched chain amino acids and does not have ACC synthase activity.	cellular amino acid metabolic process, ethylene biosynthetic process			0	comp83189_c0	0.260122	-1.94274	AT1G62960.1	AT1G62960.1	ACS10	ACC synthase 10 [Source:TAIR_LOCUS;Acc:AT1G62960]	http://www.arabidopsis.org/servlets/TairObject?type=locus&name=AT1G62960	57.26	751	47	31	271	9e-74	sp|Q9LQ10|1A110_ARATH	Viridiplantae
ETHYLENE	Ethylene biosynthesis	ACS11	ACC SYNTHASE 11	comp68485_c0	AT4G08040.1	5.96863	encodes an aminotransferase that belongs to ACC synthase gene family structurally	1-aminocyclopropane-1-carboxylate biosynthetic process, biosynthetic process, ethylene biosynthetic process			4.22176e-08	comp68485_c0	62.6235	5.96863	AT4G08040.1	AT4G08040.1	ACS11	1-aminocyclopropane-1-carboxylate synthase 11 [Source:TAIR_LOCUS;Acc:AT4G08040]	http://www.arabidopsis.org/servlets/TairObject?type=locus&name=AT4G08040	74.04	625	2	1	208	4e-107	sp|Q00257|1A12_CUCMA	Viridiplantae
ETHYLENE	Ethylene biosynthesis	ACS6	ACC SYNTHASE 6	comp81533_c0	AT4G11280.1	-1.60035	encodes a a member of the 1-aminocyclopropane-1-carboxylate (ACC) synthase (S-adenosyl-L-methionine methylthioadenosine-lyase, EC 4.4.1.14) gene family	1-aminocyclopropane-1-carboxylate biosynthetic process, biosynthetic process, cellular response to iron ion, ethylene biosynthetic process, response to abscisic acid stimulus, response to auxin stimulus, response to chitin, response to ethylene stimulus, response to jasmonic acid stimulus, response to mechanical stimulus, response to oxidative stress, response to wounding			8.81279e-07	comp81533_c0	0.329798	-1.60035	AT4G11280.1	AT4G11280.1	ACS6	1-aminocyclopropane-1-carboxylic acid (acc) synthase 6 [Source:TAIR_LOCUS;Acc:AT4G11280]	http://www.arabidopsis.org/servlets/TairObject?type=locus&name=AT4G11280	68.71	1755	313	9	496	0	sp|P31531|1A1C_SOYBN	Viridiplantae
GIBBERELLIC ACID	GA biosynthesis	GA3OX1/GA4	GIBBERELLIN 3-OXIDASE 1	comp57360_c0	AT1G15550.1	-2.7327	Involved in later steps of the gibberellic acid biosynthetic pathway. Activated by AGAMOUS in a cal-1, ap1-1 background. Deletion of 208 bp from -1016 to -809 (Δ-808) resulted in loss of GA-negative feedback (this sequence, which contains a 43-bp sequence GNFEI, was shown to be sufficient for GA-negative feedback).	gibberellic acid mediated signaling pathway, gibberellin biosynthetic process, oxidation-reduction process, response to gibberellin stimulus, response to red light, response to red or far red light			0.00342983	comp57360_c0	0.150444	-2.7327	AT1G15550.1	AT1G15550.1	GA4	gibberellin 3-oxidase 1 [Source:TAIR_LOCUS;Acc:AT1G15550]	http://www.arabidopsis.org/servlets/TairObject?type=locus&name=AT1G15550	46.31	1085	96	5	353	2e-101	.	Viridiplantae
GIBBERELLIC ACID	GA biosynthesis	KO/CYP701A3	ENT-KAURENE OXIDASE 1	comp77748_c0	AT5G25900.1	1.08679	Encodes a member of the CYP701A cytochrome p450 family that is involved in later steps of the gibberellin biosynthetic pathway.	ent-kaurene oxidation to kaurenoic acid, gibberellic acid mediated signaling pathway, gibberellin biosynthetic process, oxidation-reduction process	Endoplasmic reticulum & Chloroplast		8.15252e-09	comp77748_c0	2.12401	1.08679	AT5G25900.1	AT5G25900.1	GA3	GA requiring 3 [Source:TAIR_LOCUS;Acc:AT5G25900]	http://www.arabidopsis.org/servlets/TairObject?type=locus&name=AT5G25900	66.84	1182	52	26	405	0	sp|Q93ZB2|KO1_ARATH	Viridiplantae
GIBBERELLIC ACID	GA biosynthesis	KS/GA2	ENT-KAURENE SYNTHASE	comp72406_c0	AT1G79460.1	1.37792	Encodes for a protein with ent-kaurene synthase B activity which catalyzes the second step in the cyclization of GGPP to ent-kaurene in the gibberellins biosynthetic pathway.	cell wall biogenesis, gibberellic acid mediated signaling pathway, gibberellin biosynthetic process, metabolic process			1.65953e-05	comp72406_c0	2.59893	1.37792	AT1G79460.1	AT1G79460.1	GA2	Terpenoid cyclases/Protein prenyltransferases superfamily protein [Source:TAIR_LOCUS;Acc:AT1G79460]	http://www.arabidopsis.org/servlets/TairObject?type=locus&name=AT1G79460	41.96	1985	228	194	776	6e-159	sp|Q39548|KSB_CUCMA	Viridiplantae
GIBBERELLIC ACID	GA catabolism	GA2OX1	GIBBERELLIN 2-OXIDASE 1	comp70621_c1	AT1G78440.1	-1.3822	Encodes a gibberellin 2-oxidase.	gibberellin catabolic process			1.57669e-08	comp70621_c1	0.383634	-1.3822	AT1G78440.1	AT1G78440.1	ATGA2OX1	Arabidopsis thaliana gibberellin 2-oxidase 1 [Source:TAIR_LOCUS;Acc:AT1G78440]	http://www.arabidopsis.org/servlets/TairObject?type=locus&name=AT1G78440	49.23	197	6	52	116	6e-13	.
GIBBERELLIC ACID	GA catabolism	GA2OX2	GIBBERELLIN 2-OXIDASE 2	comp72361_c0	AT1G30040.1	2.07143	Encodes a gibberellin 2-oxidase that acts on C-19 gibberellins. AtGA2OX2 expression is responsive to cytokinin and KNOX activities.	gibberellin catabolic process, jasmonic acid metabolic process, oxidation-reduction process, response to jasmonic acid stimulus, response to red light, response to red or far red light			2.9976e-15	comp72361_c0	4.20304	2.07143	AT1G30040.1	AT1G30040.1	ATGA2OX2	gibberellin 2-oxidase [Source:TAIR_LOCUS;Acc:AT1G30040]	http://www.arabidopsis.org/servlets/TairObject?type=locus&name=AT1G30040	62.21	1139	153	1	337	9e-152	sp|Q9XG83|G2OX_PHACN	Viridiplantae
GIBBERELLIC ACID	GA catabolism	GA2OX4	GIBBERELLIN 2-OXIDASE 4	comp67827_c0	AT1G02400.1	3.20407	Encodes a gibberellin 2-oxidase that acts on C19 gibberellins but not C20 gibberellins.	gibberellin catabolic process, oxidation-reduction process, response to red or far red light			0.000102958	comp67827_c0	9.21554	3.20407	AT1G02400.1	AT1G02400.1	ATGA2OX4	gibberellin 2-oxidase 6 [Source:TAIR_LOCUS;Acc:AT1G02400]	http://www.arabidopsis.org/servlets/TairObject?type=locus&name=AT1G02400	55.22	387	1	1	134	6e-41	sp|Q9XHM5|G2OX2_PEA	Viridiplantae
GIBBERELLIC ACID	GA catabolism	GA2OX4	GIBBERELLIN 2-OXIDASE 4	comp76771_c0	AT1G02400.1	1.32798	Encodes a gibberellin 2-oxidase that acts on C19 gibberellins but not C20 gibberellins.	gibberellin catabolic process, oxidation-reduction process, response to red or far red light			2.32597e-09	comp76771_c0	2.51051	1.32798	AT1G02400.1	AT1G02400.1	ATGA2OX4	gibberellin 2-oxidase 6 [Source:TAIR_LOCUS;Acc:AT1G02400]	http://www.arabidopsis.org/servlets/TairObject?type=locus&name=AT1G02400	52.45	1114	329	1	263	2e-87	sp|Q9XHM5|G2OX2_PEA	Viridiplantae
GIBBERELLIC ACID	GA mediated signaling	GAI	GIBBERELLIC ACID INSENSITIVE	comp58517_c0	AT1G14920.1	0.371361	Similar to a putative transcription factor and transcriptional coactivators. Repressor of GA responses and involved in gibberellic acid mediated signaling. Member of the DELLA proteins that restrain the cell proliferation and expansion that drives plant growth. The protein undergoes degradation in response to GA via the 26S proteasome. GAI may be involved in reducing ROS accumulation in response …	floral organ morphogenesis, gibberellic acid mediated signaling pathway, hyperosmotic salinity response, jasmonic acid mediated signaling pathway, negative regulation of gibberellic acid mediated signaling pathway, negative regulation of seed germination, phloem transport, raffinose family oligosaccharide biosynthetic process, regulation of nitrogen utilization, regulation of reactive oxygen spec…			0.0329021	comp58517_c0	1.29357	0.371361	AT1G14920.1	AT1G14920.1	GAI	GRAS family transcription factor family protein [Source:TAIR_LOCUS;Acc:AT1G14920]	http://www.arabidopsis.org/servlets/TairObject?type=locus&name=AT1G14920	76.85	321	1	426	529	6e-52	sp|Q8S4W7|GAI1_VITVI	Viridiplantae
GIBBERELLIC ACID	GA mediated signaling	GAI	GIBBERELLIC ACID INSENSITIVE	comp69844_c0	AT1G14920.1	0.272758	Similar to a putative transcription factor and transcriptional coactivators. Repressor of GA responses and involved in gibberellic acid mediated signaling. Member of the DELLA proteins that restrain the cell proliferation and expansion that drives plant growth. The protein undergoes degradation in response to GA via the 26S proteasome. GAI may be involved in reducing ROS accumulation in response …	floral organ morphogenesis, gibberellic acid mediated signaling pathway, hyperosmotic salinity response, jasmonic acid mediated signaling pathway, negative regulation of gibberellic acid mediated signaling pathway, negative regulation of seed germination, phloem transport, raffinose family oligosaccharide biosynthetic process, regulation of nitrogen utilization, regulation of reactive oxygen spec…			0.0130912	comp69844_c0	1.20812	0.272758	AT1G14920.1	AT1G14920.1	GAI	GRAS family transcription factor family protein [Source:TAIR_LOCUS;Acc:AT1G14920]	http://www.arabidopsis.org/servlets/TairObject?type=locus&name=AT1G14920	47.59	1785	304	27	529	3e-133	.	Viridiplantae
GIBBERELLIC ACID	GA mediated signaling	GASA11	GA-STIMULATED ARABIDOPSIS 11	comp74978_c0	AT2G18420.1	-1.02381	Encodes a Gibberellin-regulated GASA/GAST/Snakin family protein	response to gibberellin stimulus			0	comp74978_c0	0.491817	-1.02381	AT2G18420.1	AT2G18420.1	GASA11	Gibberellin-regulated family protein [Source:TAIR_LOCUS;Acc:AT2G18420]	http://www.arabidopsis.org/servlets/TairObject?type=locus&name=AT2G18420	69.33	751	527	21	95	4e-29	.	Viridiplantae
GIBBERELLIC ACID	GA mediated signaling	GASA6	GA-STIMULATED ARABIDOPSIS 6	comp69402_c0	AT1G74670.1	3.49529	Gibberellin-regulated family protein	gibberellic acid mediated signaling pathway, response to fructose stimulus, response to gibberellin stimulus, response to glucose stimulus, response to karrikin, response to sucrose stimulus, seed dormancy process			0	comp69402_c0	11.2768	3.49529	AT1G74670.1	AT1G74670.1	GASA6	Gibberellin-regulated family protein [Source:TAIR_LOCUS;Acc:AT1G74670]	http://www.arabidopsis.org/servlets/TairObject?type=locus&name=AT1G74670	78.46	493	299	38	102	2e-28	sp|Q6NMQ7|GASA6_ARATH	Viridiplantae
GIBBERELLIC ACID	GA mediated signaling	GASA9	GA-STIMULATED ARABIDOPSIS 9	comp64133_c0	AT1G22690.3	2.09899	Gibberellin-regulated family protein; FUNCTIONS IN: molecular_function unknown; INVOLVED IN: response to gibberellin stimulus; LOCATED IN: endomembrane system	response to gibberellin stimulus			0	comp64133_c0	4.28408	2.09899	AT1G22690.3	AT1G22690.3	GASA9	Gibberellin-regulated family protein [Source:TAIR_LOCUS;Acc:AT1G22690]	http://www.arabidopsis.org/servlets/TairObject?type=locus&name=AT1G22690	67.61	387	175	50	120	4e-19	sp|Q8GWK5|GASA9_ARATH	Viridiplantae
GIBBERELLIC ACID	GA mediated signaling	HAM1	HAIRY MERISTEM 1	comp80593_c0	AT2G45160.1	-0.498334	Belongs to one of the LOM (LOST MERISTEMS) genes: AT2G45160 (LOM1), AT3G60630 (LOM2) and AT4G00150 (LOM3). LOM1 and LOM2 promote cell differentiation at the periphery of shoot meristems and help to maintain their polar organization.	cell differentiation, cell division, maintenance of shoot apical meristem identity, regulation of transcription, DNA-dependent, root hair cell tip growth			2.48743e-07	comp80593_c0	0.707924	-0.498334	AT2G45160.1	AT2G45160.1	HAM1	GRAS family transcription factor [Source:TAIR_LOCUS;Acc:AT2G45160]	http://www.arabidopsis.org/servlets/TairObject?type=locus&name=AT2G45160	81.08	432	322	604	640	4e-17	sp|O81316|SCL6_ARATH	Viridiplantae
GIBBERELLIC ACID	GA mediated signaling	IQD22	IQ-DOMAIN 22	comp78140_c0	AT4G23060.1	1.90327	IQ-domain 22 (IQD22); CONTAINS InterPro DOMAIN/s: IQ calmodulin-binding region (InterPro:IPR000048); BEST Arabidopsis thaliana protein match is: IQ-domain 26 (TAIR:AT3G16490.1)	response to gibberellin stimulus			0	comp78140_c0	3.7406	1.90327	AT4G23060.1	AT4G23060.1	IQD22	IQ-domain 22 [Source:TAIR_LOCUS;Acc:AT4G23060]	http://www.arabidopsis.org/servlets/TairObject?type=locus&name=AT4G23060	46.15	455	27	1	182	1e-12		Viridiplantae
GIBBERELLIC ACID	GA mediated signaling	SCL28	SCARECROW-LIKE 28	comp83623_c0	AT1G63100.1	2.11118	GRAS family transcription factor; CONTAINS InterPro DOMAIN/s: Transcription factor GRAS (InterPro:IPR005202); BEST Arabidopsis thaliana protein match is: GRAS family transcription factor (TAIR:AT3G54220.1); Has 2506 Blast hits to 2453 proteins in 309 species: Archae - 0; Bacteria - 4; Metazoa - 16; Fungi - 0; Plants - 2441; Viruses - 0; Other Eukaryotes - 45 (source: NCBI BLink).	cytokinesis by cell plate formation, microtubule cytoskeleton organization, petal formation, regulation of transcription, DNA-dependent, sepal formation			0	comp83623_c0	4.32045	2.11118	AT1G63100.1	AT1G63100.1	SCL28	GRAS family transcription factor [Source:TAIR_LOCUS;Acc:AT1G63100]	http://www.arabidopsis.org/servlets/TairObject?type=locus&name=AT1G63100	53.65	2215	269	1	649	0	sp|Q9CAN3|SCL28_ARATH	Viridiplantae
GIBBERELLIC ACID	GA mediated signaling	SCL32	SCARECROW-LIKE 32	comp65814_c0	AT3G49950.1	1.1788	GRAS family transcription factor; CONTAINS InterPro DOMAIN/s: Transcription factor GRAS (InterPro:IPR005202); BEST Arabidopsis thaliana protein match is: GRAS family transcription factor	GRAS family transcription factor; CONTAINS InterPro DOMAIN/s: Transcription factor GRAS (InterPro:IPR005202); BEST Arabidopsis thaliana protein match is: GRAS family transcription factor			0.00636356	comp65814_c0	2.26388	1.1788	AT3G49950.1	AT3G49950.1	SCL32	GRAS family transcription factor [Source:TAIR_LOCUS;Acc:AT3G49950]	http://www.arabidopsis.org/servlets/TairObject?type=locus&name=AT3G49950	61.3	1324	86	12	408	1e-176	sp|Q9SN22|SCL32_ARATH	Viridiplantae
GIBBERELLIC ACID	GA mediated signaling	SCL32	SCARECROW-LIKE 32	comp71051_c0	AT3G49950.1	-1.64658	GRAS family transcription factor; CONTAINS InterPro DOMAIN/s: Transcription factor GRAS (InterPro:IPR005202); BEST Arabidopsis thaliana protein match is: GRAS family transcription factor	GRAS family transcription factor; CONTAINS InterPro DOMAIN/s: Transcription factor GRAS (InterPro:IPR005202); BEST Arabidopsis thaliana protein match is: GRAS family transcription factor			4.3758e-10	comp71051_c0	0.319396	-1.64658	AT3G49950.1	AT3G49950.1	SCL32	GRAS family transcription factor [Source:TAIR_LOCUS;Acc:AT3G49950]	http://www.arabidopsis.org/servlets/TairObject?type=locus&name=AT3G49950	45.22	498	1625	1	377	3e-107	.	Viridiplantae
GIBBERELLIC ACID	GA mediated signaling	SCL32	SCARECROW-LIKE 32	comp71897_c0	AT3G49950.1	-0.749041	GRAS family transcription factor; CONTAINS InterPro DOMAIN/s: Transcription factor GRAS (InterPro:IPR005202); BEST Arabidopsis thaliana protein match is: GRAS family transcription factor	GRAS family transcription factor; CONTAINS InterPro DOMAIN/s: Transcription factor GRAS (InterPro:IPR005202); BEST Arabidopsis thaliana protein match is: GRAS family transcription factor			0.00415264	comp71897_c0	0.594999	-0.749041	AT3G49950.1	AT3G49950.1	SCL32	GRAS family transcription factor [Source:TAIR_LOCUS;Acc:AT3G49950]	http://www.arabidopsis.org/servlets/TairObject?type=locus&name=AT3G49950	47.61	1397	183	1	408	3e-125	.	Viridiplantae
GIBBERELLIC ACID	GA mediated signaling	SCL4	SCARECROW-LIKE 4	comp80958_c0	AT5G66770.1	-0.336762	GRAS family transcription factor; CONTAINS InterPro DOMAIN/s: Transcription factor GRAS (InterPro:IPR005202); BEST Arabidopsis thaliana protein match is: GRAS family transcription factor (TAIR:AT3G50650.1); Has 1807 Blast hits to 1807 proteins in 277 species: Archae - 0; Bacteria - 0; Metazoa - 736; Fungi - 347; Plants - 385; Viruses - 0; Other Eukaryotes - 339 (source: NCBI BLink).	regulation of transcription, DNA-dependent			1.39868e-07	comp80958_c0	0.791817	-0.336762	AT5G66770.1	AT5G66770.1	SCL4	GRAS family transcription factor [Source:TAIR_LOCUS;Acc:AT5G66770]	http://www.arabidopsis.org/servlets/TairObject?type=locus&name=AT5G66770	61.6	2477	684	1	585	0	.	Viridiplantae
GIBBERELLIC ACID	GA mediated signaling	SCL9	SCARECROW-LIKE 9	comp81978_c0	AT2G37650.1	-0.366041	GRAS family transcription factor; CONTAINS InterPro DOMAIN/s: Transcription factor GRAS (InterPro:IPR005202); BEST Arabidopsis thaliana protein match is: SCARECROW-like 14 (TAIR:AT1G07530.1); Has 2417 Blast hits to 2350 proteins in 288 species: Archae - 0; Bacteria - 4; Metazoa - 2; Fungi - 0; Plants - 2410; Viruses - 0; Other Eukaryotes - 1 (source: NCBI BLink).	regulation of transcription, DNA-dependent			7.36208e-05	comp81978_c0	0.775909	-0.366041	AT2G37650.1	AT2G37650.1	SCL9	GRAS family transcription factor [Source:TAIR_LOCUS;Acc:AT2G37650]	http://www.arabidopsis.org/servlets/TairObject?type=locus&name=AT2G37650	49.55	2245	356	70	715	0	sp|O80933|SCL9_ARATH	Viridiplantae
GIBBERELLIC ACID	GA mediated signaling	SCR	SCARECROW	comp80927_c1	AT3G54220.1	1.40917	Encodes a member of a novel family having similarity to DNA binding proteins containing basic-leucine zipper regions; scr is expressed in cortex/endodermal initial cells and in the endodermal cell lineage. Regulates the radial organization of the root. Is required cell-autonomously for distal specification of the quiescent center, which in turn regulates stem cell fate of immediately surrounding …	asymmetric cell division, gravitropism, maintenance of protein location in nucleus, radial pattern formation			0	comp80927_c1	2.65584	1.40917	AT3G54220.1	AT3G54220.1	SCR	GRAS family transcription factor [Source:TAIR_LOCUS;Acc:AT3G54220]	http://www.arabidopsis.org/servlets/TairObject?type=locus&name=AT3G54220	88.42	1459	326	272	651	0	sp|Q2Z2E9|SCR_IPONI	Viridiplantae
GIBBERELLIC ACID	GA mediated signaling	SHR	SHORT ROOT	comp70203_c1	AT4G37650.1	1.84939	Involved in radial organization of the root and shoot axial organs. Essential for normal shoot gravitropism. The protein moves in a highly specific manner from the cells of the stele in which it is synthesized outward. Movement requires sequences within the GRAS and VHIID domains.	asymmetric cell division, iron ion homeostasis, leaf development, negative regulation of mitotic cell cycle, radial pattern formation, regulation of hormone metabolic process			0	comp70203_c1	3.60347	1.84939	AT4G37650.1	AT4G37650.1	SHR	GRAS family transcription factor [Source:TAIR_LOCUS;Acc:AT4G37650]	http://www.arabidopsis.org/servlets/TairObject?type=locus&name=AT4G37650	53.88	1506	361	137	528	7e-142	sp|Q9SZF7|SHR_ARATH	Viridiplantae
GIBBERELLIC ACID	GA mediated signaling	SHR	SHORT ROOT	comp79723_c2	AT4G37650.1	0.563357	Involved in radial organization of the root and shoot axial organs. Essential for normal shoot gravitropism. The protein moves in a highly specific manner from the cells of the stele in which it is synthesized outward. Movement requires sequences within the GRAS and VHIID domains.	asymmetric cell division, iron ion homeostasis, leaf development, negative regulation of mitotic cell cycle, radial pattern formation, regulation of hormone metabolic process			5.53377e-07	comp79723_c2	1.4777	0.563357	AT4G37650.1	AT4G37650.1	SHR	GRAS family transcription factor [Source:TAIR_LOCUS;Acc:AT4G37650]	http://www.arabidopsis.org/servlets/TairObject?type=locus&name=AT4G37650	67.75	1496	315	134	530	0	sp|Q9SZF7|SHR_ARATH	Viridiplantae
JASMONATES	JA biosynthesis	AOS	ALLENE OXIDE SYNTHASE	comp61253_c0	AT5G42650.1	1.10611	Encodes a member of the cytochrome p450 CYP74 gene family that functions as an allene oxide synthase. This enzyme catalyzes dehydration of the hydroperoxide to an unstable allene oxide in the JA biosynthetic pathway. It shows a dual catalytic activity, the major one being a 13-AOS but also expressing a 9-AOS activity.	MAPK cascade, aromatic amino acid family metabolic process, cellular amino acid biosynthetic process, chlorophyll metabolic process, coenzyme biosynthetic process, defense response, defense response to bacterium, defense response to fungus, detection of biotic stimulus, epoxygenase P450 pathway, glucosinolate biosynthetic process, glycine catabolic process, indoleacetic acid biosynthetic process,…			0.000633022	comp61253_c0	2.15264	1.10611	AT5G42650.1	AT5G42650.1	AOS	allene oxide synthase [Source:TAIR_LOCUS;Acc:AT5G42650]	http://www.arabidopsis.org/servlets/TairObject?type=locus&name=AT5G42650	60.87	227	295	66	88	0.0007	.
JASMONATES	JA biosynthesis	JMT	JASMONIC ACID CARBOXYL METHYLTRANSFERASE	comp60954_c0	AT1G19640.1	-1.94692	Encodes a S-adenosyl-L-methionine:jasmonic acid carboxyl methyltransferase that catalyzes the formation of methyljasmonate from jasmonic acid. Its expression is induced in response to wounding or methyljasmonate treatment.	abscisic acid mediated signaling pathway, hyperosmotic salinity response, jasmonic acid biosynthetic process, jasmonic acid mediated signaling pathway, jasmonic acid metabolic process, protein targeting to membrane, regulation of plant-type hypersensitive response, response to auxin stimulus, response to ethylene stimulus, response to fungus, response to jasmonic acid stimulus, response to water …			5.31513e-08	comp60954_c0	0.25937	-1.94692	AT1G19640.1	AT1G19640.1	JMT	jasmonic acid carboxyl methyltransferase [Source:TAIR_LOCUS;Acc:AT1G19640]	http://www.arabidopsis.org/servlets/TairObject?type=locus&name=AT1G19640	43.2	509	162	263	387	1e-29	sp|Q9SBK6|JMT_BRARP	Viridiplantae
JASMONATES	JA biosynthesis	JMT	JASMONIC ACID CARBOXYL METHYLTRANSFERASE	comp81669_c0	AT1G19640.1	1.15585	Encodes a S-adenosyl-L-methionine:jasmonic acid carboxyl methyltransferase that catalyzes the formation of methyljasmonate from jasmonic acid. Its expression is induced in response to wounding or methyljasmonate treatment.	abscisic acid mediated signaling pathway, hyperosmotic salinity response, jasmonic acid biosynthetic process, jasmonic acid mediated signaling pathway, jasmonic acid metabolic process, protein targeting to membrane, regulation of plant-type hypersensitive response, response to auxin stimulus, response to ethylene stimulus, response to fungus, response to jasmonic acid stimulus, response to water …			0.0190404	comp81669_c0	2.22816	1.15585	AT1G19640.1	AT1G19640.1	JMT	jasmonic acid carboxyl methyltransferase [Source:TAIR_LOCUS;Acc:AT1G19640]	http://www.arabidopsis.org/servlets/TairObject?type=locus&name=AT1G19640	43.27	914	324	186	387	9e-47	sp|Q9SPV4|SAMT_CLABR	Viridiplantae
JASMONATES	JA biosynthesis	LOX2	LIPOXYGENASE 2	comp72816_c1	AT3G45140.1	-1.98753	Chloroplast lipoxygenase required for wound-induced jasmonic acid accumulation in Arabidopsis.Mutants are resistant to Staphylococcus aureus and accumulate salicylic acid upon infection.	Golgi organization, aromatic amino acid family metabolic process, calcium ion transport, carotenoid biosynthetic process, cellular amino acid biosynthetic process, cellular cation homeostasis, chlorophyll biosynthetic process, chlorophyll metabolic process, coenzyme biosynthetic process, divalent metal ion transport, glycine catabolic process, isopentenyl diphosphate biosynthetic process, mevalon…			2.6749e-05	comp72816_c1	0.252169	-1.98753	AT3G45140.1	AT3G45140.1	LOX2	lipoxygenase 2 [Source:TAIR_LOCUS;Acc:AT3G45140]	http://www.arabidopsis.org/servlets/TairObject?type=locus&name=AT3G45140	70.37	324	1	583	690	6e-50	.	Viridiplantae
JASMONATES	JA biosynthesis	LOX2	LIPOXYGENASE 2	comp77454_c0	AT3G45140.1	-2.49751	Chloroplast lipoxygenase required for wound-induced jasmonic acid accumulation in Arabidopsis.Mutants are resistant to Staphylococcus aureus and accumulate salicylic acid upon infection.	Golgi organization, aromatic amino acid family metabolic process, calcium ion transport, carotenoid biosynthetic process, cellular amino acid biosynthetic process, cellular cation homeostasis, chlorophyll biosynthetic process, chlorophyll metabolic process, coenzyme biosynthetic process, divalent metal ion transport, glycine catabolic process, isopentenyl diphosphate biosynthetic process, mevalon…			0	comp77454_c0	0.177081	-2.49751	AT3G45140.1	AT3G45140.1	LOX2	lipoxygenase 2 [Source:TAIR_LOCUS;Acc:AT3G45140]	http://www.arabidopsis.org/servlets/TairObject?type=locus&name=AT3G45140	63.89	230	15	484	555	7e-27	sp|O24370|LOX21_SOLTU	Viridiplantae
JASMONATES	JA biosynthesis	LOX2	LIPOXYGENASE 2	comp79859_c0	AT3G45140.1	-2.08825	Chloroplast lipoxygenase required for wound-induced jasmonic acid accumulation in Arabidopsis.Mutants are resistant to Staphylococcus aureus and accumulate salicylic acid upon infection.	Golgi organization, aromatic amino acid family metabolic process, calcium ion transport, carotenoid biosynthetic process, cellular amino acid biosynthetic process, cellular cation homeostasis, chlorophyll biosynthetic process, chlorophyll metabolic process, coenzyme biosynthetic process, divalent metal ion transport, glycine catabolic process, isopentenyl diphosphate biosynthetic process, mevalon…			0	comp79859_c0	0.235165	-2.08825	AT3G45140.1	AT3G45140.1	LOX2	lipoxygenase 2 [Source:TAIR_LOCUS;Acc:AT3G45140]	http://www.arabidopsis.org/servlets/TairObject?type=locus&name=AT3G45140	68.11	1103	342	644	897	6e-108	sp|O24370|LOX21_SOLTU	Viridiplantae
JASMONATES	JA biosynthesis	LOX2	LIPOXYGENASE 2	comp82248_c0	AT3G45140.1	-2.11155	Chloroplast lipoxygenase required for wound-induced jasmonic acid accumulation in Arabidopsis.Mutants are resistant to Staphylococcus aureus and accumulate salicylic acid upon infection.	Golgi organization, aromatic amino acid family metabolic process, calcium ion transport, carotenoid biosynthetic process, cellular amino acid biosynthetic process, cellular cation homeostasis, chlorophyll biosynthetic process, chlorophyll metabolic process, coenzyme biosynthetic process, divalent metal ion transport, glycine catabolic process, isopentenyl diphosphate biosynthetic process, mevalon…			0	comp82248_c0	0.231398	-2.11155	AT3G45140.1	AT3G45140.1	LOX2	lipoxygenase 2 [Source:TAIR_LOCUS;Acc:AT3G45140]	http://www.arabidopsis.org/servlets/TairObject?type=locus&name=AT3G45140	50.64	561	97	232	385	2e-59	sp|O24370|LOX21_SOLTU
JASMONATES	JA mediated signaling	JAR1	JASMONATE RESISTANT 1	comp80290_c0	AT2G46370.2	-1.26302	Encodes a jasmonate-amido synthetase that is a member of the GH3 family of proteins. JAR1 catalyzes the formation of a biologically active jasmonyl-isoleucine (JA-Ile) conjugate. JA-Ile promotes the interaction between JAZ1 and COI1 in the jasmonate signaling pathway. JAR1 localizes to the cytoplasm and is also a phytochrome A signaling component. JAR1 is an auxin-induced gene. Loss of function m…	cellular response to auxin stimulus, induced systemic resistance, jasmonic acid mediated signaling pathway, jasmonic acid and ethylene-dependent systemic resistance, jasmonic acid metabolic process, negative regulation of defense response, photomorphogenesis, red, far-red light phototransduction, regulation of reactive oxygen species metabolic process, regulation of response to red or far red lig…			0	comp80290_c0	0.416671	-1.26302	AT2G46370.2	AT2G46370.2	JAR1	Auxin-responsive GH3 family protein [Source:TAIR_LOCUS;Acc:AT2G46370]	http://www.arabidopsis.org/servlets/TairObject?type=locus&name=AT2G46370	60.8	743	3	21	270	1e-103	.	Viridiplantae
JASMONATES	JA mediated signaling	CYP94B1	CYTOCHROME P450, FAMILY 94, SUBFAMILY B, POLYPEPTIDE 1	comp75229_c0	AT5G63450.1	1.61883	member of CYP94B	jasmonic acid metabolic process, oxidation-reduction process, response to jasmonic acid stimulus, response to wounding	Chloroplast		0.000103655	comp75229_c0	3.07125	1.61883	AT5G63450.1	AT5G63450.1	CYP94B1	cytochrome P450, family 94, subfamily B, polypeptide 1 [Source:TAIR_LOCUS;Acc:AT5G63450]	http://www.arabidopsis.org/servlets/TairObject?type=locus&name=AT5G63450	46.04	1606	173	29	504	2e-146	sp|P98188|C94A2_VICSA	Viridiplantae
MISC.	JA mediated signaling	CYP94C1	CYTOCHROME P450, FAMILY 94, SUBFAMILY C, POLYPEPTIDE 1	comp80703_c0	AT2G27690.1	-1.31392	Encodes a CYP94C1. Has highest omega-hydroxylase activity with 9,10-epoxystearic acid, while also metabolized lauric acid (C12:0) and C18 unsaturated fatty acids. Gene expression is induced in response to wounding and jasmonic acid treatment.	abscisic acid mediated signaling pathway, hyperosmotic salinity response, jasmonic acid biosynthetic process, jasmonic acid mediated signaling pathway, oxidation-reduction process, response to auxin stimulus, response to ethylene stimulus, response to fungus, response to jasmonic acid stimulus, response to water deprivation, response to wounding, signal transduction	extracellular region or unknown		9.0406e-09	comp80703_c0	0.402226	-1.31392	AT2G27690.1	AT2G27690.1	CYP94C1	cytochrome P450, family 94, subfamily C, polypeptide 1 [Source:TAIR_LOCUS;Acc:AT2G27690]	http://www.arabidopsis.org/servlets/TairObject?type=locus&name=AT2G27690	52.33	3	260	73	158	3e-26	sp|O81117|C94A1_VICSA	Viridiplantae
MISC.	JA mediated signaling	CYP94C1	CYTOCHROME P450, FAMILY 94, SUBFAMILY C, POLYPEPTIDE 1	comp84442_c0	AT2G27690.1	1.49722	Encodes a CYP94C1. Has highest omega-hydroxylase activity with 9,10-epoxystearic acid, while also metabolized lauric acid (C12:0) and C18 unsaturated fatty acids. Gene expression is induced in response to wounding and jasmonic acid treatment.	abscisic acid mediated signaling pathway, hyperosmotic salinity response, jasmonic acid biosynthetic process, jasmonic acid mediated signaling pathway, oxidation-reduction process, response to auxin stimulus, response to ethylene stimulus, response to fungus, response to jasmonic acid stimulus, response to water deprivation, response to wounding, signal transduction	extracellular region or unknown		0.0371656	comp84442_c0	2.82299	1.49722	AT2G27690.1	AT2G27690.1	CYP94C1	cytochrome P450, family 94, subfamily C, polypeptide 1 [Source:TAIR_LOCUS;Acc:AT2G27690]	http://www.arabidopsis.org/servlets/TairObject?type=locus&name=AT2G27690	58.26	703	2	92	330	2e-84	sp|O81117|C94A1_VICSA	Viridiplantae
JASMONATES	JA mediated signaling	ST2A	ARABIDOPSIS THALIANA SULFOTRANSFERASE 2A	comp85207_c0	AT5G07010.1	6.5412	Encodes a sulfotransferase that acts specifically on 11- and 12-hydroxyjasmonic acid. Transcript levels for this enzyme are increased by treatments with jasmonic acid (JA), 12-hydroxyJA, JA-isoleucine, and 12-oxyphytodienoic acid (a JA precursor).	jasmonic acid biosynthetic process, jasmonic acid mediated signaling pathway, jasmonic acid metabolic process, response to jasmonic acid stimulus, response to wounding			0	comp85207_c0	93.1319	6.5412	AT5G07010.1	AT5G07010.1	ATST2A	sulfotransferase 2A [Source:TAIR_LOCUS;Acc:AT5G07010]	http://www.arabidopsis.org/servlets/TairObject?type=locus&name=AT5G07010	51.35	210	1	64	137	2e-20	sp|Q8L5A7|SOT15_ARATH	Viridiplantae
JASMONATES	JA mediated signaling	WRKY40	WRKY DNA-BINDING PROTEIN 40	comp75129_c0	AT1G80840.1	-1.9396	Pathogen-induced transcription factor. Binds W-box sequences in vitro. Forms protein complexes with itself and with WRKY40 and WRKY60. Coexpression with WRKY18 or WRKY60 made plants more susceptible to both P. syringae and B. cinerea. WRKY18, WRKY40, and WRKY60 have partially redundant roles in response to the hemibiotrophic bacterial pathogen Pseudomonas syringae and the necrotrophic fungal path…	MAPK cascade, abscisic acid mediated signaling pathway, cellular membrane fusion, defense response to bacterium, defense response to fungus, detection of bacterium, detection of biotic stimulus, endoplasmic reticulum unfolded protein response, ethylene mediated signaling pathway, intracellular signal transduction, jasmonic acid biosynthetic process, jasmonic acid mediated signaling pathway, negat…			3.00715e-05	comp75129_c0	0.260688	-1.9396	AT1G80840.1	AT1G80840.1	WRKY40	WRKY DNA-binding protein 40 [Source:TAIR_LOCUS;Acc:AT1G80840]	http://www.arabidopsis.org/servlets/TairObject?type=locus&name=AT1G80840	43.31	838	473	21	144	1e-16	sp|Q9C5T4|WRK18_ARATH
JASMONATES	JA mediated signaling	WRKY70	WRKY DNA-BINDING PROTEIN 70	comp75789_c1	AT3G56400.1	-1.38515	member of WRKY Transcription Factor; Group III. Function as activator of SA-dependent defense genes and a repressor of JA-regulated genes. WRKY70-controlled suppression of JA-signaling is partly executed by NPR1.	MAPK cascade, cellular membrane fusion, defense response to bacterium, defense response to fungus, defense response, incompatible interaction, detection of biotic stimulus, induced systemic resistance, jasmonic acid mediated signaling pathway, jasmonic acid mediated signaling pathway, negative regulation of defense response, negative regulation of leaf senescence, negative regulation of programme…			1.15596e-12	comp75789_c1	0.382849	-1.38515	AT3G56400.1	AT3G56400.1	WRKY70	WRKY DNA-binding protein 70 [Source:TAIR_LOCUS;Acc:AT3G56400]	http://www.arabidopsis.org/servlets/TairObject?type=locus&name=AT3G56400	39.88	932	489	37	203	4e-29	.	Viridiplantae
JASMONATES	JA mediated signaling	WRKY50	WRKY DNA-BINDING PROTEIN 50	comp62445_c0	AT5G26170.1	-2.96304	member of WRKY Transcription Factor; Group II-c. Involved in jasmonic acid inducible defense responses.	defense response to fungus, jasmonic acid mediated signaling pathway, regulation of transcription, DNA-dependent			0	comp62445_c0	0.128244	-2.96304	AT5G26170.1	AT5G26170.1	WRKY50	WRKY DNA-binding protein 50 [Source:TAIR_LOCUS;Acc:AT5G26170]	http://www.arabidopsis.org/servlets/TairObject?type=locus&name=AT5G26170	81.69	371	159	101	171	1e-37	sp|Q8VWQ5|WRK50_ARATH	Viridiplantae
SALICYLIC ACID		BSMT1	BSMT1	comp69029_c0	AT3G11480.1	2.01882	The gene encodes a SABATH methyltransferase that methylates both salicylic acid and benzoic acid. It is highly expressed in flowers, induced by biotic and abiotic stress and thought to be involved in direct defense mechanism.	defense response, jasmonic acid biosynthetic process, response to fungus, response to jasmonic acid stimulus, response to other organism, response to wounding			0	comp69029_c0	4.05253	2.01882	AT3G11480.1	AT3G11480.1	BSMT1	S-adenosyl-L-methionine-dependent methyltransferases superfamily protein [Source:TAIR_LOCUS;Acc:AT3G11480]	http://www.arabidopsis.org/servlets/TairObject?type=locus&name=AT3G11480	37.25	407	105	177	272	1e-13	sp|Q8H0D2|DXMT1_COFAR	Viridiplantae
SALICYLIC ACID		UGT74F2	UDP-GLUCOSYLTRANSFERASE 74F2	comp79774_c1	AT2G43820.1	-1.23844	Induced by Salicylic acid, virus, fungus and bacteria.Involved in the tryptophan synthesis pathway. Independent of NPR1 for their induction by salicylic acid. UGT74F1 transfers UDP:glucose to salicylic acid (forming a glucoside (SAG) and a glucose ester (SGE)), benzoic acid, and athranilate in vitro. UGT74F2 shows a weak ability to catalyze the formation of the p-aminobenzoate-glucose ester in vi…	benzoate metabolic process, metabolic process, nitrate transport, para-aminobenzoic acid metabolic process, response to nitrate, salicylic acid metabolic process			0	comp79774_c1	0.42383	-1.23844	AT2G43820.1	AT2G43820.1	GT	UDP-glucosyltransferase 74F2 [Source:TAIR_LOCUS;Acc:AT2G43820]	http://www.arabidopsis.org/servlets/TairObject?type=locus&name=AT2G43820	49.67	1577	225	5	450	5e-148	.	Viridiplantae
SALICYLIC ACID		UGT74F2	UDP-GLUCOSYLTRANSFERASE 74F2	comp81871_c1	AT2G43820.1	-1.83732	Induced by Salicylic acid, virus, fungus and bacteria.Involved in the tryptophan synthesis pathway. Independent of NPR1 for their induction by salicylic acid. UGT74F1 transfers UDP:glucose to salicylic acid (forming a glucoside (SAG) and a glucose ester (SGE)), benzoic acid, and athranilate in vitro. UGT74F2 shows a weak ability to catalyze the formation of the p-aminobenzoate-glucose ester in vi…	benzoate metabolic process, metabolic process, nitrate transport, para-aminobenzoic acid metabolic process, response to nitrate, salicylic acid metabolic process			4.99108e-05	comp81871_c1	0.279842	-1.83732	AT2G43820.1	AT2G43820.1	GT	UDP-glucosyltransferase 74F2 [Source:TAIR_LOCUS;Acc:AT2G43820]	http://www.arabidopsis.org/servlets/TairObject?type=locus&name=AT2G43820	45.6	198	770	5	189	2e-54	sp|O22822|U74F2_ARATH	Viridiplantae
STRIGOLACTONES		MAX1/CYP711A1	MORE AXILLARY BRANCHES 1	comp73668_c0	AT2G26170.1	0.643179	Encodes a protein with similarity to thromboxane-A synthase, member of the CYP711A cytochrome P450 family. MAX1 is a specific repressor of vegetative axillary buds generated by the axillary meristem. Expressed in vascular traces in the rosette stem and axillary buds throughout plant development. Mutants have increased axillary branches. Along with MAX3,4 thought to mediate control of shoot branch…	auxin polar transport, carotenoid biosynthetic process, positive regulation of flavonoid biosynthetic process, regulation of meristem structural organization, secondary shoot formation			1.73461e-05	comp73668_c0	1.56177	0.643179	AT2G26170.1	AT2G26170.1	CYP711A1	cytochrome P450, family 711, subfamily A, polypeptide 1 [Source:TAIR_LOCUS;Acc:AT2G26170]	http://www.arabidopsis.org/servlets/TairObject?type=locus&name=AT2G26170	55.56	226	38	19	81	2e-18	sp|B9DFU2|MAX1_ARATH	Viridiplantae
STRIGOLACTONES		MAX2	MORE AXILLARY BRANCHES 2	comp84166_c0	AT2G42620.1	-0.28171	The mutations at MAX2 cause increased hypocotyl and petiole elongation in light-grown seedlings. Positional cloning identifies MAX2 as a member of the F-box leucine-rich repeat family of proteins. MAX2 is identical to ORE9, a proposed regulator of leaf senescence. Involved in positive regulation of light responses.	aging, auxin polar transport, cuticle development, negative regulation of seed germination, positive regulation of response to water deprivation, protein ubiquitination, regulation of meristem structural organization, response to light stimulus, response to water deprivation, shoot system morphogenesis, ubiquitin-dependent protein catabolic process, vegetative phase change, virus induced gene sil…			0.000109949	comp84166_c0	0.822615	-0.28171	AT2G42620.1	AT2G42620.1	MAX2	RNI-like superfamily protein [Source:TAIR_LOCUS;Acc:AT2G42620]	http://www.arabidopsis.org/servlets/TairObject?type=locus&name=AT2G42620	61.23	2461	443	5	694	0	.	Viridiplantae
STRIGOLACTONES		MAX3	MORE AXILLARY BRANCHES 3	comp68151_c0	AT2G44990.1	1.51729	More Axillary Branching; carotenoid cleavage dioxygenases.	auxin polar transport, carotene catabolic process, secondary shoot formation, xanthophyll catabolic process			0	comp68151_c0	2.86253	1.51729	AT2G44990.1	AT2G44990.1	CCD7	carotenoid cleavage dioxygenase 7 [Source:TAIR_LOCUS;Acc:AT2G44990]	http://www.arabidopsis.org/servlets/TairObject?type=locus&name=AT2G44990	60.39	2096	306	3	617	0	sp|Q7XJM2|CCD7_ARATH	Viridiplantae
MISC.	Carbohydrate metabolism	XTR7	XYLOGLUCAN ENDOTRANSGLYCOSYLASE 7	comp67952_c0	AT4G14130.1	2.84731	xyloglucan endotransglycosylase-related protein (XTR7)	carbohydrate metabolic process, cellular glucan metabolic process			0	comp67952_c0	7.19657	2.84731	AT4G14130.1	AT4G14130.1	XTR7	xyloglucan endotransglucosylase/hydrolase 15 [Source:TAIR_LOCUS;Acc:AT4G14130]	http://www.arabidopsis.org/servlets/TairObject?type=locus&name=AT4G14130	74.01	947	147	11	284	1e-148	.	Viridiplantae
MISC.	Cell cycle	CDC2A	CELL DIVISION CONTROL 2	comp73867_c0	AT3G48750.1	1.36127	A-type cyclin-dependent kinase. Together with its specific inhibitor, the Kip-related protein, KRP2 they regulate the mitosis-to-endocycle transition during leaf development. Dominant negative mutations abolish cell division. Loss of function phenotype has reduced fertility with failure to transmit via pollen. Pollen development is arrested at the second mitotic division. Expression is regulated …	response to cold, positive regulation of cell proliferation, DNA endoreduplication, pollen development, embryonic development ending in seed dormancy, cytokinesis, gametophyte development			0	comp73867_c0	2.56912	1.36127	AT3G48750.1	AT3G48750.1	CDKA;1	cell division control 2 [Source:TAIR_LOCUS;Acc:AT3G48750]	http://www.arabidopsis.org/servlets/TairObject?type=locus&name=AT3G48750	84.49	807	247	109	295	2e-113	sp|Q38772|CDC2A_ANTMA	Viridiplantae
MISC.	Cell cycle	CDKB1;2	CYCLIN-DEPENDENT KINASE B1;2	comp68143_c0	AT2G38620.2	2.65474	Encodes a member of a plant specific family of cyclin dependent kinases.	protein phosphorylation, regulation of cell cycle			0	comp68143_c0	6.29732	2.65474	AT2G38620.2	AT2G38620.2	CDKB1;2	cyclin-dependent kinase B1;2 [Source:TAIR_LOCUS;Acc:AT2G38620]	http://www.arabidopsis.org/servlets/TairObject?type=locus&name=AT2G38620	84.15	635	144	149	312	6e-150	sp|Q2V419|CKB12_ARATH	Viridiplantae
MISC.	Cell cycle	CDKB2;2	CYCLIN-DEPENDENT KINASE B2;2	comp69392_c0	AT1G20930.1	2.4895	Cyclin-dependent kinase, expressed in flowers and suspension cell culture, expression peaks during M phase in synchronized cultures. Required for proper organization of the shoot apical meristem and for hormone signaling. Expressed in the shoot apical meristem. Involved in regulation of the G2/M transition of the mitotic cell cycle.	DNA endoreduplication, cell proliferation, cytokinesis by cell plate formation, hormone-mediated signaling pathway, nuclear division, protein autophosphorylation, protein phosphorylation, regulation of DNA replication, regulation of G2/M transition of mitotic cell cycle, regulation of meristem structural organization, regulation of mitotic cell cycle, spindle assembly			0	comp69392_c0	5.61583	2.4895	AT1G20930.1	AT1G20930.1	CDKB2;2	cyclin-dependent kinase B2;2 [Source:TAIR_LOCUS;Acc:AT1G20930]	http://www.arabidopsis.org/servlets/TairObject?type=locus&name=AT1G20930	79.56	702	295	180	316	7e-74	sp|Q8LG64|CKB22_ARATH	Viridiplantae
MISC.	Cell cycle	CYC1B	CYCLIN B 1;2	comp60246_c0	AT5G06150.1	2.5655	Encodes a cyclin whose expression is reduced in response to high salt.	regulation of cell cycle, regulation of cyclin-dependent protein serine/threonine kinase activity, response to gamma radiation			0	comp60246_c0	5.91961	2.5655	AT5G06150.1	AT5G06150.1	CYC1BAT	Cyclin family protein [Source:TAIR_LOCUS;Acc:AT5G06150]	http://www.arabidopsis.org/servlets/TairObject?type=locus&name=AT5G06150	54.9	388	236	383	433	7e-11	sp|P34800|CCN1_ANTMA	Viridiplantae
MISC.	Cell cycle	CYC1B	CYCLIN B 1;3	comp73117_c0	AT5G06150.1	2.65263	Encodes a cyclin whose expression is reduced in response to high salt.	regulation of cell cycle, regulation of cyclin-dependent protein serine/threonine kinase activity, response to gamma radiation			0	comp73117_c0	6.28811	2.65263	AT5G06150.1	AT5G06150.1	CYC1BAT	Cyclin family protein [Source:TAIR_LOCUS;Acc:AT5G06150]	http://www.arabidopsis.org/servlets/TairObject?type=locus&name=AT5G06150	53.08	1807	725	1	351	2e-98	sp|P25011|CCNB1_SOYBN	Viridiplantae
MISC.	Cell cycle	CYCA3;2	CYCLIN-DEPENDENT PROTEIN KINASE 3;2	comp62278_c0	AT1G47210.2	2.44545	cyclin-dependent protein kinase 3;2 (CYCA3;2); CONTAINS InterPro DOMAIN/s: Cyclin, C-terminal (InterPro:IPR004367), Cyclin (InterPro:IPR006670), G2/mitotic-specific cyclin A				4.73885e-05	comp62278_c0	5.44697	2.44545	AT1G47210.2	AT1G47210.2	CYCA3;2	cyclin-dependent protein kinase 3;2 [Source:TAIR_LOCUS;Acc:AT1G47210]	http://www.arabidopsis.org/servlets/TairObject?type=locus&name=AT1G47210	70.73	495	373	330	370	1e-14	sp|Q9C6A9|CCA32_ARATH	Viridiplantae
MISC.	Cell cycle	CYCA3;4	CYCLIN A3;4	comp79663_c0	AT1G47230.1	1.88715	CYCLIN A3;4 (CYCA3;4); FUNCTIONS IN: cyclin-dependent protein kinase regulator activity; INVOLVED IN: regulation of cell cycle; LOCATED IN: nucleus; EXPRESSED IN: 20 plant structures	DNA endoreduplication, mitotic cell cycle, negative regulation of cyclin-dependent protein serine/threonine kinase activity, regulation of G2/M transition of mitotic cell cycle, regulation of cell cycle, regulation of cyclin-dependent protein serine/threonine kinase activity, stomatal lineage progression			0	comp79663_c0	3.69903	1.88715	AT1G47230.1	AT1G47230.1	CYCA3;4	CYCLIN A3;4 [Source:TAIR_LOCUS;Acc:AT1G47230]	http://www.arabidopsis.org/servlets/TairObject?type=locus&name=AT1G47230	61.46	1357	257	1	363	2e-152	sp|Q9FMH5|CCA31_ARATH	Viridiplantae
MISC.	Cell cycle	CYCA3;4	CYCLIN A3;4	comp80977_c0	AT1G47230.1	2.6318	CYCLIN A3;4 (CYCA3;4); FUNCTIONS IN: cyclin-dependent protein kinase regulator activity; INVOLVED IN: regulation of cell cycle; LOCATED IN: nucleus; EXPRESSED IN: 20 plant structures	DNA endoreduplication, mitotic cell cycle, negative regulation of cyclin-dependent protein serine/threonine kinase activity, regulation of G2/M transition of mitotic cell cycle, regulation of cell cycle, regulation of cyclin-dependent protein serine/threonine kinase activity, stomatal lineage progression			0	comp80977_c0	6.198	2.6318	AT1G47230.1	AT1G47230.1	CYCA3;4	CYCLIN A3;4 [Source:TAIR_LOCUS;Acc:AT1G47230]	http://www.arabidopsis.org/servlets/TairObject?type=locus&name=AT1G47230	57.68	1016	216	95	361	1e-111	sp|Q3ECW2|CCA34_ARATH	Viridiplantae
MISC.	Cell cycle	CYCB1;4	CYCLIN B1;4	comp66390_c0	AT2G26760.1	2.55481	Cyclin B1;4 (CYCB1;4); FUNCTIONS IN: cyclin-dependent protein kinase regulator activity; INVOLVED IN: regulation of cell cycle; LOCATED IN: nucleus	regulation of cell cycle, regulation of cyclin-dependent protein serine/threonine kinase activity, stomatal lineage progression			0	comp66390_c0	5.87591	2.55481	AT2G26760.1	AT2G26760.1	CYCB1;4	Cyclin B1;4 [Source:TAIR_LOCUS;Acc:AT2G26760]	http://www.arabidopsis.org/servlets/TairObject?type=locus&name=AT2G26760	50	706	2	17	232	1e-66	.	Viridiplantae
MISC.	Cell cycle	CYCB3;1	CYCLIN B3;1	comp77441_c0	AT1G16330.1	2.21964	core cell cycle genes	regulation of cell cycle, stomatal lineage progression			0	comp77441_c0	4.65777	2.21964	AT1G16330.1	AT1G16330.1	CYCB3;1	cyclin b3;1 [Source:TAIR_LOCUS;Acc:AT1G16330]	http://www.arabidopsis.org/servlets/TairObject?type=locus&name=AT1G16330	42.75	1958	75	17	640	2e-122	sp|Q9SA32|CCB31_ARATH	Viridiplantae
MISC.	Cell cycle	CYCD1;1	CYCLIN D1;1	comp79632_c0	AT1G70210.1	1.24088	Encodes a D-type cyclin that physically interacts with CDC2A. Its expression is upregulated early during germination.	DNA endoreduplication, mitotic cell cycle, negative regulation of cyclin-dependent protein serine/threonine kinase activity, regulation of cell cycle, stomatal lineage progression			0	comp79632_c0	2.36343	1.24088	AT1G70210.1	AT1G70210.1	CYCD1;1	CYCLIN D1;1 [Source:TAIR_LOCUS;Acc:AT1G70210]	http://www.arabidopsis.org/servlets/TairObject?type=locus&name=AT1G70210	43.83	1255	569	50	282	1e-57	sp|P42751|CCD11_ARATH	Viridiplantae
MISC.	Cell cycle	CYCD3;1	CYCLIN D3;1	comp70052_c0	AT4G34160.1	1.53945	encodes a cyclin D-type protein involved in the switch from cell proliferation to the final stages of differentiation. The gene is transcriptionally regulated by cytokinin and brassinosteroid. Protein interacts with cyclin-dependent kinase inhibitor ICK1.	G1 phase of mitotic cell cycle, G1/S transition of mitotic cell cycle, regulation of cell proliferation, response to sucrose stimulus, response to brassinosteroid stimulus, response to cytokinin stimulus, regulation of cell cycle			0.00339621	comp70052_c0	2.90685	1.53945	AT4G34160.1	AT4G34160.1	CYCD3;1	CYCLIN D3;1 [Source:TAIR_LOCUS;Acc:AT4G34160]	http://www.arabidopsis.org/servlets/TairObject?type=locus&name=AT4G34160	48.62	1329	475	17	300	2e-78	.	Viridiplantae
MISC.	Cell cycle	CYCD3;2	CYCLIN D3;2	comp68903_c0	AT5G67260.1	1.46005	Encode CYCD3;2, a CYCD3 D-type cyclin. Important for determining cell number in developing lateral organs. Mediating cytokinin effects in apical growth and development.	regulation of cell cycle, regulation of cell proliferation, seed development, stomatal lineage progression			0	comp68903_c0	2.75118	1.46005	AT5G67260.1	AT5G67260.1	CYCD3;2	CYCLIN D3;2 [Source:TAIR_LOCUS;Acc:AT5G67260]	http://www.arabidopsis.org/servlets/TairObject?type=locus&name=AT5G67260	57.02	1225	185	17	368	9e-108	.	Viridiplantae
MISC.	Chalcone biosynthetic process	CHS	CHALCONE SYNTHASE	comp66359_c0	AT5G13930.1	1.2129	Encodes chalcone synthase (CHS), a key enzyme involved in the biosynthesis of flavonoids. Required for the accumulation of purple anthocyanins in leaves and stems. Also involved in the regulation of auxin transport and the modulation of root gravitropism.	auxin polar transport, chalcone biosynthetic process, flavonoid biosynthetic process, regulation of anthocyanin biosynthetic process, response to UV-B, response to gravity, response to jasmonic acid stimulus, response to oxidative stress, response to wounding			0.00248908	comp66359_c0	2.31803	1.2129	AT5G13930.1	AT5G13930.1	CHS	Chalcone and stilbene synthase family protein [Source:TAIR_LOCUS;Acc:AT5G13930]	http://www.arabidopsis.org/servlets/TairObject?type=locus&name=AT5G13930	56.04	1219	59	8	396	2e-154	.	Viridiplantae
MISC.	Chromatin remodeling	HOG1	HOMOLOGY-DEPENDENT GENE SILENCING 1	comp66172_c0	AT4G13940.3	1.44649	Encodes a S-adenosyl-L-homocysteine hydrolase required for DNA methylation-dependent gene silencing	embryo development ending in seed dormancy, methylation-dependent chromatin silencing, one-carbon metabolic process, posttranscriptional gene silencing			0	comp66172_c0	2.72544	1.44649	AT4G13940.3	AT4G13940.3	HOG1	S-adenosyl-L-homocysteine hydrolase [Source:TAIR_LOCUS;Acc:AT4G13940]	http://www.arabidopsis.org/servlets/TairObject?type=locus&name=AT4G13940	93.42	730	2	178	420	2e-169	.	Viridiplantae
MISC.	Chromatin remodeling	HOG1	HOMOLOGY-DEPENDENT GENE SILENCING 1	comp71555_c0	AT4G13940.4	1.24251	Encodes a S-adenosyl-L-homocysteine hydrolase required for DNA methylation-dependent gene silencing	embryo development ending in seed dormancy, methylation-dependent chromatin silencing, one-carbon metabolic process, posttranscriptional gene silencing			0	comp71555_c0	2.36609	1.24251	AT4G13940.4	AT4G13940.4	HOG1	S-adenosyl-L-homocysteine hydrolase [Source:TAIR_LOCUS;Acc:AT4G13940]	http://www.arabidopsis.org/servlets/TairObject?type=locus&name=AT4G13940	90.48	712	83	1	210	1e-128	sp|P50246|SAHH_MEDSA
MISC.	Flavonoid biosynthesis	TT5	TRANSPARENT TESTA 5	comp72054_c0	AT3G55120.1	1.05627	Catalyzes the conversion of chalcones into flavanones. Required for the accumulation of purple anthocyanins in leaves and stems.	flavonoid biosynthetic process, response to UV, response to UV-B, response to karrikin			7.11986e-13	comp72054_c0	2.07955	1.05627	AT3G55120.1	AT3G55120.1	TT5	Chalcone-flavanone isomerase family protein [Source:TAIR_LOCUS;Acc:AT3G55120]	http://www.arabidopsis.org/servlets/TairObject?type=locus&name=AT3G55120	63.1	399	148	17	100	2e-30	sp|Q9ZWR1|CFI_CITSI	Viridiplantae
MISC.	Glycolysis	PKP2	PLASTIDIAL PYRUVATE KINASE 2	comp73288_c0	AT5G52920.1	1.00149	encodes a dominant chloroplast pyruvate kinase beta subunit. Important for seed oil biosynthesis. Ubiquitously expressed, with significantly increased expression in maturing seeds. The mutant plant has wrinkled seeds, with a 50-70% reduction in seed fatty acid content.	fatty acid biosynthetic process, glycolysis, lipid metabolic process, response to cadmium ion, seed development			0	comp73288_c0	2.00207	1.00149	AT5G52920.1	AT5G52920.1	PKP1	plastidic pyruvate kinase beta subunit 1 [Source:TAIR_LOCUS;Acc:AT5G52920]	http://www.arabidopsis.org/servlets/TairObject?type=locus&name=AT5G52920	83.02	2012	276	1	580	0	.	Viridiplantae
MISC.	Histone deacetylation	HD2A	HISTONE DEACETYLASE 2A	comp64682_c0	AT3G44750.2	3.06441	Encodes a histone deacetylase. Controls the development of adaxial/abaxial leaf polarity. Two lines with RNAi-directed against this gene show reduced Agrobacterium-mediated DNA transformation of the roots.	DNA mediated transformation, histone deacetylation, polarity specification of adaxial/abaxial axis			1.91412e-06	comp64682_c0	8.36526	3.06441	AT3G44750.2	AT3G44750.2	HD2A	histone deacetylase 3 [Source:TAIR_LOCUS;Acc:AT3G44750]	http://www.arabidopsis.org/servlets/TairObject?type=locus&name=AT3G44750	44.21	1024	746	1	93	5e-16	sp|Q6V9I6|HDT1_SOLCH	Viridiplantae
MISC.	Histone deacetylation	HD2A	HISTONE DEACETYLASE 2A	comp75748_c0	AT3G44750.2	1.61864	Encodes a histone deacetylase. Controls the development of adaxial/abaxial leaf polarity. Two lines with RNAi-directed against this gene show reduced Agrobacterium-mediated DNA transformation of the roots.	DNA mediated transformation, histone deacetylation, polarity specification of adaxial/abaxial axis			0	comp75748_c0	3.07086	1.61864	AT3G44750.2	AT3G44750.2	HD2A	histone deacetylase 3 [Source:TAIR_LOCUS;Acc:AT3G44750]	http://www.arabidopsis.org/servlets/TairObject?type=locus&name=AT3G44750	55.56	1169	879	1	98	4e-26	sp|Q8LJS2|HDT1_SOYBN	Viridiplantae
MISC.	Regulation of transcription	SCL13	SCARECROW-LIKE 13	comp78564_c0	AT4G17230.1	-1.34391	Encodes a scarecrow-like protein (SCL13). Member of GRAS gene family	ethylene biosynthetic process, ethylene mediated signaling pathway, intracellular signal transduction, jasmonic acid mediated signaling pathway, protein targeting to membrane, regulation of plant-type hypersensitive response, regulation of transcription, DNA-dependent, respiratory burst involved in defense response, response to chitin, salicylic acid mediated signaling pathway			5.582e-11	comp78564_c0	0.393951	-1.34391	AT4G17230.1	AT4G17230.1	SCL13	SCARECROW-like 13 [Source:TAIR_LOCUS;Acc:AT4G17230]	http://www.arabidopsis.org/servlets/TairObject?type=locus&name=AT4G17230	57.17	1883	261	1	525	0	.	Viridiplantae
MISC.	Regulation of transcription	SCL14	SCARECROW-LIKE 14	comp81394_c0	AT1G07530.1	-1.52324	Encodes a member of the GRAS family of transcription factors. The protein interacts with the TGA2 transcription factor and affects the transcription of stress-responsive genes. The protein is found in the nucleus and is also exported to the cytoplasm.	nuclear-transcribed mRNA catabolic process, positive regulation of transcription, DNA-dependent, protein glycosylation, regulation of transcription, DNA-dependent, response to xenobiotic stimulus			2.35776e-08	comp81394_c0	0.347903	-1.52324	AT1G07530.1	AT1G07530.1	SCL14	SCARECROW-like 14 [Source:TAIR_LOCUS;Acc:AT1G07530]	http://www.arabidopsis.org/servlets/TairObject?type=locus&name=AT1G07530	60	508	332	86	150	2e-13	.	Viridiplantae
MISC.	Regulation of transcription	SCL32	SCARECROW-LIKE 32	comp65814_c0	AT3G49950.1	1.1788	GRAS family transcription factor; CONTAINS InterPro DOMAIN/s: Transcription factor GRAS (InterPro:IPR005202); BEST Arabidopsis thaliana protein match is: GRAS family transcription factor	regulation of transcription, DNA-dependent			0.00636356	comp65814_c0	2.26388	1.1788	AT3G49950.1	AT3G49950.1	SCL32	GRAS family transcription factor [Source:TAIR_LOCUS;Acc:AT3G49950]	http://www.arabidopsis.org/servlets/TairObject?type=locus&name=AT3G49950	61.3	1324	86	12	408	1e-176	sp|Q9SN22|SCL32_ARATH	Viridiplantae
MISC.	Regulation of transcription	SCL32	SCARECROW-LIKE 32	comp71051_c0	AT3G49950.1	-1.64658	GRAS family transcription factor; CONTAINS InterPro DOMAIN/s: Transcription factor GRAS (InterPro:IPR005202); BEST Arabidopsis thaliana protein match is: GRAS family transcription factor	regulation of transcription, DNA-dependent			4.3758e-10	comp71051_c0	0.319396	-1.64658	AT3G49950.1	AT3G49950.1	SCL32	GRAS family transcription factor [Source:TAIR_LOCUS;Acc:AT3G49950]	http://www.arabidopsis.org/servlets/TairObject?type=locus&name=AT3G49950	45.22	498	1625	1	377	3e-107	.	Viridiplantae
MISC.	Flower development	AP1	APETALA1	comp67069_c0	AT1G69120.1	-1.30489	Floral homeotic gene encoding a MADS domain protein homologous to SRF transcription factors. Specifies floral meristem and sepal identity. Required for the transcriptional activation of AGAMOUS. Interacts with LEAFY.Binds to promoter and regulates the expression of flowering time genes SVP, SOC1 and AGL24.	flower development, positive regulation of transcription, meristem structural organization, maintenance of floral meristem identity			0	comp67069_c0	0.404753	-1.30489	AT1G69120.1	AT1G69120.1	AP1	K-box region and MADS-box transcription factor family protein [Source:TAIR_LOCUS;Acc:AT1G69120]	http://www.arabidopsis.org/servlets/TairObject?type=locus&name=AT1G69120	39.53	348	91	91	176	2e-08	sp|P35631|AP1_ARATH	Viridiplantae
MISC.	Reg. Transcription	CAMTA3	CALMODULIN-BINDING TRANSCRIPTION ACTIVATOR 3	comp73793_c0	AT2G22300.2	-1.04343	Encodes a putative CAM binding transcription factor. Loss of function mutations show enhanced resistance to fungal and bacterial pathogens suggesting that CAMTA functions to suppress defense responses.	regulation of transcription, DNA-dependent, response to biotic stimulus			6.99441e-15	comp73793_c0	0.485172	-1.04343	AT2G22300.2	AT2G22300.2	CAMTA3	signal responsive 1 [Source:TAIR_LOCUS;Acc:AT2G22300]	http://www.arabidopsis.org/servlets/TairObject?type=locus&name=AT2G22300	58.68	1316	960	13	132	3e-36	sp|Q9FY74|CMTA1_ARATH
MISC.	Reg. Transcription	RVE1	REVEILLE 1	comp79354_c0	AT5G17300.1	-1.11141	Myb-like transcription factor that regulates hypocotyl growth by regulating free auxin levels in a time-of-day specific manner.	auxin biosynthetic process, auxin mediated signaling pathway, circadian rhythm, regulation of auxin biosynthetic process, regulation of transcription, DNA-dependent			0	comp79354_c0	0.462841	-1.11141	AT5G17300.1	AT5G17300.1	RVE1	Homeodomain-like superfamily protein [Source:TAIR_LOCUS;Acc:AT5G17300]	http://www.arabidopsis.org/servlets/TairObject?type=locus&name=AT5G17300	75.34	1378	1160	38	110	4e-33	.	Viridiplantae
MISC.	Reg. Transcription	RVE1	REVEILLE 1	comp79850_c2	AT5G17300.1	-1.51987	Myb-like transcription factor that regulates hypocotyl growth by regulating free auxin levels in a time-of-day specific manner.	auxin biosynthetic process, auxin mediated signaling pathway, circadian rhythm, regulation of auxin biosynthetic process, regulation of transcription, DNA-dependent			0	comp79850_c2	0.348718	-1.51987	AT5G17300.1	AT5G17300.1	RVE1	Homeodomain-like superfamily protein [Source:TAIR_LOCUS;Acc:AT5G17300]	http://www.arabidopsis.org/servlets/TairObject?type=locus&name=AT5G17300	55.47	1847	1059	30	259	6e-54	sp|P92973|CCA1_ARATH	Viridiplantae
MISC.	Stress response	MYB44	MYB DOMAIN PROTEIN R1	comp70462_c0	AT5G67300.1	1.43835	Member of the R2R3 factor MYB gene family involved in mediating plant responses to a variety of abiotic stimiuli. 68418.m08486 myb family transcription factor contains PFAM profile: myb DNA binding domain PF00249	defense response to bacterium, defense response to fungus, regulation of jasmonic acid mediated signaling pathway, regulation of salicylic acid mediated signaling pathway, regulation of transcription, DNA-dependent, response to abscisic acid stimulus, response to auxin stimulus, response to cadmium ion, response to chitin, response to ethylene stimulus, response to gibberellin stimulus, response …			0.00451222	comp70462_c0	2.71011	1.43835	AT5G67300.1	AT5G67300.1	ATMYBR1	myb domain protein r1 [Source:TAIR_LOCUS;Acc:AT5G67300]	http://www.arabidopsis.org/servlets/TairObject?type=locus&name=AT5G67300	82.08	913	596	1	106	3e-59	.	Viridiplantae
MISC.	Stress response	RD19	RESPONSIVE TO DEHYDRATION 19	comp68029_c0	AT4G39090.1	-1.2218	Similar to cysteine proteinases, induced by desiccation but not abscisic acid. Required for RRS1-R mediated resistance against Ralstonia solanacearum. Interacts with the R. solanacearum type III effector PopP2. RD19 associates with PopP2 to form a nuclear complex that is required for activation of the RRS1-R–mediated resistance response.	defense response to bacterium, proteolysis, response to desiccation, response to osmotic stress, response to salt stress, response to water deprivation			0	comp68029_c0	0.428749	-1.2218	AT4G39090.1	AT4G39090.1	RD19	Papain family cysteine protease [Source:TAIR_LOCUS;Acc:AT4G39090]	http://www.arabidopsis.org/servlets/TairObject?type=locus&name=AT4G39090	72.4	1224	217	30	366	0	sp|P25804|CYSP_PEA	Viridiplantae
MISC.	Stress response	RD22	RESPONSIVE TO DESSICATION 22	comp59853_c0	AT5G25610.1	3.21027	responsive to dehydration 22 (RD22) mediated by ABA	response to desiccation, response to salt stress, response to abscisic acid stimulus			8.68605e-12	comp59853_c0	9.25521	3.21027	AT5G25610.1	AT5G25610.1	RD22	BURP domain-containing protein [Source:TAIR_LOCUS;Acc:AT5G25610]	http://www.arabidopsis.org/servlets/TairObject?type=locus&name=AT5G25610	39.66	338	174	1	55	1e-05	.	Viridiplantae
MISC.	Stress response	RD22	RESPONSIVE TO DESSICATION 22	comp71332_c1	AT5G25610.1	2.52034	responsive to dehydration 22 (RD22) mediated by ABA	response to desiccation, response to salt stress, response to abscisic acid stimulus			0	comp71332_c1	5.73717	2.52034	AT5G25610.1	AT5G25610.1	RD22	BURP domain-containing protein [Source:TAIR_LOCUS;Acc:AT5G25610]	http://www.arabidopsis.org/servlets/TairObject?type=locus&name=AT5G25610	34.12	506	276	174	258	0.001	sp|Q942D4|BURP3_ORYSJ	Viridiplantae
MISC.	Stress response	SEN1	SENESCENCE 1	comp63453_c0	AT4G35770.2	-2.48406	Senescence-associated gene that is strongly induced by phosphate starvation. Transcripts are differentially regulated at the level of mRNA stability at different times of day. mRNAs are targets of the mRNA degradation pathway mediated by the downstream (DST) instability determinant.	aging, response to jasmonic acid stimulus, response to oxidative stress, response to wounding			3.06787e-08	comp63453_c0	0.178741	-2.48406	AT4G35770.2	AT4G35770.2	SEN1	Rhodanese/Cell cycle control phosphatase superfamily protein [Source:TAIR_LOCUS;Acc:AT4G35770]	http://www.arabidopsis.org/servlets/TairObject?type=locus&name=AT4G35770	37.14	316	2	92	158	1e-15	.	Viridiplantae
MISC.	CYP450s	CYP51G1	CYP51, CYP51A2, CYP51G1, CYTOCHROME P450 51, CYTOCHROME P450 51A2, CYTOCHROME P450 51G1, EMB1738, EMBRYO DEFECTIVE 1738	comp76491_c0	AT1G11680.1	1.09233	putative obtusifoliol 14-alpha demethylase involved in sterol biosynthesis.	RNA splicing, via endonucleolytic cleavage and ligation, embryo development ending in seed dormancy, methionine biosynthetic process, oxidation-reduction process, pentacyclic triterpenoid biosynthetic process, sterol biosynthetic process			0	comp76491_c0	2.13218	1.09233	AT1G11680.1	AT1G11680.1	CYP51G1	CYTOCHROME P450 51G1 [Source:TAIR_LOCUS;Acc:AT1G11680]	http://www.arabidopsis.org/servlets/TairObject?type=locus&name=AT1G11680	80.45	1911	460	3	488	0	sp|Q9SAA9|CP511_ARATH	Viridiplantae
MISC.	CYP450s	CYP704A2	"CYTOCHROME P450, FAMILY 704, SUBFAMILY A, POLYPEPTIDE 2", CYP704A2	comp78253_c0	AT2G45510.1	-2.17509	member of CYP704A	oxidation-reduction process	Endoplasmic reticulum		0	comp78253_c0	0.221428	-2.17509	AT2G45510.1	AT2G45510.1	CYP704A2	cytochrome P450, family 704, subfamily A, polypeptide 2 [Source:TAIR_LOCUS;Acc:AT2G45510]	http://www.arabidopsis.org/servlets/TairObject?type=locus&name=AT2G45510	63.15	1627	179	30	510	0	sp|Q50EK3|C04C1_PINTA	Viridiplantae
MISC.	CYP450s	CYP706A4	"CYTOCHROME P450, FAMILY 706, SUBFAMILY A, POLYPEPTIDE 4", CYP706A4	comp57907_c0	AT4G12300.1	-1.20663	member of CYP706A	oxidation-reduction process	Chloroplast		0	comp57907_c0	0.433279	-1.20663	AT4G12300.1	AT4G12300.1	CYP706A4	cytochrome P450, family 706, subfamily A, polypeptide 4 [Source:TAIR_LOCUS;Acc:AT4G12300]	http://www.arabidopsis.org/servlets/TairObject?type=locus&name=AT4G12300	53.17	350	1333	1	329	6e-117	sp|Q42798|C93A1_SOYBN	Viridiplantae
MISC.	CYP450s	CYP712A1	"CYTOCHROME P450, FAMILY 712, SUBFAMILY A, POLYPEPTIDE 1", CYP712A1	comp79383_c0	AT2G42250.1	-1.15653	member of CYP712A	oxidation-reduction process	extracellular region or unknown		2.37151e-07	comp79383_c0	0.448589	-1.15653	AT2G42250.1	AT2G42250.1	CYP712A1	cytochrome P450, family 712, subfamily A, polypeptide 1 [Source:TAIR_LOCUS;Acc:AT2G42250]	http://www.arabidopsis.org/servlets/TairObject?type=locus&name=AT2G42250	56.67	476	387	483	512	1e-05	.	Viridiplantae
MISC.	CYP450s	CYP712A2	"CYTOCHROME P450, FAMILY 712, SUBFAMILY A, POLYPEPTIDE 2", CYP712A2	comp59327_c0	AT5G06905.1	-2.44733	member of CYP712A	oxidation-reduction process	extracellular region or unknown		4.35985e-13	comp59327_c0	0.183349	-2.44733	AT5G06905.1	AT5G06905.1	CYP712A2	cytochrome P450, family 712, subfamily A, polypeptide 2 [Source:TAIR_LOCUS;Acc:AT5G06905]	http://www.arabidopsis.org/servlets/TairObject?type=locus&name=AT5G06905	55.22	181	777	24	222	2e-72	.	Viridiplantae
MISC.	CYP450s	CYP712A2	"CYTOCHROME P450, FAMILY 712, SUBFAMILY A, POLYPEPTIDE 2", CYP712A2	comp77557_c0	AT5G06905.1	-1.076	member of CYP712A	oxidation-reduction process	extracellular region or unknown		0	comp77557_c0	0.474341	-1.076	AT5G06905.1	AT5G06905.1	CYP712A2	cytochrome P450, family 712, subfamily A, polypeptide 2 [Source:TAIR_LOCUS;Acc:AT5G06905]	http://www.arabidopsis.org/servlets/TairObject?type=locus&name=AT5G06905	45.51	2072	1176	2	292	7e-82	sp|Q42798|C93A1_SOYBN	Viridiplantae
MISC.	CYP450s	CYP716A1	"CYTOCHROME P450, FAMILY 716, SUBFAMILY A, POLYPEPTIDE 1", CYP716A1	comp67101_c0	AT5G36110.1	1.35552	member of CYP716A	oxidation-reduction process	extracellular region or unknown		1.57185e-09	comp67101_c0	2.5589	1.35552	AT5G36110.1	AT5G36110.1	CYP716A1	cytochrome P450, family 716, subfamily A, polypeptide 1 [Source:TAIR_LOCUS;Acc:AT5G36110]	http://www.arabidopsis.org/servlets/TairObject?type=locus&name=AT5G36110	31.91	694	8	30	263	3e-34	sp|Q9AXM6|T10H_TAXCU	Viridiplantae
MISC.	CYP450s	CYP716A1	"CYTOCHROME P450, FAMILY 716, SUBFAMILY A, POLYPEPTIDE 1", CYP716A1	comp68579_c0	AT5G36110.1	-2.00495	member of CYP716A	oxidation-reduction process	extracellular region or unknown		5.62389e-07	comp68579_c0	0.249144	-2.00495	AT5G36110.1	AT5G36110.1	CYP716A1	cytochrome P450, family 716, subfamily A, polypeptide 1 [Source:TAIR_LOCUS;Acc:AT5G36110]	http://www.arabidopsis.org/servlets/TairObject?type=locus&name=AT5G36110	63.02	1409	51	24	476	0	.	Viridiplantae
MISC.	CYP450s	CYP71A18	"CYTOCHROME P450, FAMILY 71, SUBFAMILY A, POLYPEPTIDE 18", CYP71A18	comp81661_c0	AT1G11610.1	-2.25784	putative cytochrome P450	oxidation-reduction process	extracellular region or unknown		0.0030941	comp81661_c0	0.209085	-2.25784	AT1G11610.1	AT1G11610.1	CYP71A18	cytochrome P450, family 71, subfamily A, polypeptide 18 [Source:TAIR_LOCUS;Acc:AT1G11610]	http://www.arabidopsis.org/servlets/TairObject?type=locus&name=AT1G11610	40.21	583	2	42	231	4e-37	sp|Q9SAB6|C71AI_ARATH	Viridiplantae
MISC.	CYP450s	CYP71A26	"CYTOCHROME P450, FAMILY 71, SUBFAMILY A, POLYPEPTIDE 26", CYP71A26	comp65842_c0	AT3G48270.1	1.81983	putative cytochrome P450	oxidation-reduction process	extracellular region or unknown		0.000137893	comp65842_c0	3.5304	1.81983	AT3G48270.1	AT3G48270.1	CYP71A26	cytochrome P450, family 71, subfamily A, polypeptide 26 [Source:TAIR_LOCUS;Acc:AT3G48270]	http://www.arabidopsis.org/servlets/TairObject?type=locus&name=AT3G48270	48.38	1472	93	33	485	1e-163	sp|P37117|C71A4_SOLME	Viridiplantae
MISC.	CYP450s	CYP71A26	"CYTOCHROME P450, FAMILY 71, SUBFAMILY A, POLYPEPTIDE 26", CYP71A26	comp72553_c0	AT3G48270.1	-1.74603	putative cytochrome P450	oxidation-reduction process	extracellular region or unknown		0	comp72553_c0	0.298121	-1.74603	AT3G48270.1	AT3G48270.1	CYP71A26	cytochrome P450, family 71, subfamily A, polypeptide 26 [Source:TAIR_LOCUS;Acc:AT3G48270]	http://www.arabidopsis.org/servlets/TairObject?type=locus&name=AT3G48270	43.25	1667	579	33	347	8e-129	.	Viridiplantae
MISC.	CYP450s	CYP71B10	"CYTOCHROME P450, FAMILY 71, SUBFAMILY B, POLYPEPTIDE 10", CYP71B10	comp61942_c0	AT5G57260.1	-2.07405	putative cytochrome P450	oxidation-reduction process	extracellular region or unknown		0	comp61942_c0	0.237492	-2.07405	AT5G57260.1	AT5G57260.1	CYP71B10	cytochrome P450, family 71, subfamily B, polypeptide 10 [Source:TAIR_LOCUS;Acc:AT5G57260]	http://www.arabidopsis.org/servlets/TairObject?type=locus&name=AT5G57260	57.72	680	312	374	496	4e-47	.	Viridiplantae
MISC.	CYP450s	CYP71B16	"CYTOCHROME P450, FAMILY 71, SUBFAMILY B, POLYPEPTIDE 16", CYP71B16	comp82737_c0	AT3G26150.1	1.00496	putative cytochrome P450	oxidation-reduction process	extracellular region or unknown		4.76541e-07	comp82737_c0	2.00689	1.00496	AT3G26150.1	AT3G26150.1	CYP71B16	cytochrome P450, family 71, subfamily B, polypeptide 16 [Source:TAIR_LOCUS;Acc:AT3G26150]	http://www.arabidopsis.org/servlets/TairObject?type=locus&name=AT3G26150	58.06	95	3	37	67	1e-06	sp|P24465|C71A1_PERAE	Viridiplantae
MISC.	CYP450s	CYP71B19	"CYTOCHROME P450, FAMILY 71, SUBFAMILY B, POLYPEPTIDE 19", CYP71B19	comp83011_c1	AT3G26170.1	-2.1626	putative cytochrome P450	oxidation-reduction process	extracellular region or unknown		4.39648e-14	comp83011_c1	0.223353	-2.1626	AT3G26170.1	AT3G26170.1	CYP71B19	cytochrome P450, family 71, subfamily B, polypeptide 19 [Source:TAIR_LOCUS;Acc:AT3G26170]	http://www.arabidopsis.org/servlets/TairObject?type=locus&name=AT3G26170	52.54	351	1	251	368	1e-39	sp|Q9LVD2|C71BA_ARATH	Viridiplantae
MISC.	CYP450s	CYP71B2	CYTOCHROME P450, FAMILY 71, SUBFAMILY B, POLYPEPTIDE 2, CYP71B2	comp68481_c1	AT1G13080.1	1.869	cytochrome P450 monooxygenase	heat acclimation, oxidation-reduction process	extracellular region or unknown		0	comp68481_c1	3.6528	1.869	AT1G13080.1	AT1G13080.1	CYP71B2	cytochrome P450, family 71, subfamily B, polypeptide 2 [Source:TAIR_LOCUS;Acc:AT1G13080]	http://www.arabidopsis.org/servlets/TairObject?type=locus&name=AT1G13080	32.09	603	1	120	334	1e-21	sp|P98183|C71DC_CATRO	Viridiplantae
MISC.	CYP450s	CYP71B23	"CYTOCHROME P450, FAMILY 71, SUBFAMILY B, POLYPEPTIDE 23", CYP71B23	comp60373_c0	AT3G26210.1	-2.99602	putative cytochrome P450	innate immune response, oxidation-reduction process, regulation of defense response, response to bacterium, response to molecule of bacterial origin, systemic acquired resistance	extracellular region or unknown		0.000510366	comp60373_c0	0.125346	-2.99602	AT3G26210.1	AT3G26210.1	CYP71B23	cytochrome P450, family 71, subfamily B, polypeptide 23 [Source:TAIR_LOCUS;Acc:AT3G26210]	http://www.arabidopsis.org/servlets/TairObject?type=locus&name=AT3G26210	54.75	826	167	278	497	3e-67	sp|A6YIH8|C7D55_HYOMU	Viridiplantae
MISC.	CYP450s	CYP71B23	"CYTOCHROME P450, FAMILY 71, SUBFAMILY B, POLYPEPTIDE 23", CYP71B23	comp72704_c0	AT3G26210.1	-1.31214	putative cytochrome P450	innate immune response, oxidation-reduction process, regulation of defense response, response to bacterium, response to molecule of bacterial origin, systemic acquired resistance	extracellular region or unknown		9.05119e-06	comp72704_c0	0.402722	-1.31214	AT3G26210.1	AT3G26210.1	CYP71B23	cytochrome P450, family 71, subfamily B, polypeptide 23 [Source:TAIR_LOCUS;Acc:AT3G26210]	http://www.arabidopsis.org/servlets/TairObject?type=locus&name=AT3G26210	52.81	520	2	265	441	1e-57	.	Viridiplantae
MISC.	CYP450s	CYP71B23	"CYTOCHROME P450, FAMILY 71, SUBFAMILY B, POLYPEPTIDE 23", CYP71B23	comp76828_c0	AT3G26210.1	1.71284	putative cytochrome P450	innate immune response, oxidation-reduction process, regulation of defense response, response to bacterium, response to molecule of bacterial origin, systemic acquired resistance	extracellular region or unknown		5.94019e-09	comp76828_c0	3.27805	1.71284	AT3G26210.1	AT3G26210.1	CYP71B23	cytochrome P450, family 71, subfamily B, polypeptide 23 [Source:TAIR_LOCUS;Acc:AT3G26210]	http://www.arabidopsis.org/servlets/TairObject?type=locus&name=AT3G26210	41.45	1469	132	44	497	1e-112	sp|A6YIH8|C7D55_HYOMU	Viridiplantae
MISC.	CYP450s	CYP71B24	"CYTOCHROME P450, FAMILY 71, SUBFAMILY B, POLYPEPTIDE 24", CYP71B24	comp81313_c0	AT3G26230.1	1.00781	putative cytochrome P450	oxidation-reduction process	extracellular region or unknown		0.000677031	comp81313_c0	2.01085	1.00781	AT3G26230.1	AT3G26230.1	CYP71B24	cytochrome P450, family 71, subfamily B, polypeptide 24 [Source:TAIR_LOCUS;Acc:AT3G26230]	http://www.arabidopsis.org/servlets/TairObject?type=locus&name=AT3G26230	38.43	1116	373	161	427	3e-60	sp|F8S1I0|C7BL2_LACSA	Viridiplantae
MISC.	CYP450s	CYP71B29	"CYTOCHROME P450, FAMILY 71, SUBFAMILY B, POLYPEPTIDE 29", CYP71B29	comp64210_c0	AT1G13100.1	1.66483	putative cytochrome P450	nitrate transport, oxidation-reduction process, response to nitrate	extracellular region or unknown		2.07408e-06	comp64210_c0	3.17076	1.66483	AT1G13100.1	AT1G13100.1	CYP71B29	cytochrome P450, family 71, subfamily B, polypeptide 29 [Source:TAIR_LOCUS;Acc:AT1G13100]	http://www.arabidopsis.org/servlets/TairObject?type=locus&name=AT1G13100	58.02	243	4	322	402	8e-28	sp|P24465|C71A1_PERAE	Viridiplantae
MISC.	CYP450s	CYP71B34	"CYTOCHROME P450, FAMILY 71, SUBFAMILY B, POLYPEPTIDE 34", CYP71B34	comp65941_c0	AT3G26300.1	1.14279	putative cytochrome P450	oxidation-reduction process	extracellular region or unknown		0.00131344	comp65941_c0	2.20808	1.14279	AT3G26300.1	AT3G26300.1	CYP71B34	cytochrome P450, family 71, subfamily B, polypeptide 34 [Source:TAIR_LOCUS;Acc:AT3G26300]	http://www.arabidopsis.org/servlets/TairObject?type=locus&name=AT3G26300	53.33	674	228	348	497	1e-49	sp|A6YIH8|C7D55_HYOMU	Viridiplantae
MISC.	CYP450s	CYP71B34	"CYTOCHROME P450, FAMILY 71, SUBFAMILY B, POLYPEPTIDE 34", CYP71B34	comp79200_c1	AT3G26300.1	2.0035	putative cytochrome P450	oxidation-reduction process	extracellular region or unknown		3.25795e-12	comp79200_c1	4.00971	2.0035	AT3G26300.1	AT3G26300.1	CYP71B34	cytochrome P450, family 71, subfamily B, polypeptide 34 [Source:TAIR_LOCUS;Acc:AT3G26300]	http://www.arabidopsis.org/servlets/TairObject?type=locus&name=AT3G26300	40.96	1606	245	44	498	2e-115	sp|A6YIH8|C7D55_HYOMU	Viridiplantae
MISC.	CYP450s	CYP71B35	"CYTOCHROME P450, FAMILY 71, SUBFAMILY B, POLYPEPTIDE 35", CYP71B35	comp79951_c0	AT3G26310.1	1.77066	putative cytochrome P450	oxidation-reduction process	extracellular region or unknown		1.65538e-07	comp79951_c0	3.41209	1.77066	AT3G26310.1	AT3G26310.1	CYP71B35	cytochrome P450, family 71, subfamily B, polypeptide 35 [Source:TAIR_LOCUS;Acc:AT3G26310]	http://www.arabidopsis.org/servlets/TairObject?type=locus&name=AT3G26310	39.6	1796	456	47	496	1e-108	.	Viridiplantae
MISC.	CYP450s	CYP71B4	"CYTOCHROME P450, FAMILY 71, SUBFAMILY B, POLYPEPTIDE 4", CYP71B4	comp79026_c0	AT3G26280.1	2.41619	cytochrome P450 monooxygenase	oxidation-reduction process	Chloroplast		4.06009e-13	comp79026_c0	5.33758	2.41619	AT3G26280.1	AT3G26280.1	CYP71B4	cytochrome P450, family 71, subfamily B, polypeptide 4 [Source:TAIR_LOCUS;Acc:AT3G26280]	http://www.arabidopsis.org/servlets/TairObject?type=locus&name=AT3G26280	38.97	1735	203	33	499	6e-115	sp|A6YIH8|C7D55_HYOMU	Viridiplantae
MISC.	CYP450s	CYP71B4	"CYTOCHROME P450, FAMILY 71, SUBFAMILY B, POLYPEPTIDE 4", CYP71B4	comp79643_c0	AT3G26280.1	1.96985	cytochrome P450 monooxygenase	oxidation-reduction process	Chloroplast		6.70297e-12	comp79643_c0	3.91727	1.96985	AT3G26280.1	AT3G26280.1	CYP71B4	cytochrome P450, family 71, subfamily B, polypeptide 4 [Source:TAIR_LOCUS;Acc:AT3G26280]	http://www.arabidopsis.org/servlets/TairObject?type=locus&name=AT3G26280	40.21	1618	260	33	499	1e-110	sp|O22307|C71DB_LOTJA	Viridiplantae
MISC.	CYP450s	CYP71B7	CYTOCHROME P450, FAMILY 71 SUBFAMILY B, POLYPEPTIDE 7, CYP71B7	comp70699_c0	AT1G13110.1	3.08364	member of CYP71B	oxidation-reduction process	extracellular region or unknown		0	comp70699_c0	8.47753	3.08364	AT1G13110.1	AT1G13110.1	CYP71B7	cytochrome P450, family 71 subfamily B, polypeptide 7 [Source:TAIR_LOCUS;Acc:AT1G13110]	http://www.arabidopsis.org/servlets/TairObject?type=locus&name=AT1G13110	40.82	571	2	31	224	4e-39	sp|O22307|C71DB_LOTJA	Viridiplantae
MISC.	CYP450s	CYP71B7	CYTOCHROME P450, FAMILY 71 SUBFAMILY B, POLYPEPTIDE 7, CYP71B7	comp79743_c2	AT1G13110.1	2.81173	member of CYP71B	oxidation-reduction process	extracellular region or unknown		0	comp79743_c2	7.02126	2.81173	AT1G13110.1	AT1G13110.1	CYP71B7	cytochrome P450, family 71 subfamily B, polypeptide 7 [Source:TAIR_LOCUS;Acc:AT1G13110]	http://www.arabidopsis.org/servlets/TairObject?type=locus&name=AT1G13110	33.71	783	1	42	300	1e-36	sp|A6YIH8|C7D55_HYOMU	Viridiplantae
MISC.	CYP450s	CYP71B7	CYTOCHROME P450, FAMILY 71 SUBFAMILY B, POLYPEPTIDE 7, CYP71B7	comp80451_c0	AT1G13110.1	2.2251	member of CYP71B	oxidation-reduction process	extracellular region or unknown		0	comp80451_c0	4.67543	2.2251	AT1G13110.1	AT1G13110.1	CYP71B7	cytochrome P450, family 71 subfamily B, polypeptide 7 [Source:TAIR_LOCUS;Acc:AT1G13110]	http://www.arabidopsis.org/servlets/TairObject?type=locus&name=AT1G13110	37.75	1015	8	41	379	3e-58	sp|A6YIH8|C7D55_HYOMU	Viridiplantae
MISC.	CYP450s	CYP71B9	"CYTOCHROME P450, FAMILY 71, SUBFAMILY B, POLYPEPTIDE 9", CYP71B9	comp79088_c0	AT2G02580.1	1.08113	member of CYP71B	oxidation-reduction process	extracellular region or unknown		0	comp79088_c0	2.11569	1.08113	AT2G02580.1	AT2G02580.1	CYP71B9	cytochrome P450, family 71, subfamily B, polypeptide 9 [Source:TAIR_LOCUS;Acc:AT2G02580]	http://www.arabidopsis.org/servlets/TairObject?type=locus&name=AT2G02580	52.94	594	238	379	497	4e-42	.	Viridiplantae
MISC.	CYP450s	CYP72A13	"CYTOCHROME P450, FAMILY 72, SUBFAMILY A, POLYPEPTIDE 13", CYP72A13	comp65367_c0	AT3G14660.1	-1.2397	putative cytochrome P450	oxidation-reduction process	extracellular region or unknown		1.59094e-07	comp65367_c0	0.423461	-1.2397	AT3G14660.1	AT3G14660.1	CYP72A13	cytochrome P450, family 72, subfamily A, polypeptide 13 [Source:TAIR_LOCUS;Acc:AT3G14660]	http://www.arabidopsis.org/servlets/TairObject?type=locus&name=AT3G14660	64.34	529	101	372	513	1e-61	.	Viridiplantae
MISC.	CYP450s	CYP72A8	"CYTOCHROME P450, FAMILY 72, SUBFAMILY A, POLYPEPTIDE 8", CYP72A8	comp56327_c0	AT3G14620.1	2.22698	putative cytochrome P450	circadian rhythm, oxidation-reduction process	extracellular region or unknown		0.0493207	comp56327_c0	4.68153	2.22698	AT3G14620.1	AT3G14620.1	CYP72A8	cytochrome P450, family 72, subfamily A, polypeptide 8 [Source:TAIR_LOCUS;Acc:AT3G14620]	http://www.arabidopsis.org/servlets/TairObject?type=locus&name=AT3G14620	51.96	880	44	239	508	4e-101	sp|Q05047|C72A1_CATRO	Viridiplantae
MISC.	CYP450s	CYP76C1	"CYTOCHROME P450, FAMILY 76, SUBFAMILY C, POLYPEPTIDE 1", CYP76C1	comp77522_c0	AT2G45560.1	2.78293	cytochrome P450 monooxygenase	oxidation-reduction process	extracellular region or unknown		1.32006e-12	comp77522_c0	6.88251	2.78293	AT2G45560.1	AT2G45560.1	CYP76C1	cytochrome P450, family 76, subfamily C, polypeptide 1 [Source:TAIR_LOCUS;Acc:AT2G45560]	http://www.arabidopsis.org/servlets/TairObject?type=locus&name=AT2G45560	55	361	242	457	496	6e-08	.	Viridiplantae
MISC.	CYP450s	CYP76C2	"CYTOCHROME P450, FAMILY 76, SUBFAMILY C, POLYPEPTIDE 2", CYP76C2	comp77101_c0	AT2G45570.1	-1.77966	member of CYP76C	cellular response to phosphate starvation, cellular response to water deprivation, galactolipid biosynthetic process, oxidation-reduction process	extracellular region or unknown		1.15196e-08	comp77101_c0	0.291252	-1.77966	AT2G45570.1	AT2G45570.1	CYP76C2	cytochrome P450, family 76, subfamily C, polypeptide 2 [Source:TAIR_LOCUS;Acc:AT2G45570]	http://www.arabidopsis.org/servlets/TairObject?type=locus&name=AT2G45570	41.88	1421	204	49	466	3e-109	.	Viridiplantae
MISC.	CYP450s	CYP76C3	"CYTOCHROME P450, FAMILY 76, SUBFAMILY C, POLYPEPTIDE 3", CYP76C3	comp64020_c0	AT2G45580.1	1.39627	member of CYP76C	oxidation-reduction process	extracellular region or unknown		0.0103523	comp64020_c0	2.63221	1.39627	AT2G45580.1	AT2G45580.1	CYP76C3	cytochrome P450, family 76, subfamily C, polypeptide 3 [Source:TAIR_LOCUS;Acc:AT2G45580]	http://www.arabidopsis.org/servlets/TairObject?type=locus&name=AT2G45580	51.61	465	1	48	202	5e-52	sp|O64638|C76C3_ARATH	Viridiplantae
MISC.	CYP450s	CYP76C4	"CYTOCHROME P450, FAMILY 76, SUBFAMILY C, POLYPEPTIDE 4", CYP76C4	comp58496_c0	AT2G45550.1	1.42094	member of CYP76C	oxidation-reduction process	extracellular region or unknown		1.06903e-12	comp58496_c0	2.67759	1.42094	AT2G45550.1	AT2G45550.1	CYP76C4	cytochrome P450, family 76, subfamily C, polypeptide 4 [Source:TAIR_LOCUS;Acc:AT2G45550]	http://www.arabidopsis.org/servlets/TairObject?type=locus&name=AT2G45550	52.11	3	215	442	512	4e-17	.
MISC.	CYP450s	CYP76C4	"CYTOCHROME P450, FAMILY 76, SUBFAMILY C, POLYPEPTIDE 4", CYP76C4	comp59749_c0	AT2G45550.1	2.71934	member of CYP76C	oxidation-reduction process	extracellular region or unknown		0.000143396	comp59749_c0	6.58571	2.71934	AT2G45550.1	AT2G45550.1	CYP76C4	cytochrome P450, family 76, subfamily C, polypeptide 4 [Source:TAIR_LOCUS;Acc:AT2G45550]	http://www.arabidopsis.org/servlets/TairObject?type=locus&name=AT2G45550	53.75	718	245	280	434	2e-55	sp|D1MI46|C76BA_SWEMU	Viridiplantae
MISC.	CYP450s	CYP76C4	"CYTOCHROME P450, FAMILY 76, SUBFAMILY C, POLYPEPTIDE 4", CYP76C4	comp65487_c0	AT2G45550.1	1.95492	member of CYP76C	oxidation-reduction process	extracellular region or unknown		0.000177756	comp65487_c0	3.87693	1.95492	AT2G45550.1	AT2G45550.1	CYP76C4	cytochrome P450, family 76, subfamily C, polypeptide 4 [Source:TAIR_LOCUS;Acc:AT2G45550]	http://www.arabidopsis.org/servlets/TairObject?type=locus&name=AT2G45550	60.39	601	140	353	506	1e-112	sp|O64635|C76C4_ARATH	Viridiplantae
MISC.	CYP450s	CYP76C4	"CYTOCHROME P450, FAMILY 76, SUBFAMILY C, POLYPEPTIDE 4", CYP76C4	comp66229_c0	AT2G45550.1	1.33519	member of CYP76C	oxidation-reduction process	extracellular region or unknown		2.06517e-06	comp66229_c0	2.52308	1.33519	AT2G45550.1	AT2G45550.1	CYP76C4	cytochrome P450, family 76, subfamily C, polypeptide 4 [Source:TAIR_LOCUS;Acc:AT2G45550]	http://www.arabidopsis.org/servlets/TairObject?type=locus&name=AT2G45550	45.2	516	1	198	373	4e-38	sp|O64635|C76C4_ARATH	Viridiplantae
MISC.	CYP450s	CYP76C4	"CYTOCHROME P450, FAMILY 76, SUBFAMILY C, POLYPEPTIDE 4", CYP76C4	comp68731_c0	AT2G45550.1	-2.63537	member of CYP76C	oxidation-reduction process	extracellular region or unknown		3.9968e-15	comp68731_c0	0.160944	-2.63537	AT2G45550.1	AT2G45550.1	CYP76C4	cytochrome P450, family 76, subfamily C, polypeptide 4 [Source:TAIR_LOCUS;Acc:AT2G45550]	http://www.arabidopsis.org/servlets/TairObject?type=locus&name=AT2G45550	50.23	725	90	296	507	1e-65	sp|Q8VWZ7|C76B6_CATRO	Viridiplantae
MISC.	CYP450s	CYP76C4	"CYTOCHROME P450, FAMILY 76, SUBFAMILY C, POLYPEPTIDE 4", CYP76C4	comp72373_c0	AT2G45550.1	-2.08157	member of CYP76C	oxidation-reduction process	extracellular region or unknown		1.67648e-05	comp72373_c0	0.236258	-2.08157	AT2G45550.1	AT2G45550.1	CYP76C4	cytochrome P450, family 76, subfamily C, polypeptide 4 [Source:TAIR_LOCUS;Acc:AT2G45550]	http://www.arabidopsis.org/servlets/TairObject?type=locus&name=AT2G45550	38.62	455	42	25	166	5e-27	.	Viridiplantae
MISC.	CYP450s	CYP76C4	"CYTOCHROME P450, FAMILY 76, SUBFAMILY C, POLYPEPTIDE 4", CYP76C4	comp75983_c0	AT2G45550.1	1.79387	member of CYP76C	oxidation-reduction process	extracellular region or unknown		0	comp75983_c0	3.46743	1.79387	AT2G45550.1	AT2G45550.1	CYP76C4	cytochrome P450, family 76, subfamily C, polypeptide 4 [Source:TAIR_LOCUS;Acc:AT2G45550]	http://www.arabidopsis.org/servlets/TairObject?type=locus&name=AT2G45550	45.24	1316	36	80	510	6e-130	sp|D1MI46|C76BA_SWEMU	Viridiplantae
MISC.	CYP450s	CYP76C4	"CYTOCHROME P450, FAMILY 76, SUBFAMILY C, POLYPEPTIDE 4", CYP76C4	comp79944_c0	AT2G45550.1	1.19389	member of CYP76C	oxidation-reduction process	extracellular region or unknown		0	comp79944_c0	2.28768	1.19389	AT2G45550.1	AT2G45550.1	CYP76C4	cytochrome P450, family 76, subfamily C, polypeptide 4 [Source:TAIR_LOCUS;Acc:AT2G45550]	http://www.arabidopsis.org/servlets/TairObject?type=locus&name=AT2G45550	48.74	1741	332	27	504	2e-153	sp|Q8VWZ7|C76B6_CATRO	Viridiplantae
MISC.	CYP450s	CYP76G1	"CYTOCHROME P450, FAMILY 76, SUBFAMILY G, POLYPEPTIDE 1", CYP76G1	comp65309_c0	AT3G52970.1	1.5975	member of CYP76G	oxidation-reduction process	extracellular region or unknown		0.000527034	comp65309_c0	3.02618	1.5975	AT3G52970.1	AT3G52970.1	CYP76G1	cytochrome P450, family 76, subfamily G, polypeptide 1 [Source:TAIR_LOCUS;Acc:AT3G52970]	http://www.arabidopsis.org/servlets/TairObject?type=locus&name=AT3G52970	33.55	1180	263	17	308	2e-52	sp|P37122|C76A2_SOLME	Viridiplantae
MISC.	CYP450s	CYP76G1	"CYTOCHROME P450, FAMILY 76, SUBFAMILY G, POLYPEPTIDE 1", CYP76G1	comp69324_c0	AT3G52970.1	-2.33889	member of CYP76G	oxidation-reduction process	extracellular region or unknown		0	comp69324_c0	0.197662	-2.33889	AT3G52970.1	AT3G52970.1	CYP76G1	cytochrome P450, family 76, subfamily G, polypeptide 1 [Source:TAIR_LOCUS;Acc:AT3G52970]	http://www.arabidopsis.org/servlets/TairObject?type=locus&name=AT3G52970	65.27	1506	94	35	512	0	.	Viridiplantae
MISC.	CYP450s	CYP76G1	"CYTOCHROME P450, FAMILY 76, SUBFAMILY G, POLYPEPTIDE 1", CYP76G1	comp83455_c1	AT3G52970.1	-1.22774	member of CYP76G	oxidation-reduction process	extracellular region or unknown		0	comp83455_c1	0.426985	-1.22774	AT3G52970.1	AT3G52970.1	CYP76G1	cytochrome P450, family 76, subfamily G, polypeptide 1 [Source:TAIR_LOCUS;Acc:AT3G52970]	http://www.arabidopsis.org/servlets/TairObject?type=locus&name=AT3G52970	35.9	349	2	81	192	7e-18	sp|P37122|C76A2_SOLME
MISC.	CYP450s	CYP77A5P	"CYTOCHROME P450, FAMILY 77, SUBFAMILY A, POLYPEPTIDE 5 PSEUDOGENE", CYP77A5P	comp80359_c0	AT3G18270.1	1.1294	a cytochrome P450 pseudogene. the second half of the gene overlaps perfectly with the other gene model.	metabolic process	Chl and Mitochondrion		0	comp80359_c0	2.18768	1.1294	AT3G18270.1	AT3G18270.1	CYP77A5P	cytochrome P450, family 77, subfamily A, polypeptide 5 pseudogene [Source:TAIR_LOCUS;Acc:AT3G18270]	http://www.arabidopsis.org/servlets/TairObject?type=locus&name=AT3G18270	67.77	1516	344	22	408	0	sp|O34508|AEEP_BACSU	Viridiplantae
MISC.	CYP450s	CYP77B1	"CYTOCHROME P450, FAMILY 77, SUBFAMILY B, POLYPEPTIDE 1", CYP77B1	comp75465_c0	AT1G11600.1	3.49105	member of CYP77B	oxidation-reduction process	extracellular region or unknown		0	comp75465_c0	11.2437	3.49105	AT1G11600.1	AT1G11600.1	CYP77B1	cytochrome P450, family 77, subfamily B, polypeptide 1 [Source:TAIR_LOCUS;Acc:AT1G11600]	http://www.arabidopsis.org/servlets/TairObject?type=locus&name=AT1G11600	72.51	1564	188	50	509	0	sp|Q9LZ31|C77A4_ARATH	Viridiplantae
MISC.	CYP450s	CYP77B1	"CYTOCHROME P450, FAMILY 77, SUBFAMILY B, POLYPEPTIDE 1", CYP77B1	comp79447_c0	AT1G11600.1	1.59171	member of CYP77B	oxidation-reduction process	extracellular region or unknown		0	comp79447_c0	3.01407	1.59171	AT1G11600.1	AT1G11600.1	CYP77B1	cytochrome P450, family 77, subfamily B, polypeptide 1 [Source:TAIR_LOCUS;Acc:AT1G11600]	http://www.arabidopsis.org/servlets/TairObject?type=locus&name=AT1G11600	63.65	1842	325	1	509	0	sp|O48928|C77A3_SOYBN	Viridiplantae
MISC.	CYP450s	CYP78A6	CYP78A6, CYTOCHROME P450, FAMILY 78, SUBFAMILY A, POLYPEPTIDE 6, ENHANCER OF DA1-1, EOD3	comp79997_c0	AT2G46660.1	2.85116	Encodes a member of CYP78A cytochrome P450 monooxygenase protein family that is required in the sporophytic tissue of the mother plant to promote seed growth.	seed development	Chloroplast		3.3278e-11	comp79997_c0	7.21581	2.85116	AT2G46660.1	AT2G46660.1	CYP78A6	cytochrome P450, family 78, subfamily A, polypeptide 6 [Source:TAIR_LOCUS;Acc:AT2G46660]	http://www.arabidopsis.org/servlets/TairObject?type=locus&name=AT2G46660	59.2	991	38	1	325	2e-117	sp|O48927|C78A3_SOYBN	Viridiplantae
MISC.	CYP450s	CYP78A7	"CYTOCHROME P450, FAMILY 78, SUBFAMILY A, POLYPEPTIDE 7", CYP78A7	comp82748_c0	AT5G09970.1	4.19978	member of CYP78A	carpel morphogenesis, oxidation-reduction process, regulation of meristem growth	extracellular region or unknown		0	comp82748_c0	18.3764	4.19978	AT5G09970.1	AT5G09970.1	CYP78A7	cytochrome P450, family 78, subfamily A, polypeptide 7 [Source:TAIR_LOCUS;Acc:AT5G09970]	http://www.arabidopsis.org/servlets/TairObject?type=locus&name=AT5G09970	64.17	1808	234	7	531	0	sp|Q9FIB0|C78A7_ARATH	Viridiplantae
MISC.	CYP450s	CYP78A9	CYP78A9, CYTOCHROME P450 78A9	comp73962_c0	AT3G61880.1	-1.20332	Encodes a cytochrome p450 monooxygenase. Overexpression of this gene allows fruit growth independently of fertilization. The gene is normally expressed only in floral organs(during the Arabidopsis stage 14 flower) and in the funiculus at anthesis.	fruit development, oxidation-reduction process	extracellular region or unknown		0	comp73962_c0	0.434276	-1.20332	AT3G61880.1	AT3G61880.1	CYP78A9	cytochrome p450 78a9 [Source:TAIR_LOCUS;Acc:AT3G61880]	http://www.arabidopsis.org/servlets/TairObject?type=locus&name=AT3G61880	66.33	1668	193	44	531	0	sp|Q9SLP1|C78A9_ARATH	Viridiplantae
MISC.	CYP450s	CYP81D3	CYTOCHROME P450, FAMILY 81, SUBFAMILY D, POLYPEPTIDE 3, CYP81D3	comp68987_c0	AT4G37340.1	-1.09418	member of CYP81D	oxidation-reduction process	extracellular region or unknown		0	comp68987_c0	0.468403	-1.09418	AT4G37340.1	AT4G37340.1	CYP81D3	cytochrome P450, family 81, subfamily D, polypeptide 3 [Source:TAIR_LOCUS;Acc:AT4G37340]	http://www.arabidopsis.org/servlets/TairObject?type=locus&name=AT4G37340	44.89	1233	421	46	303	2e-63	sp|P93147|C81E1_GLYEC	Viridiplantae
MISC.	CYP450s	CYP82C4	"CYTOCHROME P450, FAMILY 82, SUBFAMILY C, POLYPEPTIDE 4", CYP82C4	comp43388_c1	AT4G31940.1	-2.82233	The gene encodes a cytochrome P450 enzyme, CYP82C. It is involved in the early Fe deficiency response.	cellular response to iron ion, oxidation-reduction process, response to zinc ion	Chloroplast		2.33656e-06	comp43388_c1	0.141382	-2.82233	AT4G31940.1	AT4G31940.1	CYP82C4	cytochrome P450, family 82, subfamily C, polypeptide 4 [Source:TAIR_LOCUS;Acc:AT4G31940]	http://www.arabidopsis.org/servlets/TairObject?type=locus&name=AT4G31940	56.22	861	217	308	523	2e-69	.	Viridiplantae
MISC.	CYP450s	CYP82C4	"CYTOCHROME P450, FAMILY 82, SUBFAMILY C, POLYPEPTIDE 4", CYP82C4	comp64596_c0	AT4G31940.1	-1.70339	The gene encodes a cytochrome P450 enzyme, CYP82C. It is involved in the early Fe deficiency response.	cellular response to iron ion, oxidation-reduction process, response to zinc ion	Chloroplast		1.71896e-12	comp64596_c0	0.307064	-1.70339	AT4G31940.1	AT4G31940.1	CYP82C4	cytochrome P450, family 82, subfamily C, polypeptide 4 [Source:TAIR_LOCUS;Acc:AT4G31940]	http://www.arabidopsis.org/servlets/TairObject?type=locus&name=AT4G31940	41.94	504	1295	32	309	3e-61	sp|O49858|C82A3_SOYBN	Viridiplantae
MISC.	CYP450s	CYP82C4	"CYTOCHROME P450, FAMILY 82, SUBFAMILY C, POLYPEPTIDE 4", CYP82C4	comp73752_c0	AT4G31940.1	-1.43143	The gene encodes a cytochrome P450 enzyme, CYP82C. It is involved in the early Fe deficiency response.	cellular response to iron ion, oxidation-reduction process, response to zinc ion	Chloroplast		0.0312001	comp73752_c0	0.370764	-1.43143	AT4G31940.1	AT4G31940.1	CYP82C4	cytochrome P450, family 82, subfamily C, polypeptide 4 [Source:TAIR_LOCUS;Acc:AT4G31940]	http://www.arabidopsis.org/servlets/TairObject?type=locus&name=AT4G31940	40.97	990	172	32	318	3e-63	.	Viridiplantae
MISC.	CYP450s	CYP82C4	"CYTOCHROME P450, FAMILY 82, SUBFAMILY C, POLYPEPTIDE 4", CYP82C4	comp74775_c0	AT4G31940.1	-1.60777	The gene encodes a cytochrome P450 enzyme, CYP82C. It is involved in the early Fe deficiency response.	cellular response to iron ion, oxidation-reduction process, response to zinc ion	Chloroplast		0	comp74775_c0	0.328105	-1.60777	AT4G31940.1	AT4G31940.1	CYP82C4	cytochrome P450, family 82, subfamily C, polypeptide 4 [Source:TAIR_LOCUS;Acc:AT4G31940]	http://www.arabidopsis.org/servlets/TairObject?type=locus&name=AT4G31940	51.81	654	160	33	197	2e-42	sp|O49859|C82A4_SOYBN	Viridiplantae
MISC.	CYP450s	CYP82C4	"CYTOCHROME P450, FAMILY 82, SUBFAMILY C, POLYPEPTIDE 4", CYP82C4	comp78876_c0	AT4G31940.1	3.67186	The gene encodes a cytochrome P450 enzyme, CYP82C. It is involved in the early Fe deficiency response.	cellular response to iron ion, oxidation-reduction process, response to zinc ion	Chloroplast		7.31407e-08	comp78876_c0	12.745	3.67186	AT4G31940.1	AT4G31940.1	CYP82C4	cytochrome P450, family 82, subfamily C, polypeptide 4 [Source:TAIR_LOCUS;Acc:AT4G31940]	http://www.arabidopsis.org/servlets/TairObject?type=locus&name=AT4G31940	60.25	1584	154	32	518	0	sp|Q9SZ46|C82C4_ARATH	Viridiplantae
MISC.	CYP450s	CYP82C4	"CYTOCHROME P450, FAMILY 82, SUBFAMILY C, POLYPEPTIDE 4", CYP82C4	comp79745_c0	AT4G31940.1	1.38316	The gene encodes a cytochrome P450 enzyme, CYP82C. It is involved in the early Fe deficiency response.	cellular response to iron ion, oxidation-reduction process, response to zinc ion	Chloroplast		4.03811e-07	comp79745_c0	2.60839	1.38316	AT4G31940.1	AT4G31940.1	CYP82C4	cytochrome P450, family 82, subfamily C, polypeptide 4 [Source:TAIR_LOCUS;Acc:AT4G31940]	http://www.arabidopsis.org/servlets/TairObject?type=locus&name=AT4G31940	39.54	1894	365	1	523	3e-123	sp|O49858|C82A3_SOYBN	Viridiplantae
MISC.	CYP450s	CYP86A8	"CYTOCHROME P450, FAMILY 86, SUBFAMILY A, POLYPEPTIDE 8", CYP86A8, LACERATA, LCR	comp76885_c0	AT2G45970.1	1.33341	Encodes a member of the CYP86A subfamily of cytochrome p450 genes. Expressed at moderate levels in flowers, leaves, roots and stems.	fatty acid metabolic process, oxidation-reduction process	extracellular region or unknown		3.59712e-14	comp76885_c0	2.51997	1.33341	AT2G45970.1	AT2G45970.1	CYP86A8	cytochrome P450, family 86, subfamily A, polypeptide 8 [Source:TAIR_LOCUS;Acc:AT2G45970]	http://www.arabidopsis.org/servlets/TairObject?type=locus&name=AT2G45970	83.96	561	1	1	187	1e-114	sp|O23066|C86A2_ARATH	Viridiplantae
MISC.	CYP450s	CYP86A8	"CYTOCHROME P450, FAMILY 86, SUBFAMILY A, POLYPEPTIDE 8", CYP86A8, LACERATA, LCR	comp76885_c1	AT2G45970.1	1.52111	Encodes a member of the CYP86A subfamily of cytochrome p450 genes. Expressed at moderate levels in flowers, leaves, roots and stems.	fatty acid metabolic process, oxidation-reduction process	extracellular region or unknown		1.22038e-09	comp76885_c1	2.87012	1.52111	AT2G45970.1	AT2G45970.1	CYP86A8	cytochrome P450, family 86, subfamily A, polypeptide 8 [Source:TAIR_LOCUS;Acc:AT2G45970]	http://www.arabidopsis.org/servlets/TairObject?type=locus&name=AT2G45970	74.7	1484	483	186	521	0	sp|O23066|C86A2_ARATH	Viridiplantae
MISC.	CYP450s	CYP87A2	"CYTOCHROME P450, FAMILY 87, SUBFAMILY A, POLYPEPTIDE 2", CYP87A2	comp71959_c0	AT1G12740.1	3.03892	encodes a protein with cytochrome P450 domain	cellular response to iron ion starvation, iron ion transport, nitrate transport, oxidation-reduction process, response to nitrate	Mitochondrion		0	comp71959_c0	8.21875	3.03892	AT1G12740.1	AT1G12740.1	CYP87A2	cytochrome P450, family 87, subfamily A, polypeptide 2 [Source:TAIR_LOCUS;Acc:AT1G12740]	http://www.arabidopsis.org/servlets/TairObject?type=locus&name=AT1G12740	28.1	920	3	30	330	2e-41	sp|Q6WG30|T5H_TAXCU	NA
MISC.	CYP450s	CYP89A5	"CYTOCHROME P450, FAMILY 89, SUBFAMILY A, POLYPEPTIDE 5", CYP89A5	comp60836_c0	AT1G64950.1	-1.12322	member of CYP89A	oxidation-reduction process	Endoplasmic reticulum		0.0017644	comp60836_c0	0.459068	-1.12322	AT1G64950.1	AT1G64950.1	CYP89A5	cytochrome P450, family 89, subfamily A, polypeptide 5 [Source:TAIR_LOCUS;Acc:AT1G64950]	http://www.arabidopsis.org/servlets/TairObject?type=locus&name=AT1G64950	58.93	168	1	32	87	5e-14	.	Viridiplantae
MISC.	CYP450s	CYP89A7	"CYTOCHROME P450, FAMILY 87, SUBFAMILY A, POLYPEPTIDE 7", CYP89A7	comp81339_c1	AT1G64930.1	-1.10962	member of CYP89A	oxidation-reduction process	extracellular region or unknown		0	comp81339_c1	0.463415	-1.10962	AT1G64930.1	AT1G64930.1	CYP89A7	cytochrome P450, family 87, subfamily A, polypeptide 7 [Source:TAIR_LOCUS;Acc:AT1G64930]	http://www.arabidopsis.org/servlets/TairObject?type=locus&name=AT1G64930	71.84	538	236	406	508	2e-44	.	Viridiplantae
MISC.	CYP450s	CYP93D1	"CYTOCHROME P450, FAMILY 93, SUBFAMILY D, POLYPEPTIDE 1", CYP93D1	comp65246_c0	AT5G06900.1	-2.77111	member of CYP93D	oxidation-reduction process	extracellular region or unknown		0	comp65246_c0	0.146491	-2.77111	AT5G06900.1	AT5G06900.1	CYP93D1	cytochrome P450, family 93, subfamily D, polypeptide 1 [Source:TAIR_LOCUS;Acc:AT5G06900]	http://www.arabidopsis.org/servlets/TairObject?type=locus&name=AT5G06900	50.51	1599	223	29	494	1e-168	sp|Q42798|C93A1_SOYBN	Viridiplantae
MISC.	CYP450s	CYP93D1	"CYTOCHROME P450, FAMILY 93, SUBFAMILY D, POLYPEPTIDE 1", CYP93D1	comp68239_c0	AT5G06900.1	-1.75987	member of CYP93D	oxidation-reduction process	extracellular region or unknown		0.00305123	comp68239_c0	0.295274	-1.75987	AT5G06900.1	AT5G06900.1	CYP93D1	cytochrome P450, family 93, subfamily D, polypeptide 1 [Source:TAIR_LOCUS;Acc:AT5G06900]	http://www.arabidopsis.org/servlets/TairObject?type=locus&name=AT5G06900	49.59	1447	8	1	468	4e-163	.	Viridiplantae
MISC.	CYP450s	CYP94D2	"CYTOCHROME P450, FAMILY 94, SUBFAMILY D, POLYPEPTIDE 2", CYP94D2	comp77542_c0	AT3G56630.1	-1.67092	member of CYP94D	oxidation-reduction process	Chloroplast		0	comp77542_c0	0.314054	-1.67092	AT3G56630.1	AT3G56630.1	CYP94D2	cytochrome P450, family 94, subfamily D, polypeptide 2 [Source:TAIR_LOCUS;Acc:AT3G56630]	http://www.arabidopsis.org/servlets/TairObject?type=locus&name=AT3G56630	58.61	1597	173	26	498	0	sp|O81117|C94A1_VICSA	Viridiplantae
MISC.	CYP450s	CYP96A1	CYTOCHROME P450, FAMILY 96, SUBFAMILY A, POLYPEPTIDE 1, CYP96A1	comp74806_c0	AT2G23180.1	5.03229	member of CYP96A	oxidation-reduction process	extracellular region or unknown		0	comp74806_c0	32.7244	5.03229	AT2G23180.1	AT2G23180.1	CYP96A1	cytochrome P450, family 96, subfamily A, polypeptide 1 [Source:TAIR_LOCUS;Acc:AT2G23180]	http://www.arabidopsis.org/servlets/TairObject?type=locus&name=AT2G23180	39.25	1597	131	9	512	9e-133	sp|Q9FMY1|C86B1_ARATH	Viridiplantae
MISC.	CYP450s	CYP96A10	"CYTOCHROME P450, FAMILY 96, SUBFAMILY A, POLYPEPTIDE 10", CYP96A10	comp66618_c0	AT4G39490.1	3.88645	member of CYP96A	oxidation-reduction process	extracellular region or unknown		2.97547e-06	comp66618_c0	14.789	3.88645	AT4G39490.1	AT4G39490.1	CYP96A10	cytochrome P450, family 96, subfamily A, polypeptide 10 [Source:TAIR_LOCUS;Acc:AT4G39490]	http://www.arabidopsis.org/servlets/TairObject?type=locus&name=AT4G39490	49.78	1282	2	1	439	4e-153	sp|Q9FMY1|C86B1_ARATH	Viridiplantae
MISC.	CYP450s	CYP97A3	"CYTOCHROME P450, FAMILY 97, SUBFAMILY A, POLYPEPTIDE 3", CYP97A3, LUT5, LUTEIN DEFICIENT 5	comp75313_c0	AT1G31800.1	-1.07968	Encodes a protein with β-ring carotenoid hydroxylase activity.	carotenoid biosynthetic process, chlorophyll biosynthetic process, isopentenyl diphosphate biosynthetic process, mevalonate-independent pathway, maltose metabolic process, oxidation-reduction process, phosphatidylglycerol biosynthetic process, positive regulation of catalytic activity, starch biosynthetic process, unsaturated fatty acid biosynthetic process, xanthophyll biosynthetic process	Chloroplast		0	comp75313_c0	0.473132	-1.07968	AT1G31800.1	AT1G31800.1	CYP97A3	cytochrome P450, family 97, subfamily A, polypeptide 3 [Source:TAIR_LOCUS;Acc:AT1G31800]	http://www.arabidopsis.org/servlets/TairObject?type=locus&name=AT1G31800	78.48	1758	64	35	596	0	sp|Q93VK5|LUT5_ARATH	Viridiplantae
MISC.	UGTs	GT72B1	GT72B1, UDP-GLUCOSE-DEPENDENT GLUCOSYLTRANSFERASE 72 B1, UGT72B1	comp80374_c2	AT4G01070.1	-1.13638	the glycosyltransferase (UGT72B1) is involved in metabolizing xenobiotica (chloroaniline and chlorophenole). Comparison between wild type and knock-out mutant demonstrates the central role of this gene for metabolizing chloroaniline but significantly less for chlorophenole. The glucosyltransferase preferred UDP-xylose over UDP-glucose indicating its (additional) functioning as a xylosyltransferas…	coumarin biosynthetic process, metabolic process, positive regulation of flavonoid biosynthetic process, protein targeting to membrane, regulation of plant-type hypersensitive response, response to salt stress, response to toxic substance, response to wounding, xenobiotic catabolic process, xenobiotic metabolic process			0.00468155	comp80374_c2	0.454901	-1.13638	AT4G01070.1	AT4G01070.1	GT72B1	UDP-Glycosyltransferase superfamily protein [Source:TAIR_LOCUS;Acc:AT4G01070]	http://www.arabidopsis.org/servlets/TairObject?type=locus&name=AT4G01070	45.89	1653	178	1	479	4e-129	.	Viridiplantae
MISC.	UGTs	UGT71B7	UDP-Glycosyltransferase superfamily protein	comp49185_c0	AT3G21790.1	-1.6053	UDP-Glycosyltransferase superfamily protein; FUNCTIONS IN: transferase activity, transferring hexosyl groups, UDP-glycosyltransferase activity; INVOLVED IN: metabolic process; LOCATED IN: cellular_component unknown; EXPRESSED IN: 20 plant structures; EXPRESSED DURING: 13 growth stages; CONTAINS InterPro DOMAIN/s: UDP-glucuronosyl/UDP-glucosyltransferase (InterPro:IPR002213); BEST Arabidopsis thal…	metabolic process			0	comp49185_c0	0.328667	-1.6053	AT3G21790.1	AT3G21790.1	UGT71B7	UDP-Glycosyltransferase superfamily protein [Source:TAIR_LOCUS;Acc:AT3G21790]	http://www.arabidopsis.org/servlets/TairObject?type=locus&name=AT3G21790	63.86	2	250	291	372	2e-31	.	Viridiplantae
MISC.	UGTs	UGT73B4	UDP-GLYCOSYLTRANSFERASE 73B4, UGT73B4	comp73466_c0	AT2G15490.2	1.71358	UDP-glycosyltransferase 73B4 (UGT73B4); FUNCTIONS IN: quercetin 3-O-glucosyltransferase activity, UDP-glycosyltransferase activity, quercetin 7-O-glucosyltransferase activity, UDP-glucosyltransferase activity, transferase activity, transferring glycosyl groups; INVOLVED IN: response to other organism; LOCATED IN: endomembrane system; EXPRESSED IN: root; CONTAINS InterPro DOMAIN/s: UDP-glucuronosy…	metabolic process, response to cyclopentenone, response to ethylene stimulus, response to other organism, toxin catabolic process			0	comp73466_c0	3.27973	1.71358	AT2G15490.2	AT2G15490.2	UGT73B4	UDP-glycosyltransferase 73B4 [Source:TAIR_LOCUS;Acc:AT2G15490]	http://www.arabidopsis.org/servlets/TairObject?type=locus&name=AT2G15490	48.41	476	27	3	159	1e-49	sp|Q7Y232|U73B4_ARATH	Viridiplantae
MISC.	UGTs	UGT73B4	UDP-GLYCOSYLTRANSFERASE 73B4, UGT73B4	comp73466_c1	AT2G15490.1	4.67194	UDP-glycosyltransferase 73B4 (UGT73B4); FUNCTIONS IN: quercetin 3-O-glucosyltransferase activity, UDP-glycosyltransferase activity, quercetin 7-O-glucosyltransferase activity, UDP-glucosyltransferase activity, transferase activity, transferring glycosyl groups; INVOLVED IN: response to other organism; LOCATED IN: endomembrane system; EXPRESSED IN: root; CONTAINS InterPro DOMAIN/s: UDP-glucuronosy…	metabolic process, response to cyclopentenone, response to ethylene stimulus, response to other organism, toxin catabolic process			0	comp73466_c1	25.4914	4.67194	AT2G15490.1	AT2G15490.1	UGT73B4	UDP-glycosyltransferase 73B4 [Source:TAIR_LOCUS;Acc:AT2G15490]	http://www.arabidopsis.org/servlets/TairObject?type=locus&name=AT2G15490	52.44	502	257	400	480	8e-10	sp|Q9AT54|SCGT_TOBAC	Viridiplantae
MISC.	UGTs	UGT73B5	UDP-GLUCOSYL TRANSFERASE 73B5, UGT73B5	comp67953_c1	AT2G15480.2	-1.57804	UDP-glucosyl transferase 73B5 (UGT73B5); FUNCTIONS IN: quercetin 3-O-glucosyltransferase activity, UDP-glycosyltransferase activity, UDP-glucosyltransferase activity, transferase activity, transferring glycosyl groups; INVOLVED IN: response to other organism; LOCATED IN: endomembrane system; EXPRESSED IN: 9 plant structures; EXPRESSED DURING: L mature pollen stage, M germinated pollen stage, LP.0…	metabolic process, response to cyclopentenone, response to ethylene stimulus, response to other organism, toxin catabolic process			0	comp67953_c1	0.334936	-1.57804	AT2G15480.2	AT2G15480.2	UGT73B5	UDP-glucosyl transferase 73B5 [Source:TAIR_LOCUS;Acc:AT2G15480]	http://www.arabidopsis.org/servlets/TairObject?type=locus&name=AT2G15480	45.58	870	4	129	394	3e-93	.	Viridiplantae
MISC.	UGTs	UGT73C3	UDP-Glycosyltransferase superfamily protein	comp81689_c0	AT2G36780.1	-1.09759	UDP-Glycosyltransferase superfamily protein; FUNCTIONS IN: UDP-glycosyltransferase activity, transferase activity, transferring glycosyl groups; INVOLVED IN: metabolic process; LOCATED IN: cellular_component unknown; CONTAINS InterPro DOMAIN/s: UDP-glucuronosyl/UDP-glucosyltransferase (InterPro:IPR002213); BEST Arabidopsis thaliana protein match is: UDP-Glycosyltransferase superfamily protein (TA…	metabolic process			0	comp81689_c0	0.467296	-1.09759	AT2G36780.1	AT2G36780.1	UGT73C3	UDP-Glycosyltransferase superfamily protein [Source:TAIR_LOCUS;Acc:AT2G36780]	http://www.arabidopsis.org/servlets/TairObject?type=locus&name=AT2G36780	54.99	1573	107	8	495	7e-163	.	Viridiplantae
MISC.	UGTs	UGT73C6	UDP-GLUCOSYL TRANSFERASE 73C6, UGT73C6	comp64889_c0	AT2G36790.1	-1.6647	The At2g36790 gene encodes a UDP-glucose:flavonol-3-O-glycoside-7-O-glucosyltransferase (UGT73C6)attaching a glucosyl residue to the 7-O-position of the flavonols kaempferol, quercetin and their 3-O-glycoside derivatives.	flavonol biosynthetic process, metabolic process			0	comp64889_c0	0.315411	-1.6647	AT2G36790.1	AT2G36790.1	UGT73C6	UDP-glucosyl transferase 73C6 [Source:TAIR_LOCUS;Acc:AT2G36790]	http://www.arabidopsis.org/servlets/TairObject?type=locus&name=AT2G36790	58.71	388	852	3	157	2e-60	sp|Q9ZQ95|U73C6_ARATH	Viridiplantae
MISC.	UGTs	UGT73C7	UDP-GLUCOSYL TRANSFERASE 73C7, UGT73C7	comp66494_c0	AT3G53160.1	-1.93931	UDP-glucosyl transferase 73C7 (UGT73C7); CONTAINS InterPro DOMAIN/s: UDP-glucuronosyl/UDP-glucosyltransferase (InterPro:IPR002213); BEST Arabidopsis thaliana protein match is: UDP-Glycosyltransferase superfamily protein (TAIR:AT2G36770.1); Has 7083 Blast hits to 7007 proteins in 427 species: Archae - 0; Bacteria - 435; Metazoa - 1539; Fungi - 21; Plants - 4999; Viruses - 33; Other Eukaryotes - 56…	metabolic process, response to other organism			0	comp66494_c0	0.260741	-1.93931	AT3G53160.1	AT3G53160.1	UGT73C7	UDP-glucosyl transferase 73C7 [Source:TAIR_LOCUS;Acc:AT3G53160]	http://www.arabidopsis.org/servlets/TairObject?type=locus&name=AT3G53160	47.44	236	3	200	275	8e-18	sp|Q9SCP5|U73C7_ARATH	Viridiplantae
MISC.	UGTs	UGT74E1	UDP-Glycosyltransferase superfamily protein	comp80602_c0	AT1G05675.1	1.18309	UDP-Glycosyltransferase superfamily protein; FUNCTIONS IN: transferase activity, transferring hexosyl groups; INVOLVED IN: metabolic process; CONTAINS InterPro DOMAIN/s: UDP-glucuronosyl/UDP-glucosyltransferase (InterPro:IPR002213); BEST Arabidopsis thaliana protein match is: Uridine diphosphate glycosyltransferase 74E2 (TAIR:AT1G05680.1).	metabolic process			0	comp80602_c0	2.27062	1.18309	AT1G05675.1	AT1G05675.1	UGT74E1	UDP-Glycosyltransferase superfamily protein [Source:TAIR_LOCUS;Acc:AT1G05675]	http://www.arabidopsis.org/servlets/TairObject?type=locus&name=AT1G05675	34.22	828	307	30	216	5e-23	sp|Q9SYK9|U74E2_ARATH	Viridiplantae
MISC.	UGTs	UGT76E11	UDP-GLUCOSYL TRANSFERASE 76E11, UGT76E11	comp61873_c0	AT3G46670.1	2.05259	UDP-glucosyl transferase 76E11 (UGT76E11); FUNCTIONS IN: quercetin 3-O-glucosyltransferase activity, UDP-glycosyltransferase activity, quercetin 7-O-glucosyltransferase activity, transferase activity, transferring glycosyl groups; INVOLVED IN: metabolic process; LOCATED IN: cellular_component unknown; EXPRESSED IN: 19 plant structures; EXPRESSED DURING: 13 growth stages; CONTAINS InterPro DOMAIN/…	metabolic process			0.00131401	comp61873_c0	4.14849	2.05259	AT3G46670.1	AT3G46670.1	UGT76E11	UDP-glucosyl transferase 76E11 [Source:TAIR_LOCUS;Acc:AT3G46670]	http://www.arabidopsis.org/servlets/TairObject?type=locus&name=AT3G46670	49.01	516	64	224	358	5e-39	sp|Q9SNB1|U7E11_ARATH	Viridiplantae
MISC.	UGTs	UGT76E12	UDP-GLUCOSYL TRANSFERASE 76E12, UGT76E12	comp81756_c0	AT3G46660.1	-1.96118	UDP-glucosyl transferase 76E12 (UGT76E12); FUNCTIONS IN: quercetin 3-O-glucosyltransferase activity, UDP-glycosyltransferase activity, quercetin 7-O-glucosyltransferase activity, transferase activity, transferring glycosyl groups; INVOLVED IN: metabolic process; LOCATED IN: cellular_component unknown; EXPRESSED IN: 7 plant structures; EXPRESSED DURING: 4 anthesis, petal differentiation and expans…	fatty acid beta-oxidation, fatty acid catabolic process, metabolic process			0	comp81756_c0	0.256818	-1.96118	AT3G46660.1	AT3G46660.1	UGT76E12	UDP-glucosyl transferase 76E12 [Source:TAIR_LOCUS;Acc:AT3G46660]	http://www.arabidopsis.org/servlets/TairObject?type=locus&name=AT3G46660	60.44	24	296	331	421	1e-36	.	Viridiplantae
MISC.	UGTs	UGT78D1	UDP-GLUCOSYL TRANSFERASE 78D1, UGT78D1	comp79085_c0	AT1G30530.1	1.97685	The At1g30530 gene encodes a UDP-rhamnose:flavonol-3-O-rhamnosyltransferase (UGT78D1) attaching a rhamnosyl residue to the 3-O-position of the flavonols kaempferol and quercetin	flavonol biosynthetic process, metabolic process, response to karrikin			2.15379e-10	comp79085_c0	3.93634	1.97685	AT1G30530.1	AT1G30530.1	UGT78D1	UDP-glucosyl transferase 78D1 [Source:TAIR_LOCUS;Acc:AT1G30530]	http://www.arabidopsis.org/servlets/TairObject?type=locus&name=AT1G30530	38.57	213	4	108	177	2e-13	sp|Q9SBQ8|KGLT_PETHY	Viridiplantae
MISC.	UGTs	UGT78D2	UDP-GLUCOSYL TRANSFERASE 78D2, UGT78D2	comp53852_c0	AT5G17050.1	4.04402	The At5g17050 encodes a anthocyanidin 3-O-glucosyltransferase which specifically glucosylates the 3-position of the flavonoid C-ring. Anthocyanidins such as cyanidin and pelargonidin as well as flavonols such as kaempferol and quercetin are accepted substrates.	anthocyanin-containing compound biosynthetic process, flavonoid biosynthetic process, metabolic process, response to UV-B, response to karrikin, response to sucrose stimulus			0.000336677	comp53852_c0	16.4957	4.04402	AT5G17050.1	AT5G17050.1	UGT78D2	UDP-glucosyl transferase 78D2 [Source:TAIR_LOCUS;Acc:AT5G17050]	http://www.arabidopsis.org/servlets/TairObject?type=locus&name=AT5G17050	36.09	688	2	8	231	4e-36	sp|Q9LFJ8|U78D2_ARATH	Viridiplantae
MISC.	UGTs	UGT78D2	UDP-GLUCOSYL TRANSFERASE 78D2, UGT78D2	comp68356_c0	AT5G17050.1	1.72916	The At5g17050 encodes a anthocyanidin 3-O-glucosyltransferase which specifically glucosylates the 3-position of the flavonoid C-ring. Anthocyanidins such as cyanidin and pelargonidin as well as flavonols such as kaempferol and quercetin are accepted substrates.	anthocyanin-containing compound biosynthetic process, flavonoid biosynthetic process, metabolic process, response to UV-B, response to karrikin, response to sucrose stimulus			3.88563e-05	comp68356_c0	3.31534	1.72916	AT5G17050.1	AT5G17050.1	UGT78D2	UDP-glucosyl transferase 78D2 [Source:TAIR_LOCUS;Acc:AT5G17050]	http://www.arabidopsis.org/servlets/TairObject?type=locus&name=AT5G17050	47.89	1050	1619	263	449	6e-86	sp|Q5UL10|UFOG2_FRAAN	Viridiplantae
MISC.	UGTs	UGT78D3	UDP-GLUCOSYL TRANSFERASE 78D3, UGT78D3	comp71419_c0	AT5G17030.1	-1.08042	UDP-glucosyl transferase 78D3 (UGT78D3); FUNCTIONS IN: quercetin 3-O-glucosyltransferase activity, UDP-glycosyltransferase activity, flavonol 3-O-arabinosyltransferase activity, transferase activity, transferring glycosyl groups; INVOLVED IN: metabolic process; EXPRESSED IN: 8 plant structures; EXPRESSED DURING: 4 anthesis, F mature embryo stage, petal differentiation and expansion stage, E expan…	metabolic process			0	comp71419_c0	0.47289	-1.08042	AT5G17030.1	AT5G17030.1	UGT78D3	UDP-glucosyl transferase 78D3 [Source:TAIR_LOCUS;Acc:AT5G17030]	http://www.arabidopsis.org/servlets/TairObject?type=locus&name=AT5G17030	52.27	266	3	190	277	3e-21	.	Viridiplantae
MISC.	UGTs	UGT78D3	UDP-GLUCOSYL TRANSFERASE 78D3, UGT78D3	comp75246_c0	AT5G17030.1	3.4829	UDP-glucosyl transferase 78D3 (UGT78D3); FUNCTIONS IN: quercetin 3-O-glucosyltransferase activity, UDP-glycosyltransferase activity, flavonol 3-O-arabinosyltransferase activity, transferase activity, transferring glycosyl groups; INVOLVED IN: metabolic process; EXPRESSED IN: 8 plant structures; EXPRESSED DURING: 4 anthesis, F mature embryo stage, petal differentiation and expansion stage, E expan…	metabolic process			0	comp75246_c0	11.1804	3.4829	AT5G17030.1	AT5G17030.1	UGT78D3	UDP-glucosyl transferase 78D3 [Source:TAIR_LOCUS;Acc:AT5G17030]	http://www.arabidopsis.org/servlets/TairObject?type=locus&name=AT5G17030	47.71	567	109	302	452	6e-44	sp|Q9LFJ8|U78D2_ARATH	Viridiplantae
MISC.	UGTs	UGT78D3	UDP-GLUCOSYL TRANSFERASE 78D3, UGT78D3	comp78275_c0	AT5G17030.1	1.91374	UDP-glucosyl transferase 78D3 (UGT78D3); FUNCTIONS IN: quercetin 3-O-glucosyltransferase activity, UDP-glycosyltransferase activity, flavonol 3-O-arabinosyltransferase activity, transferase activity, transferring glycosyl groups; INVOLVED IN: metabolic process; EXPRESSED IN: 8 plant structures; EXPRESSED DURING: 4 anthesis, F mature embryo stage, petal differentiation and expansion stage, E expan…	metabolic process			0	comp78275_c0	3.76784	1.91374	AT5G17030.1	AT5G17030.1	UGT78D3	UDP-glucosyl transferase 78D3 [Source:TAIR_LOCUS;Acc:AT5G17030]	http://www.arabidopsis.org/servlets/TairObject?type=locus&name=AT5G17030	40.3	1335	166	63	452	1e-86	.	Viridiplantae
MISC.	UGTs	UGT83A1	UDP-Glycosyltransferase superfamily protein	comp61903_c0	AT3G02100.1	-1.49276	UDP-Glycosyltransferase superfamily protein; FUNCTIONS IN: UDP-glycosyltransferase activity, transferase activity, transferring glycosyl groups; INVOLVED IN: metabolic process; LOCATED IN: cellular_component unknown; EXPRESSED IN: root; CONTAINS InterPro DOMAIN/s: UDP-glucuronosyl/UDP-glucosyltransferase (InterPro:IPR002213); BEST Arabidopsis thaliana protein match is: UDP-Glycosyltransferase sup…	metabolic process			4.17499e-12	comp61903_c0	0.355332	-1.49276	AT3G02100.1	AT3G02100.1	UGT83A1	UDP-Glycosyltransferase superfamily protein [Source:TAIR_LOCUS;Acc:AT3G02100]	http://www.arabidopsis.org/servlets/TairObject?type=locus&name=AT3G02100	57.45	557	420	65	111	4e-13	.	Viridiplantae
MISC.	UGTs	UGT83A1	UDP-Glycosyltransferase superfamily protein	comp61903_c1	AT3G02100.1	-1.12897	UDP-Glycosyltransferase superfamily protein; FUNCTIONS IN: UDP-glycosyltransferase activity, transferase activity, transferring glycosyl groups; INVOLVED IN: metabolic process; LOCATED IN: cellular_component unknown; EXPRESSED IN: root; CONTAINS InterPro DOMAIN/s: UDP-glucuronosyl/UDP-glucosyltransferase (InterPro:IPR002213); BEST Arabidopsis thaliana protein match is: UDP-Glycosyltransferase sup…	metabolic process			5.70988e-13	comp61903_c1	0.457241	-1.12897	AT3G02100.1	AT3G02100.1	UGT83A1	UDP-Glycosyltransferase superfamily protein [Source:TAIR_LOCUS;Acc:AT3G02100]	http://www.arabidopsis.org/servlets/TairObject?type=locus&name=AT3G02100	33.33	291	4	175	273	4e-13	.	Viridiplantae
MISC.	UGTs	UGT83A1	UDP-Glycosyltransferase superfamily protein	comp70099_c0	AT3G02100.1	2.29719	UDP-Glycosyltransferase superfamily protein; FUNCTIONS IN: UDP-glycosyltransferase activity, transferase activity, transferring glycosyl groups; INVOLVED IN: metabolic process; LOCATED IN: cellular_component unknown; EXPRESSED IN: root; CONTAINS InterPro DOMAIN/s: UDP-glucuronosyl/UDP-glucosyltransferase (InterPro:IPR002213); BEST Arabidopsis thaliana protein match is: UDP-Glycosyltransferase sup…	metabolic process			2.21619e-07	comp70099_c0	4.91498	2.29719	AT3G02100.1	AT3G02100.1	UGT83A1	UDP-Glycosyltransferase superfamily protein [Source:TAIR_LOCUS;Acc:AT3G02100]	http://www.arabidopsis.org/servlets/TairObject?type=locus&name=AT3G02100	44.69	836	48	50	322	4e-73	sp|Q9SGA8|U83A1_ARATH	Viridiplantae
MISC.	UGTs	UGT83A1	UDP-Glycosyltransferase superfamily protein	comp75303_c0	AT3G02100.1	-1.55475	UDP-Glycosyltransferase superfamily protein; FUNCTIONS IN: UDP-glycosyltransferase activity, transferase activity, transferring glycosyl groups; INVOLVED IN: metabolic process; LOCATED IN: cellular_component unknown; EXPRESSED IN: root; CONTAINS InterPro DOMAIN/s: UDP-glucuronosyl/UDP-glucosyltransferase (InterPro:IPR002213); BEST Arabidopsis thaliana protein match is: UDP-Glycosyltransferase sup…	metabolic process			0	comp75303_c0	0.340387	-1.55475	AT3G02100.1	AT3G02100.1	UGT83A1	UDP-Glycosyltransferase superfamily protein [Source:TAIR_LOCUS;Acc:AT3G02100]	http://www.arabidopsis.org/servlets/TairObject?type=locus&name=AT3G02100	41.78	1065	220	180	461	1e-68	sp|Q9SGA8|U83A1_ARATH	Viridiplantae
MISC.	UGTs	UGT83A1	UDP-Glycosyltransferase superfamily protein	comp78469_c0	AT3G02100.1	-1.66792	UDP-Glycosyltransferase superfamily protein; FUNCTIONS IN: UDP-glycosyltransferase activity, transferase activity, transferring glycosyl groups; INVOLVED IN: metabolic process; LOCATED IN: cellular_component unknown; EXPRESSED IN: root; CONTAINS InterPro DOMAIN/s: UDP-glucuronosyl/UDP-glucosyltransferase (InterPro:IPR002213); BEST Arabidopsis thaliana protein match is: UDP-Glycosyltransferase sup…	metabolic process			0	comp78469_c0	0.314708	-1.66792	AT3G02100.1	AT3G02100.1	UGT83A1	UDP-Glycosyltransferase superfamily protein [Source:TAIR_LOCUS;Acc:AT3G02100]	http://www.arabidopsis.org/servlets/TairObject?type=locus&name=AT3G02100	43.56	755	3	11	273	4e-66	sp|Q9SGA8|U83A1_ARATH	Viridiplantae
MISC.	UGTs	UGT83A1	UDP-Glycosyltransferase superfamily protein	comp79558_c0	AT3G02100.1	-1.51885	UDP-Glycosyltransferase superfamily protein; FUNCTIONS IN: UDP-glycosyltransferase activity, transferase activity, transferring glycosyl groups; INVOLVED IN: metabolic process; LOCATED IN: cellular_component unknown; EXPRESSED IN: root; CONTAINS InterPro DOMAIN/s: UDP-glucuronosyl/UDP-glucosyltransferase (InterPro:IPR002213); BEST Arabidopsis thaliana protein match is: UDP-Glycosyltransferase sup…	metabolic process			6.22867e-08	comp79558_c0	0.348963	-1.51885	AT3G02100.1	AT3G02100.1	UGT83A1	UDP-Glycosyltransferase superfamily protein [Source:TAIR_LOCUS;Acc:AT3G02100]	http://www.arabidopsis.org/servlets/TairObject?type=locus&name=AT3G02100	46.94	953	228	224	460	1e-91	sp|Q9SGA8|U83A1_ARATH	Viridiplantae
MISC.	UGTs	UGT84B1	UDP-GLUCOSYL TRANSFERASE 84B1, UGT84B1	comp78573_c0	AT2G23260.1	-1.11098	UDP-glucosyl transferase 84B1 (UGT84B1); FUNCTIONS IN: indole-3-acetate beta-glucosyltransferase activity, UDP-glycosyltransferase activity, quercetin 7-O-glucosyltransferase activity, transferase activity, transferring glycosyl groups, abscisic acid glucosyltransferase activity; INVOLVED IN: metabolic process; LOCATED IN: cellular_component unknown; CONTAINS InterPro DOMAIN/s: UDP-glucuronosyl/U…	metabolic process			5.5393e-11	comp78573_c0	0.46298	-1.11098	AT2G23260.1	AT2G23260.1	UGT84B1	UDP-glucosyl transferase 84B1 [Source:TAIR_LOCUS;Acc:AT2G23260]	http://www.arabidopsis.org/servlets/TairObject?type=locus&name=AT2G23260	46.24	1731	361	8	453	3e-124	.	Viridiplantae
MISC.	UGTs	UGT85A2	ATUGT85A2, UDP-GLUCOSYL TRANSFERASE 85A2, UGT85A2	comp66742_c1	AT1G22360.1	-1.13306	UDP-glucosyl transferase 85A2 (UGT85A2); FUNCTIONS IN: UDP-glycosyltransferase activity, transferase activity, transferring glycosyl groups, glucuronosyltransferase activity; INVOLVED IN: metabolic process; LOCATED IN: cellular_component unknown; EXPRESSED IN: 21 plant structures; EXPRESSED DURING: 11 growth stages; CONTAINS InterPro DOMAIN/s: UDP-glucuronosyl/UDP-glucosyltransferase (InterPro:IP…	metabolic process			0	comp66742_c1	0.455947	-1.13306	AT1G22360.1	AT1G22360.1	AtUGT85A2	UDP-glucosyl transferase 85A2 [Source:TAIR_LOCUS;Acc:AT1G22360]	http://www.arabidopsis.org/servlets/TairObject?type=locus&name=AT1G22360	34.66	1540	233	39	479	3e-80	sp|Q9ZWJ3|U85A2_ARATH	Viridiplantae
MISC.	UGTs	UGT85A2	ATUGT85A2, UDP-GLUCOSYL TRANSFERASE 85A2, UGT85A2	comp81707_c0	AT1G22360.1	-1.49568	UDP-glucosyl transferase 85A2 (UGT85A2); FUNCTIONS IN: UDP-glycosyltransferase activity, transferase activity, transferring glycosyl groups, glucuronosyltransferase activity; INVOLVED IN: metabolic process; LOCATED IN: cellular_component unknown; EXPRESSED IN: 21 plant structures; EXPRESSED DURING: 11 growth stages; CONTAINS InterPro DOMAIN/s: UDP-glucuronosyl/UDP-glucosyltransferase (InterPro:IP…	metabolic process			0	comp81707_c0	0.354614	-1.49568	AT1G22360.1	AT1G22360.1	AtUGT85A2	UDP-glucosyl transferase 85A2 [Source:TAIR_LOCUS;Acc:AT1G22360]	http://www.arabidopsis.org/servlets/TairObject?type=locus&name=AT1G22360	37.11	1291	161	5	298	1e-80	sp|Q9ZWJ3|U85A2_ARATH	Viridiplantae
MISC.	UGTs	UGT85A3	ATUGT85A3, UDP-GLUCOSYL TRANSFERASE 85A3, UGT85A3	comp67829_c0	AT1G22380.1	-1.71958	Encodes a putative UDP-glucosyl transferase. At1g22380 was initially identified as encoding the protein AAF87154, which has been classified as a bHLH protein (AtbHLH152). Subsequently it has been found that the AAF87154 protein appears to be encoded by the AT1G23970 genomic locus.	metabolic process, proline transport			1.04013e-07	comp67829_c0	0.303638	-1.71958	AT1G22380.1	AT1G22380.1	AtUGT85A3	UDP-glucosyl transferase 85A3 [Source:TAIR_LOCUS;Acc:AT1G22380]	http://www.arabidopsis.org/servlets/TairObject?type=locus&name=AT1G22380	50.62	386	147	401	481	4e-26	sp|Q9LMF1|U85A3_ARATH	Viridiplantae
MISC.	UGTs	UGT85A5	ATUGT85A5, UDP-GLUCOSYL TRANSFERASE 85A5, UGT85A5	comp81756_c2	AT1G22370.2	-1.71554	UDP-glucosyl transferase 85A5 (UGT85A5); FUNCTIONS IN: transferase activity, transferring glycosyl groups, glucuronosyltransferase activity; INVOLVED IN: metabolic process; EXPRESSED IN: 15 plant structures; EXPRESSED DURING: 9 growth stages; CONTAINS InterPro DOMAIN/s: UDP-glucuronosyl/UDP-glucosyltransferase (InterPro:IPR002213); BEST Arabidopsis thaliana protein match is: UDP-glucosyl transfer…	metabolic process			0	comp81756_c2	0.304488	-1.71554	AT1G22370.2	AT1G22370.2	AtUGT85A5	UDP-glucosyl transferase 85A5 [Source:TAIR_LOCUS;Acc:AT1G22370]	http://www.arabidopsis.org/servlets/TairObject?type=locus&name=AT1G22370	34.68	756	37	12	255	5e-31	sp|Q94AB5|U7E12_ARATH	Viridiplantae
MISC.	UGTs	UGT85A7	ATUGT85A7, UDP-GLUCOSYL TRANSFERASE 85A7, UGT85A7	comp81756_c1	AT1G22340.1	-2.03907	UDP-glucosyl transferase 85A7 (UGT85A7); FUNCTIONS IN: UDP-glycosyltransferase activity, transferase activity, transferring glycosyl groups, glucuronosyltransferase activity; INVOLVED IN: metabolic process; LOCATED IN: cellular_component unknown; EXPRESSED IN: 8 plant structures; CONTAINS InterPro DOMAIN/s: UDP-glucuronosyl/UDP-glucosyltransferase (InterPro:IPR002213); BEST Arabidopsis thaliana p…	metabolic process			0	comp81756_c1	0.243321	-2.03907	AT1G22340.1	AT1G22340.1	AtUGT85A7	UDP-glucosyl transferase 85A7 [Source:TAIR_LOCUS;Acc:AT1G22340]	http://www.arabidopsis.org/servlets/TairObject?type=locus&name=AT1G22340	36.96	170	703	179	352	2e-29	sp|Q9LME8|U85A7_ARATH	Viridiplantae
MISC.	UGTs	UGT87A2	UDP-GLUCOSYL TRANSFERASE 87A2, UGT87A2	comp3319_c0	AT2G30140.1	-7.32561	Encodes a putative glycosyltransferase. Regulates flowering time via FLOWERING LOCUS C.	regulation of flower development, response to cyclopentenone, response to endoplasmic reticulum stress, systemic acquired resistance, toxin catabolic process			0	comp3319_c0	0.00623408	-7.32561	AT2G30140.1	AT2G30140.1	UGT87A2	UDP-Glycosyltransferase superfamily protein [Source:TAIR_LOCUS;Acc:AT2G30140]	http://www.arabidopsis.org/servlets/TairObject?type=locus&name=AT2G30140	53.68	1	390	236	370	3e-42	.	Viridiplantae
MISC.	UGTs	UGT87A2	UDP-GLUCOSYL TRANSFERASE 87A2, UGT87A2	comp45552_c0	AT2G30140.2	-3.37585	Encodes a putative glycosyltransferase. Regulates flowering time via FLOWERING LOCUS C.	regulation of flower development, response to cyclopentenone, response to endoplasmic reticulum stress, systemic acquired resistance, toxin catabolic process			0.00322532	comp45552_c0	0.0963314	-3.37585	AT2G30140.2	AT2G30140.2	UGT87A2	UDP-Glycosyltransferase superfamily protein [Source:TAIR_LOCUS;Acc:AT2G30140]	http://www.arabidopsis.org/servlets/TairObject?type=locus&name=AT2G30140	41.51	18	176	137	189	7e-05	.	Viridiplantae
MISC.	UGTs	UGT87A2	UDP-GLUCOSYL TRANSFERASE 87A2, UGT87A2	comp54367_c0	AT2G30140.2	-6.76762	Encodes a putative glycosyltransferase. Regulates flowering time via FLOWERING LOCUS C.	regulation of flower development, response to cyclopentenone, response to endoplasmic reticulum stress, systemic acquired resistance, toxin catabolic process			0	comp54367_c0	0.00917788	-6.76762	AT2G30140.2	AT2G30140.2	UGT87A2	UDP-Glycosyltransferase superfamily protein [Source:TAIR_LOCUS;Acc:AT2G30140]	http://www.arabidopsis.org/servlets/TairObject?type=locus&name=AT2G30140	42.99	539	219	345	451	9e-24	.	Viridiplantae
MISC.	UGTs	UGT87A2	UDP-GLUCOSYL TRANSFERASE 87A2, UGT87A2	comp65820_c1	AT2G30140.2	-3.03663	Encodes a putative glycosyltransferase. Regulates flowering time via FLOWERING LOCUS C.	regulation of flower development, response to cyclopentenone, response to endoplasmic reticulum stress, systemic acquired resistance, toxin catabolic process			0	comp65820_c1	0.121866	-3.03663	AT2G30140.2	AT2G30140.2	UGT87A2	UDP-Glycosyltransferase superfamily protein [Source:TAIR_LOCUS;Acc:AT2G30140]	http://www.arabidopsis.org/servlets/TairObject?type=locus&name=AT2G30140	50.29	1014	1	13	349	2e-108	sp|O64733|U87A2_ARATH	Viridiplantae
MISC.	UGTs	UGT88A1	UDP-GLUCOSYL TRANSFERASE 88A1, UGT88A1	comp77342_c1	AT3G16520.3	1.05557	UDP-glucosyl transferase 88A1 (UGT88A1); FUNCTIONS IN: in 6 functions; INVOLVED IN: metabolic process; LOCATED IN: cellular_component unknown; EXPRESSED IN: 22 plant structures; EXPRESSED DURING: 13 growth stages; CONTAINS InterPro DOMAIN/s: UDP-glucuronosyl/UDP-glucosyltransferase (InterPro:IPR002213); BEST Arabidopsis thaliana protein match is: UDP-glucosyl transferase 72B3 (TAIR:AT1G01420.1); …	metabolic process			0.00146033	comp77342_c1	2.07854	1.05557	AT3G16520.3	AT3G16520.3	UGT88A1	UDP-glucosyl transferase 88A1 [Source:TAIR_LOCUS;Acc:AT3G16520]	http://www.arabidopsis.org/servlets/TairObject?type=locus&name=AT3G16520	44.42	1740	343	3	458	1e-114	.	Viridiplantae
MISC.	UGTs	UGT90A1	UDP-Glycosyltransferase superfamily protein	comp70961_c1	AT2G16890.2	-1.20962	UDP-Glycosyltransferase superfamily protein; FUNCTIONS IN: transferase activity, transferring hexosyl groups, UDP-glycosyltransferase activity, transferase activity, transferring glycosyl groups; INVOLVED IN: metabolic process; LOCATED IN: endomembrane system; EXPRESSED IN: 17 plant structures; EXPRESSED DURING: 7 growth stages; CONTAINS InterPro DOMAIN/s: UDP-glucuronosyl/UDP-glucosyltransferase…	metabolic process			0	comp70961_c1	0.432383	-1.20962	AT2G16890.2	AT2G16890.2	UGT90A1	UDP-Glycosyltransferase superfamily protein [Source:TAIR_LOCUS;Acc:AT2G16890]	http://www.arabidopsis.org/servlets/TairObject?type=locus&name=AT2G16890	48.77	1616	684	2	314	9e-117	sp|Q9ZVX4|U90A1_ARATH	Viridiplantae
MISC.	UGTs	UGT90A2	UDP-Glycosyltransferase superfamily protein	comp70949_c0	AT1G10400.1	2.84164	UDP-Glycosyltransferase superfamily protein; FUNCTIONS IN: UDP-glycosyltransferase activity, transferase activity, transferring glycosyl groups; INVOLVED IN: metabolic process; LOCATED IN: endomembrane system; EXPRESSED IN: root; CONTAINS InterPro DOMAIN/s: UDP-glucuronosyl/UDP-glucosyltransferase (InterPro:IPR002213), Tudor subgroup (InterPro:IPR018351); BEST Arabidopsis thaliana protein match i…	metabolic process			0.00172974	comp70949_c0	7.16833	2.84164	AT1G10400.1	AT1G10400.1	UGT90A2	UDP-Glycosyltransferase superfamily protein [Source:TAIR_LOCUS;Acc:AT1G10400]	http://www.arabidopsis.org/servlets/TairObject?type=locus&name=AT1G10400	50.88	507	1	281	446	6e-50	sp|Q9ZQG4|U73B5_ARATH	Viridiplantae
MISC.	GSTs	GSTF11	GLUTATHIONE S-TRANSFERASE F11	comp70895_c0	AT3G03190.1	4.22217	Encodes glutathione transferase belonging to the phi class of GSTs. Naming convention according to Wagner et al. (2002).	glucosinolate biosynthetic process, glucosinolate metabolic process, isopentenyl diphosphate biosynthetic process, mevalonate-independent pathway, pentose-phosphate shunt, response to oxidative stress, starch biosynthetic process, toxin catabolic process			3.9968e-15	comp70895_c0	18.6637	4.22217	AT3G03190.1	AT3G03190.1	ATGSTF11	glutathione S-transferase F11 [Source:TAIR_LOCUS;Acc:AT3G03190]	http://www.arabidopsis.org/servlets/TairObject?type=locus&name=AT3G03190	65.69	842	537	6	107	2e-67	sp|Q96324|GSTFB_ARATH	Viridiplantae
MISC.	GSTs	GST30	GLUTATHIONE S-TRANSFERASE 30	comp68719_c0	AT1G10370.1	0.806508	Encodes GSTU17 (Glutathione S-Transferase U17). Functions as a negative component of stress-mediated signal transduction pathways in drought and salt stress responses.	amino acid transport, de-etiolation, glutathione metabolic process, lateral root development, negative regulation of response to water deprivation, proline transport, response to growth hormone stimulus, response to karrikin, response to salt stress, toxin catabolic process			8.32896e-06	comp68719_c0	1.74897	0.806508	AT1G10370.1	AT1G10370.1	GST30	Glutathione S-transferase family protein [Source:TAIR_LOCUS;Acc:AT1G10370]	http://www.arabidopsis.org/servlets/TairObject?type=locus&name=AT1G10370	65.44	1006	356	3	219	1e-87	.	Viridiplantae
MISC.	GSTs	TCHQD	na	comp77712_c0	AT1G77290.2	-0.412836	Glutathione S-transferase family protein; INVOLVED IN: pentachlorophenol catabolic process; LOCATED IN: plasma membrane; CONTAINS InterPro DOMAIN/s: Thioredoxin fold (InterPro:IPR012335), Glutathione S-transferase, C-terminal (InterPro:IPR004046), Glutathione S-transferase, C-terminal-like (InterPro:IPR010987), Glutathione S-transferase/chloride channel, C-terminal (InterPro:IPR017933), Glutathio…	na			1.20314e-06	comp77712_c0	0.751146	-0.412836	AT1G77290.2	AT1G77290.2	TCHQD	Glutathione S-transferase family protein [Source:TAIR_LOCUS;Acc:AT1G77290]	http://www.arabidopsis.org/servlets/TairObject?type=locus&name=AT1G77290	73.51	1074	271	1	267	2e-135	.	Viridiplantae
MISC.	GSTs	GSTU25	GLUTATHIONE S-TRANSFERASE TAU 25	comp62755_c0	AT1G17180.1	1.47688	Encodes glutathione transferase belonging to the tau class of GSTs. Naming convention according to Wagner et al. (2002).	response to cyclopentenone, toxin catabolic process			9.70335e-14	comp62755_c0	2.78347	1.47688	AT1G17180.1	AT1G17180.1	ATGSTU25	glutathione S-transferase TAU 25 [Source:TAIR_LOCUS;Acc:AT1G17180]	http://www.arabidopsis.org/servlets/TairObject?type=locus&name=AT1G17180	62.04	790	143	1	216	6e-85	sp|Q03666|GSTX4_TOBAC	Viridiplantae
MISC.	GSTs	GSTU25	GLUTATHIONE S-TRANSFERASE TAU 25	comp78043_c0	AT1G17180.1	-0.724681	Encodes glutathione transferase belonging to the tau class of GSTs. Naming convention according to Wagner et al. (2002).	response to cyclopentenone, toxin catabolic process			1.9984e-15	comp78043_c0	0.605131	-0.724681	AT1G17180.1	AT1G17180.1	ATGSTU25	glutathione S-transferase TAU 25 [Source:TAIR_LOCUS;Acc:AT1G17180]	http://www.arabidopsis.org/servlets/TairObject?type=locus&name=AT1G17180	75.23	416	90	1	109	3e-57	sp|Q03666|GSTX4_TOBAC	Viridiplantae
MISC.	GSTs	GSTU25	GLUTATHIONE S-TRANSFERASE TAU 25	comp84357_c0	AT1G17180.1	2.1591	Encodes glutathione transferase belonging to the tau class of GSTs. Naming convention according to Wagner et al. (2002).	response to cyclopentenone, toxin catabolic process			4.52971e-13	comp84357_c0	4.46637	2.1591	AT1G17180.1	AT1G17180.1	ATGSTU25	glutathione S-transferase TAU 25 [Source:TAIR_LOCUS;Acc:AT1G17180]	http://www.arabidopsis.org/servlets/TairObject?type=locus&name=AT1G17180	60	849	205	3	217	3e-88	sp|Q03666|GSTX4_TOBAC	Viridiplantae
MISC.	GSTs	GSTU6	GLUTATHIONE S-TRANSFERASE TAU 6	comp79342_c1	AT2G29440.1	-0.48817	Encodes glutathione transferase belonging to the tau class of GSTs. Naming convention according to Wagner et al. (2002).	toxin catabolic process			0.000100137	comp79342_c1	0.712929	-0.48817	AT2G29440.1	AT2G29440.1	ATGSTU6	glutathione S-transferase tau 6 [Source:TAIR_LOCUS;Acc:AT2G29440]	http://www.arabidopsis.org/servlets/TairObject?type=locus&name=AT2G29440	69.49	177	1	6	64	4e-21	sp|Q9SR36|GSTU8_ARATH	Viridiplantae
MISC.	GSTs	GSTT1	GLUTATHIONE S-TRANSFERASE THETA 1	comp69253_c0	AT5G41210.1	-0.43904	Encodes glutathione transferase belonging to the theta class of GSTs. Naming convention according to Wagner et al. (2002).	response to cyclopentenone, toxin catabolic process			0	comp69253_c0	0.737625	-0.43904	AT5G41210.1	AT5G41210.1	ATGSTT1	glutathione S-transferase THETA 1 [Source:TAIR_LOCUS;Acc:AT5G41210]	http://www.arabidopsis.org/servlets/TairObject?type=locus&name=AT5G41210	73.71	1147	395	2	246	1e-134	.	Viridiplantae
MISC.	GSTs	GSTZ1	GLUTATHIONE S-TRANSFERASE ZETA 1	comp77147_c0	AT2G02390.1	1.03415	Encodes glutathione transferase belonging to the zeta class of GSTs. Naming convention according to Wagner et al. (2002). The protein undergoes spontaneous thiolation following treatment with the oxidant tert-butylhydroperoxide. It functions in vitro as a maleylacetoacetate isomerase and is likely to be involved in tyrosine catabolism.	fatty acid beta-oxidation, homogentisate catabolic process, proteasomal ubiquitin-dependent protein catabolic process, proteasome core complex assembly, response to misfolded protein, toxin catabolic process			1.20814e-08	comp77147_c0	2.04791	1.03415	AT2G02390.1	AT2G02390.1	ATGSTZ1	glutathione S-transferase zeta 1 [Source:TAIR_LOCUS;Acc:AT2G02390]	http://www.arabidopsis.org/servlets/TairObject?type=locus&name=AT2G02390	54.55	925	299	8	216	2e-67	.	Viridiplantae
MISC.	GSTs	GSTL2	GLUTATHIONE TRANSFERASE LAMBDA 2	comp73284_c0	AT3G55040.1	0.5887	Encodes a member of the lambda family of glutathione transferases. It has thiol transferase activity and self S-glutathionylation activity in vitro.	protein glutathionylation, response to cyclopentenone, toxin catabolic process			0.00279882	comp73284_c0	1.50389	0.5887	AT3G55040.1	AT3G55040.1	GSTL2	glutathione transferase lambda 2 [Source:TAIR_LOCUS;Acc:AT3G55040]	http://www.arabidopsis.org/servlets/TairObject?type=locus&name=AT3G55040	58.06	172	80	259	289	9e-05	.
MISC.	WRKY TFs	WRKY13	ARABIDOPSIS THALIANA WRKY DNA-BINDING PROTEIN 13, ATWRKY13, WRKY DNA-BINDING PROTEIN 13, WRKY13	comp66946_c0	AT4G39410.1	1.25587	member of WRKY Transcription Factor; Group II-c	regulation of transcription, DNA-dependent			2.1937e-11	comp66946_c0	2.38811	1.25587	AT4G39410.1	AT4G39410.1	WRKY13	WRKY DNA-binding protein 13 [Source:TAIR_LOCUS;Acc:AT4G39410]	http://www.arabidopsis.org/servlets/TairObject?type=locus&name=AT4G39410	82.95	486	226	208	295	1e-44	sp|Q9SVB7|WRK13_ARATH	Viridiplantae
MISC.	WRKY TFs	WRKY14	AR411, ATWRKY14, WRKY DNA-BINDING PROTEIN 14, WRKY14	comp71569_c0	AT1G30650.1	2.38337	member of WRKY Transcription Factor; Group II-e	glucuronoxylan metabolic process, regulation of transcription, DNA-dependent, xylan biosynthetic process			7.95997e-12	comp71569_c0	5.21753	2.38337	AT1G30650.1	AT1G30650.1	WRKY14	WRKY DNA-binding protein 14 [Source:TAIR_LOCUS;Acc:AT1G30650]	http://www.arabidopsis.org/servlets/TairObject?type=locus&name=AT1G30650	30.41	547	2	8	185	0.002	sp|O64747|WRK35_ARATH	Viridiplantae
MISC.	WRKY TFs	WRKY23	ATWRKY23, WRKY DNA-BINDING PROTEIN 23, WRKY23	comp71394_c0	AT2G47260.1	1.48785	Encodes a member of WRKY Transcription Factor; Group I. Involved in nematode feeding site establishment.	regulation of transcription, DNA-dependent, response to auxin stimulus, response to nematode			6.99441e-15	comp71394_c0	2.80471	1.48785	AT2G47260.1	AT2G47260.1	WRKY23	WRKY DNA-binding protein 23 [Source:TAIR_LOCUS;Acc:AT2G47260]	http://www.arabidopsis.org/servlets/TairObject?type=locus&name=AT2G47260	89.74	1107	991	156	194	1e-16	sp|Q9FGZ4|WRK48_ARATH	Viridiplantae
MISC.	WRKY TFs	WRKY33	ATWRKY33, WRKY DNA-BINDING PROTEIN 33, WRKY33	comp69798_c0	AT2G38470.1	-2.59979	Member of the plant WRKY transcription factor family. Regulates the antagonistic relationship between defense pathways mediating responses to P. syringae and necrotrophic fungal pathogens. Located in nucleus. Involved in response to various abiotic stresses - especially salt stress.	MAPK cascade, camalexin biosynthetic process, cellular heat acclimation, cellular membrane fusion, cellular response to heat, defense response to bacterium, defense response to fungus, detection of biotic stimulus, intracellular signal transduction, jasmonic acid mediated signaling pathway, negative regulation of defense response, negative regulation of programmed cell death, positive regulation …			4.27243e-05	comp69798_c0	0.164962	-2.59979	AT2G38470.1	AT2G38470.1	WRKY33	WRKY DNA-binding protein 33 [Source:TAIR_LOCUS;Acc:AT2G38470]	http://www.arabidopsis.org/servlets/TairObject?type=locus&name=AT2G38470	40.67	792	1	69	363	2e-46	sp|Q8S8P5|WRK33_ARATH	Viridiplantae
MISC.	WRKY TFs	WRKY33	ATWRKY33, WRKY DNA-BINDING PROTEIN 33, WRKY33	comp73351_c0	AT2G38470.1	-1.76337	Member of the plant WRKY transcription factor family. Regulates the antagonistic relationship between defense pathways mediating responses to P. syringae and necrotrophic fungal pathogens. Located in nucleus. Involved in response to various abiotic stresses - especially salt stress.	MAPK cascade, camalexin biosynthetic process, cellular heat acclimation, cellular membrane fusion, cellular response to heat, defense response to bacterium, defense response to fungus, detection of biotic stimulus, intracellular signal transduction, jasmonic acid mediated signaling pathway, negative regulation of defense response, negative regulation of programmed cell death, positive regulation …			0.000353922	comp73351_c0	0.294559	-1.76337	AT2G38470.1	AT2G38470.1	WRKY33	WRKY DNA-binding protein 33 [Source:TAIR_LOCUS;Acc:AT2G38470]	http://www.arabidopsis.org/servlets/TairObject?type=locus&name=AT2G38470	59.09	682	188	349	518	3e-54	.	Viridiplantae
MISC.	WRKY TFs	WRKY33	ATWRKY33, WRKY DNA-BINDING PROTEIN 33, WRKY33	comp76410_c1	AT2G38470.1	-1.86979	Member of the plant WRKY transcription factor family. Regulates the antagonistic relationship between defense pathways mediating responses to P. syringae and necrotrophic fungal pathogens. Located in nucleus. Involved in response to various abiotic stresses - especially salt stress.	MAPK cascade, camalexin biosynthetic process, cellular heat acclimation, cellular membrane fusion, cellular response to heat, defense response to bacterium, defense response to fungus, detection of biotic stimulus, intracellular signal transduction, jasmonic acid mediated signaling pathway, negative regulation of defense response, negative regulation of programmed cell death, positive regulation …			9.31778e-10	comp76410_c1	0.273613	-1.86979	AT2G38470.1	AT2G38470.1	WRKY33	WRKY DNA-binding protein 33 [Source:TAIR_LOCUS;Acc:AT2G38470]	http://www.arabidopsis.org/servlets/TairObject?type=locus&name=AT2G38470	47.36	1567	227	64	518	5e-107	.	Viridiplantae
MISC.	WRKY TFs	WRKY34	ATWRKY34, MICROSPORE-SPECIFIC PROMOTER 3, MSP3, WRKY DNA-BINDING PROTEIN 34, WRKY34	comp78047_c0	AT4G26440.1	-1.27629	member of WRKY Transcription Factor; Group I	pollen germination, regulation of transcription, DNA-dependent, response to cold			0	comp78047_c0	0.412855	-1.27629	AT4G26440.1	AT4G26440.1	WRKY34	WRKY DNA-binding protein 34 [Source:TAIR_LOCUS;Acc:AT4G26440]	http://www.arabidopsis.org/servlets/TairObject?type=locus&name=AT4G26440	49.53	1151	549	193	392	3e-50	sp|Q9FG77|WRKY2_ARATH	Viridiplantae
MISC.	WRKY TFs	WRKY41	ATWRKY41, WRKY41	comp76225_c0	AT4G11070.1	-2.227	member of WRKY Transcription Factor; Group III	regulation of transcription, DNA-dependent			5.09791e-07	comp76225_c0	0.213602	-2.227	AT4G11070.1	AT4G11070.1	WRKY41	WRKY family transcription factor [Source:TAIR_LOCUS;Acc:AT4G11070]	http://www.arabidopsis.org/servlets/TairObject?type=locus&name=AT4G11070	44.25	1253	657	1	224	3e-42	sp|Q8H0Y8|WRK41_ARATH	Viridiplantae
MISC.	WRKY TFs	WRKY42	ATWRKY42, WRKY42	comp71145_c2	AT4G04450.1	-2.13535	member of WRKY Transcription Factor; Group II-b	negative regulation of transcription, DNA-dependent, regulation of transcription, DNA-dependent			1.36664e-09	comp71145_c2	0.227612	-2.13535	AT4G04450.1	AT4G04450.1	WRKY42	WRKY family transcription factor [Source:TAIR_LOCUS;Acc:AT4G04450]	http://www.arabidopsis.org/servlets/TairObject?type=locus&name=AT4G04450	85.39	28	291	329	417	1e-30	sp|Q9XEC3|WRK42_ARATH	Viridiplantae
MISC.	WRKY TFs	WRKY46	ATWRKY46, WRKY DNA-BINDING PROTEIN 46, WRKY46	comp83269_c2	AT2G46400.1	-1.62744	member of WRKY Transcription Factor; Group III	regulation of transcription, DNA-dependent, response to chitin, salicylic acid biosynthetic process, systemic acquired resistance			0.0100639	comp83269_c2	0.323663	-1.62744	AT2G46400.1	AT2G46400.1	WRKY46	WRKY DNA-binding protein 46 [Source:TAIR_LOCUS;Acc:AT2G46400]	http://www.arabidopsis.org/servlets/TairObject?type=locus&name=AT2G46400	35.14	570	172	124	269	1e-15	sp|Q9FL62|WRK30_ARATH
MISC.	WRKY TFs	WRKY47	ATWRKY47, WRKY47	comp81342_c0	AT4G01720.1	-1.00989	member of WRKY Transcription Factor; Group II-b	nitrate transport, oligopeptide transport, regulation of transcription, DNA-dependent, response to nitrate			1.8081e-07	comp81342_c0	0.496584	-1.00989	AT4G01720.1	AT4G01720.1	WRKY47	WRKY family transcription factor [Source:TAIR_LOCUS;Acc:AT4G01720]	http://www.arabidopsis.org/servlets/TairObject?type=locus&name=AT4G01720	41.05	2089	629	10	488	8e-74	sp|Q9ZSI7|WRK47_ARATH	Viridiplantae
MISC.	WRKY TFs	WRKY53	ATWRKY53, WRKY53	comp73696_c0	AT4G23810.1	-1.92508	member of WRKY Transcription Factor; Group III	MAPK cascade, defense response to bacterium, defense response to bacterium, incompatible interaction, defense response to fungus, detection of biotic stimulus, jasmonic acid mediated signaling pathway, leaf senescence, negative regulation of defense response, positive regulation of transcription, DNA-dependent, protein targeting to membrane, regulation of defense response, regulation of hydrogen …			0.00768467	comp73696_c0	0.263326	-1.92508	AT4G23810.1	AT4G23810.1	WRKY53	WRKY family transcription factor [Source:TAIR_LOCUS;Acc:AT4G23810]	http://www.arabidopsis.org/servlets/TairObject?type=locus&name=AT4G23810	42.86	822	523	187	285	7e-17	sp|Q9SUP6|WRK53_ARATH	Viridiplantae
MISC.	WRKY TFs	WRKY53	ATWRKY53, WRKY53	comp83269_c0	AT4G23810.1	-1.39289	member of WRKY Transcription Factor; Group III	MAPK cascade, defense response to bacterium, defense response to bacterium, incompatible interaction, defense response to fungus, detection of biotic stimulus, jasmonic acid mediated signaling pathway, leaf senescence, negative regulation of defense response, positive regulation of transcription, DNA-dependent, protein targeting to membrane, regulation of defense response, regulation of hydrogen …			0.00328545	comp83269_c0	0.380801	-1.39289	AT4G23810.1	AT4G23810.1	WRKY53	WRKY family transcription factor [Source:TAIR_LOCUS;Acc:AT4G23810]	http://www.arabidopsis.org/servlets/TairObject?type=locus&name=AT4G23810	73.85	1	195	155	219	2e-28	sp|Q9SUP6|WRK53_ARATH	Viridiplantae
MISC.	WRKY TFs	WRKY57	ATWRKY57, WRKY DNA-BINDING PROTEIN 57, WRKY57	comp71090_c0	AT1G69310.2	-1.78029	Encodes WRKY57, a member of the WRKY Transcription Factor. Activation of WRKY57 confers drought tolerance.	regulation of transcription, DNA-dependent, response to osmotic stress, response to salt stress, response to water deprivation			0	comp71090_c0	0.291124	-1.78029	AT1G69310.2	AT1G69310.2	WRKY57	WRKY DNA-binding protein 57 [Source:TAIR_LOCUS;Acc:AT1G69310]	http://www.arabidopsis.org/servlets/TairObject?type=locus&name=AT1G69310	43.46	1106	294	30	286	1e-56	sp|Q9C983|WRK57_ARATH	Viridiplantae
MISC.	WRKY TFs	WRKY6	ATWRKY6, WRKY6	comp71145_c0	AT1G62300.1	-1.93525	Encodes a transcription factor WRKY6. Regulates Phosphate1 (Pho1) expression in response to low phosphate (Pi) stress.	amino acid import, cellular response to boron-containing substance deprivation, cellular response to phosphate starvation, intracellular signal transduction, negative regulation of transcription, DNA-dependent, regulation of transcription, DNA-dependent, respiratory burst involved in defense response, response to chitin, response to cyclopentenone, toxin catabolic process			0	comp71145_c0	0.261477	-1.93525	AT1G62300.1	AT1G62300.1	WRKY6	WRKY family transcription factor [Source:TAIR_LOCUS;Acc:AT1G62300]	http://www.arabidopsis.org/servlets/TairObject?type=locus&name=AT1G62300	60.84	852	1	135	398	1e-83	.	Viridiplantae
MISC.	WRKY TFs	WRKY6	ATWRKY6, WRKY6	comp71145_c3	AT1G62300.1	-1.74583	Encodes a transcription factor WRKY6. Regulates Phosphate1 (Pho1) expression in response to low phosphate (Pi) stress.	amino acid import, cellular response to boron-containing substance deprivation, cellular response to phosphate starvation, intracellular signal transduction, negative regulation of transcription, DNA-dependent, regulation of transcription, DNA-dependent, respiratory burst involved in defense response, response to chitin, response to cyclopentenone, toxin catabolic process			0	comp71145_c3	0.298162	-1.74583	AT1G62300.1	AT1G62300.1	WRKY6	WRKY family transcription factor [Source:TAIR_LOCUS;Acc:AT1G62300]	http://www.arabidopsis.org/servlets/TairObject?type=locus&name=AT1G62300	80.95	228	103	392	433	5e-16	sp|Q9C519|WRKY6_ARATH	Viridiplantae
MISC.	WRKY TFs	WRKY70	ATWRKY6, WRKY6	comp75789_c1	AT3G56400.1	-1.38515	Encodes a transcription factor WRKY6. Regulates Phosphate1 (Pho1) expression in response to low phosphate (Pi) stress.	amino acid import, cellular response to boron-containing substance deprivation, cellular response to phosphate starvation, intracellular signal transduction, negative regulation of transcription, DNA-dependent, regulation of transcription, DNA-dependent, respiratory burst involved in defense response, response to chitin, response to cyclopentenone, toxin catabolic process			1.15596e-12	comp75789_c1	0.382849	-1.38515	AT3G56400.1	AT3G56400.1	WRKY70	WRKY DNA-binding protein 70 [Source:TAIR_LOCUS;Acc:AT3G56400]	http://www.arabidopsis.org/servlets/TairObject?type=locus&name=AT3G56400	39.88	932	489	37	203	4e-29	.	Viridiplantae

## Sheet: 9283 DEG with AT annotation
Component (Gene)	Fold change (FC) Glyphosate/Control	log2FC Glyphosate/Control	EBSeq - FDR	Arabidopsis thaliana hit ID	TAIR gene names	description from TAIR of LOCUS	link to TAIR		% identity	Query start	Query End	Hit start	Hit end	E-value		Top_BLASTX_hit-NCBI_ID	phylogeny
comp100597_c0	0.0362939	-4.78413	3.39695e-12	AT4G24040.1	ATTRE1	trehalase 1 [Source:TAIR_LOCUS;Acc:AT4G24040]	AT4G24040.1	http://www.arabidopsis.org/servlets/TairObject?type=locus&name=AT4G24040	35.64	1443	52	153	616	8e-84		.	Metazoa
comp101478_c0	0.0591111	-4.08043	2.91468e-06	AT4G36190.1	AT4G36190/F23E13_80	Serine carboxypeptidase S28 family protein [Source:TAIR_LOCUS;Acc:AT4G36190]	AT4G36190.1	http://www.arabidopsis.org/servlets/TairObject?type=locus&name=AT4G36190	30.14	1655	411	48	439	1e-47		sp|P34528|YM67_CAEEL	Metazoa
comp101649_c0	0.0315624	-4.98565	7.99361e-15	AT2G29150.1	.	NAD(P)-binding Rossmann-fold superfamily protein [Source:TAIR_LOCUS;Acc:AT2G29150]	AT2G29150.1	http://www.arabidopsis.org/servlets/TairObject?type=locus&name=AT2G29150	30.92	1056	337	11	258	6e-31		.	Metazoa
comp101773_c0	1.97013	0.978288	0.0379923	AT2G36110.1	AT2G36110/F9C22.4	Polynucleotidyl transferase, ribonuclease H-like superfamily protein [Source:TAIR_LOCUS;Acc:AT2G36110]	AT2G36110.1	http://www.arabidopsis.org/servlets/TairObject?type=locus&name=AT2G36110	45.76	78	254	58	113	3e-07			Viridiplantae
comp102759_c0	0.0397345	-4.65346	7.20863e-10	AT5G55070.1	.	Dihydrolipoamide succinyltransferase [Source:TAIR_LOCUS;Acc:AT5G55070]	AT5G55070.1	http://www.arabidopsis.org/servlets/TairObject?type=locus&name=AT5G55070	61.73	1451	723	228	461	1e-101		sp|Q01205|ODO2_RAT	Metazoa
comp103373_c0	0.195621	-2.35387	0.00822615	ATMG00070.1	NAD9	NADH dehydrogenase subunit 9 [Source:TAIR_LOCUS;Acc:ATMG00070]	ATMG00070.1	http://www.arabidopsis.org/servlets/TairObject?type=locus&name=ATMG00070	52.22	711	178	9	186	2e-56		.	Metazoa
comp104323_c0	0.0788103	-3.66547	2.02039e-06	AT4G38250.1	F22I13.20	Transmembrane amino acid transporter family protein [Source:TAIR_LOCUS;Acc:AT4G38250]	AT4G38250.1	http://www.arabidopsis.org/servlets/TairObject?type=locus&name=AT4G38250	24.03	1142	66	46	400	2e-18		sp|Q7Z2H8|S36A1_HUMAN	Metazoa
comp104388_c0	0.0561221	-4.15529	1.96599e-10	AT3G08530.1	CHC2	Clathrin, heavy chain [Source:TAIR_LOCUS;Acc:AT3G08530]	AT3G08530.1	http://www.arabidopsis.org/servlets/TairObject?type=locus&name=AT3G08530	55.11	1591	638	1326	1648	1e-113		sp|P29742|CLH_DROME	Metazoa
comp104696_c0	0.117862	-3.08483	1.03282e-06	AT1G20630.1	CAT1	catalase 1 [Source:TAIR_LOCUS;Acc:AT1G20630]	AT1G20630.1	http://www.arabidopsis.org/servlets/TairObject?type=locus&name=AT1G20630	43.55	1960	1040	125	430	5e-81		sp|O62839|CATA_PIG	Metazoa
comp104873_c0	0.0810325	-3.62536	0.000103526	AT4G22820.2	SAP9	A20/AN1-like zinc finger family protein [Source:TAIR_LOCUS;Acc:AT4G22820]	AT4G22820.2	http://www.arabidopsis.org/servlets/TairObject?type=locus&name=AT4G22820	30.81	1226	672	17	168	3e-20		.	Metazoa
comp105756_c0	0.102556	-3.28552	0.000172975	AT4G32070.1	Phox4	Octicosapeptide/Phox/Bem1p (PB1) domain-containing protein / tetratricopeptide repeat (TPR)-containing protein [Source:TAIR_LOCUS;Acc:AT4G32070]	AT4G32070.1	http://www.arabidopsis.org/servlets/TairObject?type=locus&name=AT4G32070	33.33	587	345	341	415	0.0006		sp|O08623|SQSTM_RAT	Metazoa
comp108414_c0	0.114751	-3.12343	0.000455375	AT5G09590.1	MTHSC70-2	mitochondrial HSO70 2 [Source:TAIR_LOCUS;Acc:AT5G09590]	AT5G09590.1	http://www.arabidopsis.org/servlets/TairObject?type=locus&name=AT5G09590	69.74	686	3	43	268	2e-106		.	Metazoa
comp108566_c0	0.100242	-3.31845	0.00267487	AT2G02040.1	ATPTR2-B	peptide transporter 2 [Source:TAIR_LOCUS;Acc:AT2G02040]	AT2G02040.1	http://www.arabidopsis.org/servlets/TairObject?type=locus&name=AT2G02040	30.25	608	303	467	585	1e-09		.	Metazoa
comp112650_c0	0.0645575	-3.95327	6.85883e-05	AT2G30260.1	U2B''	U2 small nuclear ribonucleoprotein B [Source:TAIR_LOCUS;Acc:AT2G30260]	AT2G30260.1	http://www.arabidopsis.org/servlets/TairObject?type=locus&name=AT2G30260	44.58	934	239	16	233	4e-61		.	Metazoa
comp112674_c0	0.158922	-2.65361	0.0469506	AT5G42970.1	COP8	Proteasome component (PCI) domain protein [Source:TAIR_LOCUS;Acc:AT5G42970]	AT5G42970.1	http://www.arabidopsis.org/servlets/TairObject?type=locus&name=AT5G42970	52.31	702	142	195	389	5e-58		sp|Q9V345|CSN4_DROME	Metazoa
comp112801_c0	0.208346	-2.26295	0.0361577	AT5G38450.1	CYP735A1	cytochrome P450, family 735, subfamily A, polypeptide 1 [Source:TAIR_LOCUS;Acc:AT5G38450]	AT5G38450.1	http://www.arabidopsis.org/servlets/TairObject?type=locus&name=AT5G38450	48.48	724	626	454	486	3e-05		.	Metazoa
comp113030_c0	0.189359	-2.40081	0.0108818	AT4G35830.2	ACO1	aconitase 1 [Source:TAIR_LOCUS;Acc:AT4G35830]	AT4G35830.2	http://www.arabidopsis.org/servlets/TairObject?type=locus&name=AT4G35830	58.55	700	2	438	671	9e-94		sp|Q63270|ACOC_RAT	Metazoa
comp113791_c0	0.0639549	-3.9668	6.25267e-06	AT4G24820.2	RPN7	26S proteasome, regulatory subunit Rpn7;Proteasome component (PCI) domain [Source:TAIR_LOCUS;Acc:AT4G24820]	AT4G24820.2	http://www.arabidopsis.org/servlets/TairObject?type=locus&name=AT4G24820	34.45	966	1	5	324	2e-52		sp|Q15008|PSMD6_HUMAN	Metazoa
comp114372_c0	0.0758983	-3.71979	0.000996706	AT4G36420.1	C7A10.940	Ribosomal protein L12 family protein [Source:TAIR_LOCUS;Acc:AT4G36420]	AT4G36420.1	http://www.arabidopsis.org/servlets/TairObject?type=locus&name=AT4G36420	31.35	1053	535	1	179	3e-10		sp|P53163|MNP1_YEAST	Metazoa
comp114872_c0	0.0969719	-3.36629	0.00502002	AT5G62700.1	TUB3	tubulin beta chain 3 [Source:TAIR_LOCUS;Acc:AT5G62700]	AT5G62700.1	http://www.arabidopsis.org/servlets/TairObject?type=locus&name=AT5G62700	100	601	539	406	426	1e-05		.	zzzNoHit
comp115045_c0	0.170603	-2.55129	0.0294353	AT5G18400.3	.	Cytokine-induced anti-apoptosis inhibitor 1, Fe-S biogenesis [Source:TAIR_LOCUS;Acc:AT5G18400]	AT5G18400.3	http://www.arabidopsis.org/servlets/TairObject?type=locus&name=AT5G18400	52.04	572	285	178	273	1e-19		.	Metazoa
comp115061_c0	0.0487617	-4.35811	7.33841e-06	AT4G06634.2	.	zinc finger (C2H2 type) family protein [Source:TAIR_LOCUS;Acc:AT4G06634]	AT4G06634.2	http://www.arabidopsis.org/servlets/TairObject?type=locus&name=AT4G06634	29.89	777	301	46	215	3e-08		sp|Q96RE9|ZN300_HUMAN	Metazoa
comp116825_c0	0.135951	-2.87884	0.00825434	AT5G62950.3	.	RNA polymerase II, Rpb4, core protein [Source:TAIR_LOCUS;Acc:AT5G62950]	AT5G62950.3	http://www.arabidopsis.org/servlets/TairObject?type=locus&name=AT5G62950	27.82	690	292	1	126	7e-06		sp|A0JN61|RPC9_BOVIN	Metazoa
comp117336_c0	0.0957361	-3.38479	0.00631285	AT1G53540.1	HSP17.6C	HSP20-like chaperones superfamily protein [Source:TAIR_LOCUS;Acc:AT1G53540]	AT1G53540.1	http://www.arabidopsis.org/servlets/TairObject?type=locus&name=AT1G53540	26.92	674	339	11	139	0.0002		.	Metazoa
comp118969_c0	0.138167	-2.85552	0.0219965	AT5G49510.2	PFD3	prefoldin 3 [Source:TAIR_LOCUS;Acc:AT5G49510]	AT5G49510.2	http://www.arabidopsis.org/servlets/TairObject?type=locus&name=AT5G49510	43.45	645	142	16	181	7e-41		.	Metazoa
comp121460_c0	0.0539073	-4.21337	0.00257608	AT2G01050.1	.	zinc ion binding;nucleic acid binding [Source:TAIR_LOCUS;Acc:AT2G01050]	AT2G01050.1	http://www.arabidopsis.org/servlets/TairObject?type=locus&name=AT2G01050	39.39	609	992	121	252	2e-26		.	Viridiplantae
comp121835_c0	0.120943	-3.0476	0.000670159	AT1G31230.1	AK-HSDH I	aspartate kinase-homoserine dehydrogenase i [Source:TAIR_LOCUS;Acc:AT1G31230]	AT1G31230.1	http://www.arabidopsis.org/servlets/TairObject?type=locus&name=AT1G31230	29.7	648	172	662	825	1e-11		.	NA
comp121912_c0	0.0690881	-3.85542	0.000306104	AT1G47710.1	.	Serine protease inhibitor (SERPIN) family protein [Source:TAIR_LOCUS;Acc:AT1G47710]	AT1G47710.1	http://www.arabidopsis.org/servlets/TairObject?type=locus&name=AT1G47710	24.09	946	50	90	389	8e-12		sp|P05120|PAI2_HUMAN	Metazoa
comp12432_c0	0.453462	-1.14095	0.0243559	AT1G61300.1	.	LRR and NB-ARC domains-containing disease resistance protein [Source:TAIR_LOCUS;Acc:AT1G61300]	AT1G61300.1	http://www.arabidopsis.org/servlets/TairObject?type=locus&name=AT1G61300	39.56	95	613	9	188	1e-23		sp|O64790|DRL17_ARATH	Viridiplantae
comp124625_c0	0.156232	-2.67824	0.0025433	AT2G26060.1	emb1345	Transducin/WD40 repeat-like superfamily protein [Source:TAIR_LOCUS;Acc:AT2G26060]	AT2G26060.1	http://www.arabidopsis.org/servlets/TairObject?type=locus&name=AT2G26060	47.89	1625	1416	279	349	9e-13		sp|Q4V7D6|NIF3L_RAT	Metazoa
comp12521_c0	0.399102	-1.32517	0.000124495	AT3G49530.1	ANAC062	NAC domain containing protein 62 [Source:TAIR_LOCUS;Acc:AT3G49530]	AT3G49530.1	http://www.arabidopsis.org/servlets/TairObject?type=locus&name=AT3G49530	53.33	88	267	15	74	3e-13		sp|Q9FIW5|NAC94_ARATH	Viridiplantae
comp125373_c0	0.0828174	-3.59392	8.06659e-05	AT3G19820.3	DWF1	cell elongation protein / DWARF1 / DIMINUTO (DIM) [Source:TAIR_LOCUS;Acc:AT3G19820]	AT3G19820.3	http://www.arabidopsis.org/servlets/TairObject?type=locus&name=AT3G19820	39.09	1504	26	15	537	2e-102		sp|Q15392|DHC24_HUMAN	Metazoa
comp125960_c0	0.0843166	-3.56804	0.00845072	AT5G13520.1	T6I14_50	peptidase M1 family protein [Source:TAIR_LOCUS;Acc:AT5G13520]	AT5G13520.1	http://www.arabidopsis.org/servlets/TairObject?type=locus&name=AT5G13520	33.1	1279	419	312	588	3e-36		sp|P09960|LKHA4_HUMAN	Metazoa
comp126270_c0	0.0392364	-4.67166	0.00175474	AT3G62310.1	T12C14_10	RNA helicase family protein [Source:TAIR_LOCUS;Acc:AT3G62310]	AT3G62310.1	http://www.arabidopsis.org/servlets/TairObject?type=locus&name=AT3G62310	74.96	2181	319	88	713	0		sp|Q5RAZ4|DHX15_PONAB	Metazoa
comp126521_c0	0.0711166	-3.81367	4.17229e-05	AT3G12050.1	T21B14.13	Aha1 domain-containing protein [Source:TAIR_LOCUS;Acc:AT3G12050]	AT3G12050.1	http://www.arabidopsis.org/servlets/TairObject?type=locus&name=AT3G12050	28.76	1147	329	65	359	9e-28		.	Metazoa
comp126842_c0	0.0474139	-4.39854	6.58422e-06	AT4G15470.1	.	Bax inhibitor-1 family protein [Source:TAIR_LOCUS;Acc:AT4G15470]	AT4G15470.1	http://www.arabidopsis.org/servlets/TairObject?type=locus&name=AT4G15470	33.01	1430	816	39	239	6e-23		.	Metazoa
comp128440_c0	0.0862539	-3.53527	7.17153e-05	AT5G40610.1	DHAPRD	NAD-dependent glycerol-3-phosphate dehydrogenase family protein [Source:TAIR_LOCUS;Acc:AT5G40610]	AT5G40610.1	http://www.arabidopsis.org/servlets/TairObject?type=locus&name=AT5G40610	51	1165	125	49	398	7e-114		sp|Q27567|GPDA_DROEZ	Metazoa
comp128626_c0	0.149639	-2.74044	0.00545712	AT2G24640.2	UBP19	ubiquitin-specific protease 19 [Source:TAIR_LOCUS;Acc:AT2G24640]	AT2G24640.2	http://www.arabidopsis.org/servlets/TairObject?type=locus&name=AT2G24640	36.17	856	575	164	241	2e-09		.	Metazoa
comp130311_c0	0.0795324	-3.65231	0.00315364	AT3G54940.2	F28P10.80	Papain family cysteine protease [Source:TAIR_LOCUS;Acc:AT3G54940]	AT3G54940.2	http://www.arabidopsis.org/servlets/TairObject?type=locus&name=AT3G54940	38.58	772	2	48	309	4e-53		.	Metazoa
comp130383_c0	0.088851	-3.49247	9.49921e-06	AT1G13580.1	LAG13	LAG1 longevity assurance homolog 3 [Source:TAIR_LOCUS;Acc:AT1G13580]	AT1G13580.1	http://www.arabidopsis.org/servlets/TairObject?type=locus&name=AT1G13580	25.15	1283	792	69	231	3e-08		sp|Q6DED0|TR1L1_XENLA	Metazoa
comp131699_c0	0.130573	-2.93707	0.0198293	ATCG01120.1	RPS15	chloroplast ribosomal protein S15 [Source:TAIR_LOCUS;Acc:ATCG01120]	ATCG01120.1	http://www.arabidopsis.org/servlets/TairObject?type=locus&name=ATCG01120	27.71	564	319	1	83	0.002		sp|Q8WTC1|RT15_DROME	Metazoa
comp132139_c0	0.0764273	-3.70977	7.43681e-05	AT1G69340.1	F10D13.28	appr-1-p processing enzyme family protein [Source:TAIR_LOCUS;Acc:AT1G69340]	AT1G69340.1	http://www.arabidopsis.org/servlets/TairObject?type=locus&name=AT1G69340	32.34	869	369	379	545	3e-17		.	Metazoa
comp132542_c0	0.109145	-3.19568	0.00384328	AT1G53400.1	.	Ubiquitin domain-containing protein [Source:TAIR_LOCUS;Acc:AT1G53400]	AT1G53400.1	http://www.arabidopsis.org/servlets/TairObject?type=locus&name=AT1G53400	55.79	721	437	24	114	9e-24		.	Metazoa
comp132657_c0	0.0988501	-3.33861	0.000958782	AT5G05010.2	AT5G05010	clathrin adaptor complexes medium subunit family protein [Source:TAIR_LOCUS;Acc:AT5G05010]	AT5G05010.2	http://www.arabidopsis.org/servlets/TairObject?type=locus&name=AT5G05010	39.04	1444	11	4	496	6e-119		.	Metazoa
comp132677_c0	0.175372	-2.51151	0.00840266	AT2G21790.1	R1	ribonucleotide reductase 1 [Source:TAIR_LOCUS;Acc:AT2G21790]	AT2G21790.1	http://www.arabidopsis.org/servlets/TairObject?type=locus&name=AT2G21790	62.42	1092	175	522	817	2e-134		sp|P23921|RIR1_HUMAN	Metazoa
comp132765_c0	0.0509554	-4.29462	1.70118e-07	AT1G79650.1	RAD23B	Rad23 UV excision repair protein family [Source:TAIR_LOCUS;Acc:AT1G79650]	AT1G79650.1	http://www.arabidopsis.org/servlets/TairObject?type=locus&name=AT1G79650	33.42	1187	138	1	366	4e-48		.	Metazoa
comp135314_c0	0.0989292	-3.33746	0.00192924	AT1G16870.1	F6I1.13	mitochondrial 28S ribosomal protein S29-related [Source:TAIR_LOCUS;Acc:AT1G16870]	AT1G16870.1	http://www.arabidopsis.org/servlets/TairObject?type=locus&name=AT1G16870	26.67	940	524	218	362	5e-07		sp|P82922|RT29_BOVIN	Metazoa
comp135671_c0	0.160938	-2.63542	0.0408879	AT3G25980.2	MAD2	DNA-binding HORMA family protein [Source:TAIR_LOCUS;Acc:AT3G25980]	AT3G25980.2	http://www.arabidopsis.org/servlets/TairObject?type=locus&name=AT3G25980	43.65	725	348	77	199	3e-29		sp|Q9Z1B5|MD2L1_MOUSE	Metazoa
comp137509_c0	1.59239	0.671192	0.0262023	AT2G31490.1	.	unknown protein; Has 55 Blast hits to 55 proteins in 15 species: Archae - 0; Bacteria - 0; Metazoa - 0; Fungi - 0; Plants - 55; Viruses - 0; Other Eukaryotes - 0 (source: NCBI BLink). [Source:TAIR_LOCUS;Acc:AT2G31490]	AT2G31490.1	http://www.arabidopsis.org/servlets/TairObject?type=locus&name=AT2G31490	89.71	3	206	5	72	3e-41			Viridiplantae
comp138765_c0	0.130931	-2.93312	0.0067398	AT2G41835.1	SAP11	zinc finger (C2H2 type, AN1-like) family protein [Source:TAIR_LOCUS;Acc:AT2G41835]	AT2G41835.1	http://www.arabidopsis.org/servlets/TairObject?type=locus&name=AT2G41835	43.86	788	618	5	61	4e-09		.	Metazoa
comp138950_c0	0.0991228	-3.33464	0.0214762	AT1G08080.1	ATACA7	alpha carbonic anhydrase 7 [Source:TAIR_LOCUS;Acc:AT1G08080]	AT1G08080.1	http://www.arabidopsis.org/servlets/TairObject?type=locus&name=AT1G08080	25.29	816	52	42	266	2e-09		.	Metazoa
comp139526_c0	0.0956491	-3.3861	2.80189e-09	AT2G33030.1	AtRLP25	receptor like protein 25 [Source:TAIR_LOCUS;Acc:AT2G33030]	AT2G33030.1	http://www.arabidopsis.org/servlets/TairObject?type=locus&name=AT2G33030	42.13	3	587	13	208	6e-45		.	Viridiplantae
comp139694_c0	0.191247	-2.38649	0.00415978	AT2G01050.1	.	zinc ion binding;nucleic acid binding [Source:TAIR_LOCUS;Acc:AT2G01050]	AT2G01050.1	http://www.arabidopsis.org/servlets/TairObject?type=locus&name=AT2G01050	30.46	707	186	95	264	8e-22			Viridiplantae
comp140300_c0	0.138335	-2.85376	0.00206585	AT4G32900.2	.	Peptidyl-tRNA hydrolase II (PTH2) family protein [Source:TAIR_LOCUS;Acc:AT4G32900]	AT4G32900.2	http://www.arabidopsis.org/servlets/TairObject?type=locus&name=AT4G32900	36.31	476	36	35	189	2e-20		sp|Q9Y3E5|PTH2_HUMAN	Fungi
comp141471_c0	0.12055	-3.05229	0.0105439	AT4G20930.1	.	6-phosphogluconate dehydrogenase family protein [Source:TAIR_LOCUS;Acc:AT4G20930]	AT4G20930.1	http://www.arabidopsis.org/servlets/TairObject?type=locus&name=AT4G20930	46.67	824	9	40	323	1e-71		sp|Q9V8M5|3HIDH_DROME	Metazoa
comp143220_c0	0.175782	-2.50814	0.0212752	AT1G18100.1	E12A11	PEBP (phosphatidylethanolamine-binding protein) family protein [Source:TAIR_LOCUS;Acc:AT1G18100]	AT1G18100.1	http://www.arabidopsis.org/servlets/TairObject?type=locus&name=AT1G18100	29.33	553	131	31	169	1e-09		sp|P31729|OV16_ONCVO	Metazoa
comp14405_c0	0.127551	-2.97085	0.00876667	AT3G58660.1	T20N10_10	Ribosomal protein L1p/L10e family [Source:TAIR_LOCUS;Acc:AT3G58660]	AT3G58660.1	http://www.arabidopsis.org/servlets/TairObject?type=locus&name=AT3G58660	29.29	1117	434	32	259	1e-21		.	Metazoa
comp14426_c0	0.0667663	-3.90474	1.88954e-06	AT2G33220.1	.	GRIM-19 protein [Source:TAIR_LOCUS;Acc:AT2G33220]	AT2G33220.1	http://www.arabidopsis.org/servlets/TairObject?type=locus&name=AT2G33220	30.69	626	324	22	122	8e-09		sp|Q95KV7|NDUAD_BOVIN	Metazoa
comp14515_c0	0.0276143	-5.17844	3.31957e-13	AT2G29210.1	SRM102	splicing factor PWI domain-containing protein [Source:TAIR_LOCUS;Acc:AT2G29210]	AT2G29210.1	http://www.arabidopsis.org/servlets/TairObject?type=locus&name=AT2G29210	50	2561	2220	6	117	7e-28		.	Metazoa
comp14563_c0	0.148287	-2.75353	0.00110759	AT2G17190.1	AT2G17190/T23A1.5	ubiquitin family protein [Source:TAIR_LOCUS;Acc:AT2G17190]	AT2G17190.1	http://www.arabidopsis.org/servlets/TairObject?type=locus&name=AT2G17190	67.44	489	361	491	533	5e-10		.	Metazoa
comp14564_c0	0.0395817	-4.65902	2.32143e-08	AT4G19810.1	T16H5.170	Glycosyl hydrolase family protein with chitinase insertion domain [Source:TAIR_LOCUS;Acc:AT4G19810]	AT4G19810.1	http://www.arabidopsis.org/servlets/TairObject?type=locus&name=AT4G19810	32.43	740	12	43	279	1e-30		sp|Q9W5U2|CHIT3_DROME	Metazoa
comp145733_c0	0.152761	-2.71065	0.0424162	AT2G37540.1	.	NAD(P)-binding Rossmann-fold superfamily protein [Source:TAIR_LOCUS;Acc:AT2G37540]	AT2G37540.1	http://www.arabidopsis.org/servlets/TairObject?type=locus&name=AT2G37540	35.81	673	23	89	312	1e-23		.	Metazoa
comp145816_c0	0.13295	-2.91104	0.0348651	AT3G11710.1	ATKRS-1	lysyl-tRNA synthetase 1 [Source:TAIR_LOCUS;Acc:AT3G11710]	AT3G11710.1	http://www.arabidopsis.org/servlets/TairObject?type=locus&name=AT3G11710	70.99	810	325	448	609	4e-79		.	Metazoa
comp14625_c0	0.0938131	-3.41407	3.19042e-07	AT5G52470.1	FIB1	fibrillarin 1 [Source:TAIR_LOCUS;Acc:AT5G52470]	AT5G52470.1	http://www.arabidopsis.org/servlets/TairObject?type=locus&name=AT5G52470	80.51	867	163	69	304	2e-136		.	Metazoa
comp14654_c0	0.0334805	-4.90053	7.55951e-13	AT5G55160.1	SUM2	small ubiquitin-like modifier 2 [Source:TAIR_LOCUS;Acc:AT5G55160]	AT5G55160.1	http://www.arabidopsis.org/servlets/TairObject?type=locus&name=AT5G55160	41.76	733	461	10	94	4e-17		sp|O57686|SMO1A_XENLA	Metazoa
comp150419_c0	0.156305	-2.67757	0.0428558	AT4G21192.2	.	Cytochrome c oxidase biogenesis protein Cmc1-like [Source:TAIR_LOCUS;Acc:AT4G21192]	AT4G21192.2	http://www.arabidopsis.org/servlets/TairObject?type=locus&name=AT4G21192	36.84	398	228	3	58	5e-08		sp|Q8MNU7|COXM2_CAEEL	Metazoa
comp15058_c0	0.0558136	-4.16324	8.12151e-09	AT3G60245.1	RPL37AC	Zinc-binding ribosomal protein family protein [Source:TAIR_LOCUS;Acc:AT3G60245]	AT3G60245.1	http://www.arabidopsis.org/servlets/TairObject?type=locus&name=AT3G60245	63.64	333	70	1	88	7e-28		sp|Q9VMU4|RL37A_DROME	Metazoa
comp15059_c0	0.063135	-3.98542	2.05825e-06	AT2G23260.1	UGT84B1	UDP-glucosyl transferase 84B1 [Source:TAIR_LOCUS;Acc:AT2G23260]	AT2G23260.1	http://www.arabidopsis.org/servlets/TairObject?type=locus&name=AT2G23260	29.38	618	133	261	430	2e-12		.	Metazoa
comp15102_c0	0.127792	-2.96813	0.000429392	AT1G03090.1	MCCA	methylcrotonyl-CoA carboxylase alpha chain, mitochondrial / 3-methylcrotonyl-CoA carboxylase 1 (MCCA) [Source:TAIR_LOCUS;Acc:AT1G03090]	AT1G03090.1	http://www.arabidopsis.org/servlets/TairObject?type=locus&name=AT1G03090	37.63	521	243	624	715	1e-07		sp|Q29RK2|PYC_BOVIN	Metazoa
comp15129_c0	0.0346181	-4.85233	1.9984e-15	ATMG00510.1	NAD7	NADH dehydrogenase subunit 7 [Source:TAIR_LOCUS;Acc:ATMG00510]	ATMG00510.1	http://www.arabidopsis.org/servlets/TairObject?type=locus&name=ATMG00510	66.24	1260	88	5	395	0		.	Metazoa
comp15352_c0	0.131556	-2.92625	0.000208838	AT3G06670.1	F3E22.19	binding [Source:TAIR_LOCUS;Acc:AT3G06670]	AT3G06670.1	http://www.arabidopsis.org/servlets/TairObject?type=locus&name=AT3G06670	25.58	1424	669	382	628	5e-24		.	Metazoa
comp15461_c0	0.0677487	-3.88366	2.84573e-05	AT1G27310.1	NTF2A	nuclear transport factor 2A [Source:TAIR_LOCUS;Acc:AT1G27310]	AT1G27310.1	http://www.arabidopsis.org/servlets/TairObject?type=locus&name=AT1G27310	44.17	891	538	4	120	2e-20		sp|Q21735|NTF2_CAEEL	Metazoa
comp15666_c0	0.110589	-3.17671	0.00328356	AT1G15000.1	scpl50	serine carboxypeptidase-like 50 [Source:TAIR_LOCUS;Acc:AT1G15000]	AT1G15000.1	http://www.arabidopsis.org/servlets/TairObject?type=locus&name=AT1G15000	32.22	830	30	112	377	2e-32		sp|C9WMM5|VCP_APIME	Metazoa
comp15675_c0	0.103009	-3.27916	0.00194198	AT2G26830.1	emb1187	Protein kinase superfamily protein [Source:TAIR_LOCUS;Acc:AT2G26830]	AT2G26830.1	http://www.arabidopsis.org/servlets/TairObject?type=locus&name=AT2G26830	35.86	757	56	68	297	1e-39		sp|Q9HBU6|EKI1_HUMAN	Metazoa
comp15814_c0	0.0390217	-4.67958	0	AT5G08690.1	AT5G08670	ATP synthase alpha/beta family protein [Source:TAIR_LOCUS;Acc:AT5G08690]	AT5G08690.1	http://www.arabidopsis.org/servlets/TairObject?type=locus&name=AT5G08690	66.23	231	1	156	232	5e-40		sp|Q05825|ATPB_DROME	NA
comp15908_c0	0.0166424	-5.90899	6.54175e-08	AT1G11950.1	.	Transcription factor jumonji (jmjC) domain-containing protein [Source:TAIR_LOCUS;Acc:AT1G11950]	AT1G11950.1	http://www.arabidopsis.org/servlets/TairObject?type=locus&name=AT1G11950	36.53	1511	480	496	864	1e-62		.	Metazoa
comp16104_c0	0.048114	-4.3774	1.66529e-09	AT5G08370.2	AtAGAL2	alpha-galactosidase 2 [Source:TAIR_LOCUS;Acc:AT5G08370]	AT5G08370.2	http://www.arabidopsis.org/servlets/TairObject?type=locus&name=AT5G08370	38.4	1876	719	6	360	8e-77		.	Metazoa
comp16122_c0	0.205583	-2.28221	0.0266547	AT5G63840.1	RSW3	Glycosyl hydrolases family 31 protein [Source:TAIR_LOCUS;Acc:AT5G63840]	AT5G63840.1	http://www.arabidopsis.org/servlets/TairObject?type=locus&name=AT5G63840	24.78	1078	155	449	775	2e-14		.	Metazoa
comp161430_c0	0.209626	-2.25411	0.0480811	AT1G18390.1	.	Protein kinase superfamily protein [Source:TAIR_LOCUS;Acc:AT1G18390]	AT1G18390.1	http://www.arabidopsis.org/servlets/TairObject?type=locus&name=AT1G18390	33.33	353	586	151	226	2e-08		sp|Q5BQ05|Y1838_ARATH	Viridiplantae
comp16166_c0	11.8234	3.56358	5.61378e-05	AT5G39050.1	PMAT1	HXXXD-type acyl-transferase family protein [Source:TAIR_LOCUS;Acc:AT5G39050]	AT5G39050.1	http://www.arabidopsis.org/servlets/TairObject?type=locus&name=AT5G39050	28.41	519	1	303	452	3e-15		sp|Q940Z5|PMAT1_ARATH	Viridiplantae
comp16250_c0	0.0297626	-5.07036	7.13693e-10	AT3G48560.1	CSR1	chlorsulfuron/imidazolinone resistant 1 [Source:TAIR_LOCUS;Acc:AT3G48560]	AT3G48560.1	http://www.arabidopsis.org/servlets/TairObject?type=locus&name=AT3G48560	38.92	1111	524	460	661	1e-37		.	Bacteria
comp16317_c0	0.0639517	-3.96687	2.0843e-05	AT5G13780.1	MXE10.5	Acyl-CoA N-acyltransferases (NAT) superfamily protein [Source:TAIR_LOCUS;Acc:AT5G13780]	AT5G13780.1	http://www.arabidopsis.org/servlets/TairObject?type=locus&name=AT5G13780	68.67	1035	586	4	152	9e-66		.	Metazoa
comp16473_c0	0.220882	-2.17865	0.00805737	AT4G29090.1	F19B15.120	Ribonuclease H-like superfamily protein [Source:TAIR_LOCUS;Acc:AT4G29090]	AT4G29090.1	http://www.arabidopsis.org/servlets/TairObject?type=locus&name=AT4G29090	29.79	169	846	2	232	8e-21		.	Viridiplantae
comp16515_c0	0.10027	-3.31804	2.29879e-05	AT4G33790.1	CER4	Jojoba acyl CoA reductase-related male sterility protein [Source:TAIR_LOCUS;Acc:AT4G33790]	AT4G33790.1	http://www.arabidopsis.org/servlets/TairObject?type=locus&name=AT4G33790	27.99	2169	1318	10	324	8e-37		.	Metazoa
comp165732_c0	10.5806	3.40336	0	AT1G23380.1	KNAT6	KNOTTED1-like homeobox gene 6 [Source:TAIR_LOCUS;Acc:AT1G23380]	AT1G23380.1	http://www.arabidopsis.org/servlets/TairObject?type=locus&name=AT1G23380	59.09	407	703	1	110	3e-31		.	Viridiplantae
comp16574_c0	0.0676189	-3.88643	0.0011913	AT4G34580.1	COW1	Sec14p-like phosphatidylinositol transfer family protein [Source:TAIR_LOCUS;Acc:AT4G34580]	AT4G34580.1	http://www.arabidopsis.org/servlets/TairObject?type=locus&name=AT4G34580	25.98	1522	806	50	298	2e-06		sp|Q5RFR0|TTPAL_PONAB	Metazoa
comp16611_c0	0.152926	-2.70909	0.000263593	AT2G01050.1	.	zinc ion binding;nucleic acid binding [Source:TAIR_LOCUS;Acc:AT2G01050]	AT2G01050.1	http://www.arabidopsis.org/servlets/TairObject?type=locus&name=AT2G01050	32.52	1445	711	31	276	4e-44		.	Viridiplantae
comp16660_c0	0.057176	-4.12845	3.94914e-06	AT2G24200.3	PM25	Cytosol aminopeptidase family protein [Source:TAIR_LOCUS;Acc:AT2G24200]	AT2G24200.3	http://www.arabidopsis.org/servlets/TairObject?type=locus&name=AT2G24200	39.31	1183	755	234	374	1e-18		sp|Q27245|YH24_CAEEL	Metazoa
comp16761_c0	0.0942198	-3.40783	0.000122612	AT5G57170.1	AT5G57170/MUL3_12	Tautomerase/MIF superfamily protein [Source:TAIR_LOCUS;Acc:AT5G57170]	AT5G57170.1	http://www.arabidopsis.org/servlets/TairObject?type=locus&name=AT5G57170	42.61	599	258	1	115	7e-22		.	Metazoa
comp16771_c0	0.127823	-2.96778	6.54429e-07	AT2G39930.1	ISA1	isoamylase 1 [Source:TAIR_LOCUS;Acc:AT2G39930]	AT2G39930.1	http://www.arabidopsis.org/servlets/TairObject?type=locus&name=AT2G39930	22.45	1181	558	219	423	5e-09		sp|O16098|MAL1_DROVI	Metazoa
comp168136_c0	0.138386	-2.85323	0.0158343	AT4G33790.1	CER4	Jojoba acyl CoA reductase-related male sterility protein [Source:TAIR_LOCUS;Acc:AT4G33790]	AT4G33790.1	http://www.arabidopsis.org/servlets/TairObject?type=locus&name=AT4G33790	36.9	857	606	262	343	2e-11		sp|A1ZAI5|FACR1_DROME	Metazoa
comp16899_c0	0.329079	-1.60349	0.00901658	AT2G01050.1	.	zinc ion binding;nucleic acid binding [Source:TAIR_LOCUS;Acc:AT2G01050]	AT2G01050.1	http://www.arabidopsis.org/servlets/TairObject?type=locus&name=AT2G01050	31.36	563	1069	95	259	7e-22		.	Viridiplantae
comp16965_c0	0.196884	-2.34458	0.0444907	AT3G01740.1	F28J7.7	Mitochondrial ribosomal protein L37 [Source:TAIR_LOCUS;Acc:AT3G01740]	AT3G01740.1	http://www.arabidopsis.org/servlets/TairObject?type=locus&name=AT3G01740	54.35	264	127	54	97	2e-05		sp|Q6P161|RM54_HUMAN	Metazoa
comp17010_c0	68.1406	6.09044	8.04714e-10	AT4G19810.1	T16H5.170	Glycosyl hydrolase family protein with chitinase insertion domain [Source:TAIR_LOCUS;Acc:AT4G19810]	AT4G19810.1	http://www.arabidopsis.org/servlets/TairObject?type=locus&name=AT4G19810	40.06	635	1615	28	351	2e-72		sp|Q13231|CHIT1_HUMAN	Viridiplantae
comp17114_c0	0.0101092	-6.62819	0	AT1G62740.1	Hop2	stress-inducible protein, putative [Source:TAIR_LOCUS;Acc:AT1G62740]	AT1G62740.1	http://www.arabidopsis.org/servlets/TairObject?type=locus&name=AT1G62740	42.98	2152	512	2	570	6e-145		sp|Q4R8N7|STIP1_MACFA	Metazoa
comp17197_c0	0.0460196	-4.44161	3.32006e-08	AT2G02050.1	.	NADH-ubiquinone oxidoreductase B18 subunit, putative [Source:TAIR_LOCUS;Acc:AT2G02050]	AT2G02050.1	http://www.arabidopsis.org/servlets/TairObject?type=locus&name=AT2G02050	38.81	642	448	4	68	2e-08		sp|Q9CR61|NDUB7_MOUSE	Metazoa
comp17205_c0	0.0409324	-4.61061	4.69295e-08	AT5G49540.1	.	Rab5-interacting family protein [Source:TAIR_LOCUS;Acc:AT5G49540]	AT5G49540.1	http://www.arabidopsis.org/servlets/TairObject?type=locus&name=AT5G49540	34.78	412	68	1	115	3e-08		.	Metazoa
comp17331_c0	0.0563101	-4.15046	9.37811e-06	AT5G37780.1	CAM1	calmodulin 1 [Source:TAIR_LOCUS;Acc:AT5G37780]	AT5G37780.1	http://www.arabidopsis.org/servlets/TairObject?type=locus&name=AT5G37780	39.86	905	477	1	148	3e-28		sp|Q3T0E8|CALL4_BOVIN	Metazoa
comp17483_c0	0.057801	-4.11276	0.0116336	AT1G06570.1	PDS1	phytoene desaturation 1 [Source:TAIR_LOCUS;Acc:AT1G06570]	AT1G06570.1	http://www.arabidopsis.org/servlets/TairObject?type=locus&name=AT1G06570	33.07	1300	245	58	426	1e-46		sp|P32755|HPPD_RAT	Metazoa
comp17485_c0	0.0987545	-3.34001	5.4914e-05	ATMG00990.1	NAD3	NADH dehydrogenase 3 [Source:TAIR_LOCUS;Acc:ATMG00990]	ATMG00990.1	http://www.arabidopsis.org/servlets/TairObject?type=locus&name=ATMG00990	50	278	409	38	81	3e-08		.	Metazoa
comp17629_c0	0.067142	-3.89664	1.12957e-05	AT5G59440.2	ZEU1	P-loop containing nucleoside triphosphate hydrolases superfamily protein [Source:TAIR_LOCUS;Acc:AT5G59440]	AT5G59440.2	http://www.arabidopsis.org/servlets/TairObject?type=locus&name=AT5G59440	48.06	688	74	19	223	2e-61		.	Metazoa
comp17838_c0	0.0743301	-3.74991	3.55987e-06	AT1G75990.1	.	PAM domain (PCI/PINT associated module) protein [Source:TAIR_LOCUS;Acc:AT1G75990]	AT1G75990.1	http://www.arabidopsis.org/servlets/TairObject?type=locus&name=AT1G75990	41.96	942	1	4	313	1e-62		.	Metazoa
comp17880_c0	0.0653506	-3.93566	1.72222e-05	AT2G20420.1	AT2G20420	ATP citrate lyase (ACL) family protein [Source:TAIR_LOCUS;Acc:AT2G20420]	AT2G20420.1	http://www.arabidopsis.org/servlets/TairObject?type=locus&name=AT2G20420	43.51	774	4	23	281	2e-45		.	Metazoa
comp17940_c0	51.7699	5.69404	1.50595e-05	ATMG01360.1	COX1	cytochrome oxidase [Source:TAIR_LOCUS;Acc:ATMG01360]	ATMG01360.1	http://www.arabidopsis.org/servlets/TairObject?type=locus&name=ATMG01360	67.99	1498	146	9	460	5e-150		sp|P34838|COX1_ANOGA	Metazoa
comp179794_c0	0.575256	-0.797724	9.347e-07	AT1G80180.1	F18B13.26	unknown protein; FUNCTIONS IN: molecular_function unknown; INVOLVED IN: biological_process unknown; LOCATED IN: plasma membrane; EXPRESSED IN: 21 plant structures; EXPRESSED DURING: 10 growth stages; BEST Arabidopsis thaliana protein match is: unkno /.../tein (TAIR:AT1G15400.3); Has 30201 Blast hits to 17322 proteins in 780 species: Archae - 12; Bacteria - 1396; Metazoa - 17338; Fungi - 3422; Pla…	AT1G80180.1	http://www.arabidopsis.org/servlets/TairObject?type=locus&name=AT1G80180	52.21	33	398	4	139	2e-28		.	Viridiplantae
comp18097_c0	0.0639384	-3.96717	2.49224e-05	AT3G29785.1	.	unknown protein; Has 90 Blast hits to 90 proteins in 7 species: Archae - 0; Bacteria - 0; Metazoa - 0; Fungi - 0; Plants - 90; Viruses - 0; Other Eukaryotes - 0 (source: NCBI BLink). [Source:TAIR_LOCUS;Acc:AT3G29785]	AT3G29785.1	http://www.arabidopsis.org/servlets/TairObject?type=locus&name=AT3G29785	27.83	934	590	8	108	4e-06		.	Viridiplantae
comp18176_c0	0.0784949	-3.67126	0.00271627	ATMG00516.1	NAD1C	NADH dehydrogenase 1C [Source:TAIR_LOCUS;Acc:ATMG00516]	ATMG00516.1	http://www.arabidopsis.org/servlets/TairObject?type=locus&name=ATMG00516	37.41	847	59	20	296	1e-28		sp|O63623|NU1M_DALCH	Metazoa
comp18201_c0	0.0789638	-3.66266	2.72457e-06	AT3G20660.1	AtOCT4	organic cation/carnitine transporter4 [Source:TAIR_LOCUS;Acc:AT3G20660]	AT3G20660.1	http://www.arabidopsis.org/servlets/TairObject?type=locus&name=AT3G20660	27.68	1420	110	106	520	1e-37		sp|Q9H015|S22A4_HUMAN	Metazoa
comp18329_c0	0.115863	-3.10951	0.000524213	AT3G60550.1	CYCP3;2	cyclin p3;2 [Source:TAIR_LOCUS;Acc:AT3G60550]	AT3G60550.1	http://www.arabidopsis.org/servlets/TairObject?type=locus&name=AT3G60550	32.69	811	503	92	195	6e-10		sp|Q5E9J2|CNPD1_BOVIN	Metazoa
comp18407_c0	0.0631602	-3.98484	0.000922164	AT4G26300.1	emb1027	Arginyl-tRNA synthetase, class Ic [Source:TAIR_LOCUS;Acc:AT4G26300]	AT4G26300.1	http://www.arabidopsis.org/servlets/TairObject?type=locus&name=AT4G26300	49.35	1142	3	256	626	7e-116		.	Metazoa
comp18470_c0	0.0964623	-3.37389	4.17375e-05	AT2G24180.1	CYP71B6	cytochrome p450 71b6 [Source:TAIR_LOCUS;Acc:AT2G24180]	AT2G24180.1	http://www.arabidopsis.org/servlets/TairObject?type=locus&name=AT2G24180	33.05	353	3	259	368	2e-11		sp|P33270|CP6A2_DROME	Metazoa
comp18610_c0	0.0917711	-3.44582	0.000169783	AT1G17530.1	ATTIM23-1	translocase of inner mitochondrial membrane 23 [Source:TAIR_LOCUS;Acc:AT1G17530]	AT1G17530.1	http://www.arabidopsis.org/servlets/TairObject?type=locus&name=AT1G17530	28.37	731	330	20	158	5e-09		.	Metazoa
comp18750_c0	5.74783	2.52302	0.00300561	AT2G17920.1	AT2G17920/T13L16.6	nucleic acid binding;zinc ion binding [Source:TAIR_LOCUS;Acc:AT2G17920]	AT2G17920.1	http://www.arabidopsis.org/servlets/TairObject?type=locus&name=AT2G17920	24.87	410	976	33	218	2e-14		sp|O04244|Y4200_ARATH	Viridiplantae
comp18861_c0	0.0652389	-3.93812	4.98834e-06	AT5G38650.1	.	Proteasome maturation factor UMP1 [Source:TAIR_LOCUS;Acc:AT5G38650]	AT5G38650.1	http://www.arabidopsis.org/servlets/TairObject?type=locus&name=AT5G38650	33	434	138	17	116	4e-09		.	Metazoa
comp18964_c0	0.0876279	-3.51247	6.35196e-07	AT5G48880.1	PKT1	peroxisomal 3-keto-acyl-CoA thiolase 2 [Source:TAIR_LOCUS;Acc:AT5G48880]	AT5G48880.1	http://www.arabidopsis.org/servlets/TairObject?type=locus&name=AT5G48880	42.07	1276	371	73	371	2e-54		sp|Q3T0R7|THIM_BOVIN	Metazoa
comp19003_c0	0.111428	-3.16582	0.000792216	AT1G31160.1	HINT 2	HISTIDINE TRIAD NUCLEOTIDE-BINDING 2 [Source:TAIR_LOCUS;Acc:AT1G31160]	AT1G31160.1	http://www.arabidopsis.org/servlets/TairObject?type=locus&name=AT1G31160	52.88	391	86	73	176	3e-31		.	Metazoa
comp19067_c0	0.221579	-2.17411	0.0442791	AT5G21100.1	.	Plant L-ascorbate oxidase [Source:TAIR_LOCUS;Acc:AT5G21100]	AT5G21100.1	http://www.arabidopsis.org/servlets/TairObject?type=locus&name=AT5G21100	72.63	286	2	28	122	4e-44		sp|P14133|ASO_CUCSA	Viridiplantae
comp19333_c0	0.0597195	-4.06565	1.67085e-10	AT1G27400.1	RPL17A	Ribosomal protein L22p/L17e family protein [Source:TAIR_LOCUS;Acc:AT1G27400]	AT1G27400.1	http://www.arabidopsis.org/servlets/TairObject?type=locus&name=AT1G27400	61.39	611	141	1	158	1e-63		.	Metazoa
comp19404_c0	0.0251477	-5.31343	7.70495e-14	AT1G72370.2	P40	40s ribosomal protein SA [Source:TAIR_LOCUS;Acc:AT1G72370]	AT1G72370.2	http://www.arabidopsis.org/servlets/TairObject?type=locus&name=AT1G72370	62.81	956	360	12	210	4e-90		sp|Q0PXX8|RSSA_DIACI	Metazoa
comp19636_c0	0.0885866	-3.49677	0.000369457	AT1G65480.1	FT	PEBP (phosphatidylethanolamine-binding protein) family protein [Source:TAIR_LOCUS;Acc:AT1G65480]	AT1G65480.1	http://www.arabidopsis.org/servlets/TairObject?type=locus&name=AT1G65480	31.46	934	425	5	164	9e-15		sp|P54190|TES26_TOXCA	Metazoa
comp19716_c0	7.74786	2.9538	0.010563	AT5G55540.1	TRN1	tornado 1 [Source:TAIR_LOCUS;Acc:AT5G55540]	AT5G55540.1	http://www.arabidopsis.org/servlets/TairObject?type=locus&name=AT5G55540	71.96	1	306	1039	1145	5e-46		sp|Q9FJ57|TRN1_ARATH	Viridiplantae
comp19954_c0	0.0666846	-3.9065	1.61041e-05	AT5G16990.1	P2	Zinc-binding dehydrogenase family protein [Source:TAIR_LOCUS;Acc:AT5G16990]	AT5G16990.1	http://www.arabidopsis.org/servlets/TairObject?type=locus&name=AT5G16990	45.71	948	439	171	338	1e-42		.	Metazoa
comp19956_c0	0.0383909	-4.70309	1.09912e-14	AT3G25520.1	ATL5	ribosomal protein L5 [Source:TAIR_LOCUS;Acc:AT3G25520]	AT3G25520.1	http://www.arabidopsis.org/servlets/TairObject?type=locus&name=AT3G25520	55.52	909	70	1	280	4e-106		sp|Q5XUC7|RL5_TOXCI	Metazoa
comp2014_c0	0.207594	-2.26816	0.0261695	AT3G29750.1	.	Eukaryotic aspartyl protease family protein [Source:TAIR_LOCUS;Acc:AT3G29750]	AT3G29750.1	http://www.arabidopsis.org/servlets/TairObject?type=locus&name=AT3G29750	30.3	185	454	129	219	0.001		.	Viridiplantae
comp203448_c0	0.220301	-2.18245	1.01277e-05	AT2G46495.1	ATL21A	RING/U-box superfamily protein [Source:TAIR_LOCUS;Acc:AT2G46495]	AT2G46495.1	http://www.arabidopsis.org/servlets/TairObject?type=locus&name=AT2G46495	35.71	208	405	24	93	0.002			Viridiplantae
comp20858_c0	0.0446325	-4.48576	9.52805e-12	AT5G24510.1	.	60S acidic ribosomal protein family [Source:TAIR_LOCUS;Acc:AT5G24510]	AT5G24510.1	http://www.arabidopsis.org/servlets/TairObject?type=locus&name=AT5G24510	44.44	365	96	23	112	1e-09		.	Metazoa
comp20871_c0	0.108894	-3.199	0.00421001	AT1G13610.1	F13B4.9	alpha/beta-Hydrolases superfamily protein [Source:TAIR_LOCUS;Acc:AT1G13610]	AT1G13610.1	http://www.arabidopsis.org/servlets/TairObject?type=locus&name=AT1G13610	24.81	386	3	36	148	0.002		.	NA
comp21076_c0	0.0360939	-4.7921	0	AT1G57660.1	AT1G57860	Translation protein SH3-like family protein [Source:TAIR_LOCUS;Acc:AT1G57660]	AT1G57660.1	http://www.arabidopsis.org/servlets/TairObject?type=locus&name=AT1G57660	53.75	532	53	1	157	3e-51		sp|P46778|RL21_HUMAN	Metazoa
comp21111_c0	0.0562236	-4.15268	2.82469e-06	AT5G62300.2	RPS20A	Ribosomal protein S10p/S20e family protein [Source:TAIR_LOCUS;Acc:AT5G62300]	AT5G62300.2	http://www.arabidopsis.org/servlets/TairObject?type=locus&name=AT5G62300	57.14	413	78	11	121	5e-27		sp|P55828|RS20_DROME	Metazoa
comp21547_c0	0.0886095	-3.49639	1.26521e-07	AT5G11170.1	RH15	DEAD/DEAH box RNA helicase family protein [Source:TAIR_LOCUS;Acc:AT5G11170]	AT5G11170.1	http://www.arabidopsis.org/servlets/TairObject?type=locus&name=AT5G11170	69.86	1057	23	81	425	2e-168		sp|Q27268|DX39B_DROME	Metazoa
comp225934_c0	0.285527	-1.8083	0.00252383	AT3G14470.1	RPPL1	NB-ARC domain-containing disease resistance protein [Source:TAIR_LOCUS;Acc:AT3G14470]	AT3G14470.1	http://www.arabidopsis.org/servlets/TairObject?type=locus&name=AT3G14470	41.76	1	267	144	230	7e-15		sp|Q9LRR4|R13L1_ARATH	Viridiplantae
comp22633_c0	0.130861	-2.93389	0.0270827	AT5G03840.1	TFL1	PEBP (phosphatidylethanolamine-binding protein) family protein [Source:TAIR_LOCUS;Acc:AT5G03840]	AT5G03840.1	http://www.arabidopsis.org/servlets/TairObject?type=locus&name=AT5G03840	32.56	794	432	13	133	2e-11		.	Metazoa
comp22972_c0	0.0390755	-4.67759	0	ATMG00516.1	NAD1C	NADH dehydrogenase 1C [Source:TAIR_LOCUS;Acc:ATMG00516]	ATMG00516.1	http://www.arabidopsis.org/servlets/TairObject?type=locus&name=ATMG00516	30.07	968	153	24	309	1e-25		.	Metazoa
comp23208_c0	0.173572	-2.52639	0.00418645	ATCG00190.1	RPOB	RNA polymerase subunit beta [Source:TAIR_LOCUS;Acc:ATCG00190]	ATCG00190.1	http://www.arabidopsis.org/servlets/TairObject?type=locus&name=ATCG00190	29.11	692	219	57	204	5e-16		.	Bacteria
comp24379_c0	0.111023	-3.17106	0.000518081	AT5G15860.2	ATPCME	prenylcysteine methylesterase [Source:TAIR_LOCUS;Acc:AT5G15860]	AT5G15860.2	http://www.arabidopsis.org/servlets/TairObject?type=locus&name=AT5G15860	30.43	956	546	133	259	4e-06		sp|B2D0J5|EST6_APIME	Metazoa
comp24640_c0	0.186971	-2.41911	0.010762	AT5G63840.1	RSW3	Glycosyl hydrolases family 31 protein [Source:TAIR_LOCUS;Acc:AT5G63840]	AT5G63840.1	http://www.arabidopsis.org/servlets/TairObject?type=locus&name=AT5G63840	37.16	1044	430	706	920	2e-33		.	Metazoa
comp25012_c0	0.114905	-3.12149	0.00614914	AT3G49010.3	ATBBC1	breast basic conserved 1 [Source:TAIR_LOCUS;Acc:AT3G49010]	AT3G49010.3	http://www.arabidopsis.org/servlets/TairObject?type=locus&name=AT3G49010	55.37	696	166	2	177	6e-63		.	Metazoa
comp25147_c0	0.0616477	-4.01981	1.19604e-09	AT5G41520.1	RPS10B	RNA binding Plectin/S10 domain-containing protein [Source:TAIR_LOCUS;Acc:AT5G41520]	AT5G41520.1	http://www.arabidopsis.org/servlets/TairObject?type=locus&name=AT5G41520	53.92	467	162	1	97	2e-31		sp|Q962R9|RS10_SPOFR	Metazoa
comp25158_c0	0.105049	-3.25087	0.00192537	AT5G26830.1	THRRS	Threonyl-tRNA synthetase [Source:TAIR_LOCUS;Acc:AT5G26830]	AT5G26830.1	http://www.arabidopsis.org/servlets/TairObject?type=locus&name=AT5G26830	51.26	947	591	585	702	2e-32		sp|Q3ZBV8|SYTC_BOVIN	Metazoa
comp25387_c0	0.0680627	-3.87699	0.000790671	AT3G48000.1	ALDH2B4	aldehyde dehydrogenase 2B4 [Source:TAIR_LOCUS;Acc:AT3G48000]	AT3G48000.1	http://www.arabidopsis.org/servlets/TairObject?type=locus&name=AT3G48000	60.43	1387	284	164	532	5e-163		sp|Q5RF00|ALDH2_PONAB	Metazoa
comp25489_c0	2.80123	1.48606	0.000276056	AT3G13950.1	AT3G13950/MDC16_7	unknown protein; BEST Arabidopsis thaliana protein match is: unknown protein (TAIR:AT4G13266.1); Has 339 Blast hits to 265 proteins in 12 species: Archae - 0; Bacteria - 0; Metazoa - 0; Fungi - 0; Plants - 339; Viruses - 0; Other Eukaryotes - 0 (sou /.../CBI BLink). [Source:TAIR_LOCUS;Acc:AT3G13950]	AT3G13950.1	http://www.arabidopsis.org/servlets/TairObject?type=locus&name=AT3G13950	26.35	632	174	27	192	1e-08		.	Viridiplantae
comp25635_c0	0.0871624	-3.52015	0.000719344	AT5G22500.1	FAR1	fatty acid reductase 1 [Source:TAIR_LOCUS;Acc:AT5G22500]	AT5G22500.1	http://www.arabidopsis.org/servlets/TairObject?type=locus&name=AT5G22500	37.99	778	251	312	487	5e-38		sp|Q9XGY7|FAR_SIMCH	Viridiplantae
comp26049_c0	0.0783263	-3.67436	1.8734e-11	AT3G52590.1	UBQ1	ubiquitin extension protein 1 [Source:TAIR_LOCUS;Acc:AT3G52590]	AT3G52590.1	http://www.arabidopsis.org/servlets/TairObject?type=locus&name=AT3G52590	87.18	469	119	1	117	4e-72		.	Metazoa
comp26273_c0	0.112234	-3.15542	1.19161e-09	AT1G21280.1	.	CONTAINS InterPro DOMAIN/s: Retrotransposon gag protein (InterPro:IPR005162); Has 707 Blast hits to 705 proteins in 25 species: Archae - 0; Bacteria - 0; Metazoa - 4; Fungi - 0; Plants - 703; Viruses - 0; Other Eukaryotes - 0 (source: NCBI BLink). [Source:TAIR_LOCUS;Acc:AT1G21280]	AT1G21280.1	http://www.arabidopsis.org/servlets/TairObject?type=locus&name=AT1G21280	27.95	38	514	77	233	8e-18		.	Viridiplantae
comp26315_c0	0.0376066	-4.73287	0.000460164	AT3G19590.1	BUB3.1	Transducin/WD40 repeat-like superfamily protein [Source:TAIR_LOCUS;Acc:AT3G19590]	AT3G19590.1	http://www.arabidopsis.org/servlets/TairObject?type=locus&name=AT3G19590	53.23	2056	1100	11	331	1e-116		.	Metazoa
comp26624_c0	0.0725179	-3.78552	2.98199e-06	AT1G22450.1	COX6B	cytochrome C oxidase 6B [Source:TAIR_LOCUS;Acc:AT1G22450]	AT1G22450.1	http://www.arabidopsis.org/servlets/TairObject?type=locus&name=AT1G22450	47.56	583	338	109	190	1e-21		sp|Q80ZN9|CX6B2_MOUSE	Metazoa
comp26701_c0	0.0436932	-4.51645	4.996e-15	AT3G56340.1	RPS26C	Ribosomal protein S26e family protein [Source:TAIR_LOCUS;Acc:AT3G56340]	AT3G56340.1	http://www.arabidopsis.org/servlets/TairObject?type=locus&name=AT3G56340	72	385	86	1	100	3e-48		sp|Q9GT45|RS26_ANOGA	Metazoa
comp26923_c0	0.059542	-4.06995	0.00193197	ATMG00220.1	COB	apocytochrome b [Source:TAIR_LOCUS;Acc:ATMG00220]	ATMG00220.1	http://www.arabidopsis.org/servlets/TairObject?type=locus&name=ATMG00220	48.26	1025	3	17	360	1e-82		sp|Q36427|CYB_LOCMI	Metazoa
comp26926_c0	0.0629594	-3.98943	0.00102907	ATMG00580.1	NAD4	NADH dehydrogenase subunit 4 [Source:TAIR_LOCUS;Acc:ATMG00580]	ATMG00580.1	http://www.arabidopsis.org/servlets/TairObject?type=locus&name=ATMG00580	34.94	743	270	224	382	1e-12		.	Metazoa
comp27388_c0	0.051601	-4.27646	0	AT4G16720.1	RPL15A	Ribosomal protein L23/L15e family protein [Source:TAIR_LOCUS;Acc:AT4G16720]	AT4G16720.1	http://www.arabidopsis.org/servlets/TairObject?type=locus&name=AT4G16720	63.82	684	88	1	199	5e-72		sp|O17445|RL15_DROME	Metazoa
comp27796_c0	0.0512572	-4.2861	0	AT1G66580.1	SAG24	senescence associated gene 24 [Source:TAIR_LOCUS;Acc:AT1G66580]	AT1G66580.1	http://www.arabidopsis.org/servlets/TairObject?type=locus&name=AT1G66580	77.98	329	3	1	109	2e-60		.	Metazoa
comp27796_c1	0.0679064	-3.88031	3.41867e-06	AT1G66580.1	SAG24	senescence associated gene 24 [Source:TAIR_LOCUS;Acc:AT1G66580]	AT1G66580.1	http://www.arabidopsis.org/servlets/TairObject?type=locus&name=AT1G66580	62.24	399	106	109	206	3e-37		sp|O61231|RL10_DROME	Metazoa
comp27823_c0	0.431904	-1.21122	3.8977e-11	AT3G26580.1	ORF03	Tetratricopeptide repeat (TPR)-like superfamily protein [Source:TAIR_LOCUS;Acc:AT3G26580]	AT3G26580.1	http://www.arabidopsis.org/servlets/TairObject?type=locus&name=AT3G26580	60.29	192	1	1	68	3e-18		.	Viridiplantae
comp27967_c0	0.0776653	-3.68659	4.61611e-06	AT1G10430.1	PP2A-2	protein phosphatase 2A-2 [Source:TAIR_LOCUS;Acc:AT1G10430]	AT1G10430.1	http://www.arabidopsis.org/servlets/TairObject?type=locus&name=AT1G10430	80.56	569	138	2	145	6e-82		.	Metazoa
comp28169_c0	0.0505749	-4.30543	1.9984e-15	AT2G05220.2	RPS17B	Ribosomal S17 family protein [Source:TAIR_LOCUS;Acc:AT2G05220]	AT2G05220.2	http://www.arabidopsis.org/servlets/TairObject?type=locus&name=AT2G05220	63.93	467	102	1	122	5e-51		.	Metazoa
comp28364_c0	0.147386	-2.76233	0.0286077	AT5G56740.1	HAG2	histone acetyltransferase of the GNAT family 2 [Source:TAIR_LOCUS;Acc:AT5G56740]	AT5G56740.1	http://www.arabidopsis.org/servlets/TairObject?type=locus&name=AT5G56740	35.9	346	8	183	293	2e-20		sp|Q5M939|HAT1_RAT	Metazoa
comp28477_c0	0.0395573	-4.65991	2.64945e-10	AT3G44010.1	RPS29A	Ribosomal protein S14p/S29e family protein [Source:TAIR_LOCUS;Acc:AT3G44010]	AT3G44010.1	http://www.arabidopsis.org/servlets/TairObject?type=locus&name=AT3G44010	62.96	274	113	1	54	5e-18		sp|Q56FL2|RS29_LYSTE	Metazoa
comp28709_c0	0.155687	-2.68328	0	AT3G50160.1	F3A4.240	Plant protein of unknown function (DUF247) [Source:TAIR_LOCUS;Acc:AT3G50160]	AT3G50160.1	http://www.arabidopsis.org/servlets/TairObject?type=locus&name=AT3G50160	36.47	629	120	335	502	8e-28		sp|Q9SD53|Y3720_ARATH	Viridiplantae
comp29014_c0	0.147386	-2.76233	0.0286077	AT4G28815.1	BHLH127	basic helix-loop-helix (bHLH) DNA-binding superfamily protein [Source:TAIR_LOCUS;Acc:AT4G28815]	AT4G28815.1	http://www.arabidopsis.org/servlets/TairObject?type=locus&name=AT4G28815	33.71	378	115	131	211	3e-06		.	Metazoa
comp29325_c0	0.132651	-2.91429	0.0031356	AT3G03100.1	AT3G03100	NADH:ubiquinone oxidoreductase, 17.2kDa subunit [Source:TAIR_LOCUS;Acc:AT3G03100]	AT3G03100.1	http://www.arabidopsis.org/servlets/TairObject?type=locus&name=AT3G03100	35.42	431	36	16	157	1e-18		.	Metazoa
comp29361_c0	0.117657	-3.08734	0.00043304	AT4G29090.1	F19B15.120	Ribonuclease H-like superfamily protein [Source:TAIR_LOCUS;Acc:AT4G29090]	AT4G29090.1	http://www.arabidopsis.org/servlets/TairObject?type=locus&name=AT4G29090	24.7	1062	136	2	326	7e-25		.	Viridiplantae
comp29362_c0	0.102813	-3.2819	0.000250126	AT1G77440.2	PBC2	20S proteasome beta subunit C2 [Source:TAIR_LOCUS;Acc:AT1G77440]	AT1G77440.2	http://www.arabidopsis.org/servlets/TairObject?type=locus&name=AT1G77440	53.88	726	109	1	205	2e-77		sp|O73817|PSB3_ONCMY	Metazoa
comp29415_c0	0.0447087	-4.4833	8.93412e-07	AT3G60820.3	PBF1	N-terminal nucleophile aminohydrolases (Ntn hydrolases) superfamily protein [Source:TAIR_LOCUS;Acc:AT3G60820]	AT3G60820.3	http://www.arabidopsis.org/servlets/TairObject?type=locus&name=AT3G60820	48.42	704	57	4	224	4e-71		sp|P40304|PSB1_DROME	Metazoa
comp29506_c0	0.0430967	-4.53628	5.83506e-09	AT1G04170.1	EIF2 GAMMA	eukaryotic translation initiation factor 2 gamma subunit [Source:TAIR_LOCUS;Acc:AT1G04170]	AT1G04170.1	http://www.arabidopsis.org/servlets/TairObject?type=locus&name=AT1G04170	72.44	1461	115	10	459	0		sp|Q24208|IF2G_DROME	Metazoa
comp29508_c0	0.0673324	-3.89256	0.000327139	AT5G17690.1	TFL2	like heterochromatin protein (LHP1) [Source:TAIR_LOCUS;Acc:AT5G17690]	AT5G17690.1	http://www.arabidopsis.org/servlets/TairObject?type=locus&name=AT5G17690	39.58	850	710	108	155	0.0006		sp|P05205|HP1_DROME	Metazoa
comp29529_c0	0.05062	-4.30415	2.42442e-07	AT4G17530.1	RAB1C	RAB GTPase homolog 1C [Source:TAIR_LOCUS;Acc:AT4G17530]	AT4G17530.1	http://www.arabidopsis.org/servlets/TairObject?type=locus&name=AT4G17530	74.75	1824	1219	1	200	1e-102		sp|Q05974|RAB1A_LYMST	Metazoa
comp29536_c0	0.110459	-3.17841	7.29368e-07	AT3G11500.1	F24K9.17	Small nuclear ribonucleoprotein family protein [Source:TAIR_LOCUS;Acc:AT3G11500]	AT3G11500.1	http://www.arabidopsis.org/servlets/TairObject?type=locus&name=AT3G11500	58.67	965	744	1	74	3e-21		sp|P62309|RUXG_MOUSE	Metazoa
comp29601_c1	0.0963934	-3.37492	4.95932e-06	AT3G56150.2	EIF3C	eukaryotic translation initiation factor 3C [Source:TAIR_LOCUS;Acc:AT3G56150]	AT3G56150.2	http://www.arabidopsis.org/servlets/TairObject?type=locus&name=AT3G56150	41.29	1864	218	228	804	3e-128		sp|Q17Q06|EIF3C_AEDAE	Metazoa
comp29604_c0	0.0221375	-5.49737	0.00216502	AT3G43810.1	CAM7	calmodulin 7 [Source:TAIR_LOCUS;Acc:AT3G43810]	AT3G43810.1	http://www.arabidopsis.org/servlets/TairObject?type=locus&name=AT3G43810	88.66	512	222	54	150	2e-56		.	Metazoa
comp29607_c0	0.125562	-2.99353	0.000106103	AT4G01610.1	T15B16.17A	Cysteine proteinases superfamily protein [Source:TAIR_LOCUS;Acc:AT4G01610]	AT4G01610.1	http://www.arabidopsis.org/servlets/TairObject?type=locus&name=AT4G01610	29.7	858	82	103	331	2e-21		.	Metazoa
comp29654_c0	0.0566942	-4.14065	1.27123e-08	AT2G29570.1	PCNA2	proliferating cell nuclear antigen 2 [Source:TAIR_LOCUS;Acc:AT2G29570]	AT2G29570.1	http://www.arabidopsis.org/servlets/TairObject?type=locus&name=AT2G29570	66.8	1189	431	3	255	1e-128		sp|P17917|PCNA_DROME	Metazoa
comp29671_c0	0.0345711	-4.85429	1.5965e-11	AT3G22110.1	PAC1	20S proteasome alpha subunit C1 [Source:TAIR_LOCUS;Acc:AT3G22110]	AT3G22110.1	http://www.arabidopsis.org/servlets/TairObject?type=locus&name=AT3G22110	64.25	923	387	1	179	6e-83		sp|Q9R1P0|PSA4_MOUSE	Metazoa
comp29716_c0	0.159119	-2.65182	0.000599909	AT1G15520.1	PDR12	pleiotropic drug resistance 12 [Source:TAIR_LOCUS;Acc:AT1G15520]	AT1G15520.1	http://www.arabidopsis.org/servlets/TairObject?type=locus&name=AT1G15520	60.15	899	105	585	837	4e-101		sp|Q76CU2|PDR1_TOBAC	Viridiplantae
comp29747_c0	0.0668393	-3.90316	3.69996e-08	AT3G26720.1	AT3G26720	Glycosyl hydrolase family 38 protein [Source:TAIR_LOCUS;Acc:AT3G26720]	AT3G26720.1	http://www.arabidopsis.org/servlets/TairObject?type=locus&name=AT3G26720	36.07	2729	1113	117	638	6e-147		sp|Q60HE9|MA2B1_MACFA	NA
comp29762_c0	0.0173364	-5.85005	2.61389e-07	AT3G48460.1	.	GDSL-like Lipase/Acylhydrolase superfamily protein [Source:TAIR_LOCUS;Acc:AT3G48460]	AT3G48460.1	http://www.arabidopsis.org/servlets/TairObject?type=locus&name=AT3G48460	40.66	1277	210	36	377	2e-80		sp|Q9STM6|GDL57_ARATH	Viridiplantae
comp29794_c0	0.0290216	-5.10673	2.498e-14	AT3G05530.1	RPT5A	regulatory particle triple-A ATPase 5A [Source:TAIR_LOCUS;Acc:AT3G05530]	AT3G05530.1	http://www.arabidopsis.org/servlets/TairObject?type=locus&name=AT3G05530	82.52	1089	46	77	425	0		.	Metazoa
comp29863_c0	0.069744	-3.84179	8.66637e-06	AT1G23860.3	RSZP21	RS-containing zinc finger protein 21 [Source:TAIR_LOCUS;Acc:AT1G23860]	AT1G23860.3	http://www.arabidopsis.org/servlets/TairObject?type=locus&name=AT1G23860	48.28	1149	976	2	59	1e-09		sp|Q24491|RX21_DROME	Metazoa
comp29869_c0	0.0697897	-3.84084	0.000197656	AT5G39000.1	.	Malectin/receptor-like protein kinase family protein [Source:TAIR_LOCUS;Acc:AT5G39000]	AT5G39000.1	http://www.arabidopsis.org/servlets/TairObject?type=locus&name=AT5G39000	55.56	210	25	73	135	3e-15		sp|Q9FID8|Y5900_ARATH	Viridiplantae
comp29893_c0	0.0469145	-4.41382	4.996e-15	AT3G03960.1	T11I18.7	TCP-1/cpn60 chaperonin family protein [Source:TAIR_LOCUS;Acc:AT3G03960]	AT3G03960.1	http://www.arabidopsis.org/servlets/TairObject?type=locus&name=AT3G03960	50.85	2342	771	10	535	6e-178		.	Metazoa
comp29929_c0	2.47933	1.30995	0.0268538	AT3G45070.1	SOT5	P-loop containing nucleoside triphosphate hydrolases superfamily protein [Source:TAIR_LOCUS;Acc:AT3G45070]	AT3G45070.1	http://www.arabidopsis.org/servlets/TairObject?type=locus&name=AT3G45070	49.25	393	1	168	296	1e-37		.	Viridiplantae
comp29983_c0	0.0882687	-3.50195	9.49596e-12	AT4G19006.1	RPN9B	Proteasome component (PCI) domain protein [Source:TAIR_LOCUS;Acc:AT4G19006]	AT4G19006.1	http://www.arabidopsis.org/servlets/TairObject?type=locus&name=AT4G19006	37.98	1152	169	49	385	9e-61		sp|B0BN93|PSD13_RAT	Metazoa
comp30008_c0	3.63087	1.86031	0.0170849	AT2G23640.1	RTNLB13	Reticulan like protein B13 [Source:TAIR_LOCUS;Acc:AT2G23640]	AT2G23640.1	http://www.arabidopsis.org/servlets/TairObject?type=locus&name=AT2G23640	40.66	755	210	8	189	4e-50		sp|O64837|RTNLM_ARATH	Viridiplantae
comp30131_c0	0.141817	-2.8179	6.09789e-06	AT4G29735.1	AT4G29735/T16L4.1	unknown protein; FUNCTIONS IN: molecular_function unknown; INVOLVED IN: biological_process unknown; LOCATED IN: endomembrane system; EXPRESSED IN: 23 plant structures; EXPRESSED DURING: 15 growth stages; CONTAINS InterPro DOMAIN/s: Uncharacterised p /.../ family UPF0197 (InterPro:IPR007915); Has 30201 Blast hits to 17322 proteins in 780 species: Archae - 12; Bacteria - 1396; Metazoa - 17338; Fung…	AT4G29735.1	http://www.arabidopsis.org/servlets/TairObject?type=locus&name=AT4G29735	55.71	762	553	8	77	4e-10		sp|P61166|TM258_MOUSE	Metazoa
comp30213_c0	2.48052	1.31064	0.0214385	AT2G01050.1	.	zinc ion binding;nucleic acid binding [Source:TAIR_LOCUS;Acc:AT2G01050]	AT2G01050.1	http://www.arabidopsis.org/servlets/TairObject?type=locus&name=AT2G01050	40	360	899	78	257	7e-43		sp|O04244|Y4200_ARATH	Viridiplantae
comp30323_c0	0.105564	-3.24381	6.22692e-06	AT4G02930.1	AT4G02930	GTP binding Elongation factor Tu family protein [Source:TAIR_LOCUS;Acc:AT4G02930]	AT4G02930.1	http://www.arabidopsis.org/servlets/TairObject?type=locus&name=AT4G02930	59.66	1317	793	83	258	1e-105		sp|Q8BFR5|EFTU_MOUSE	NA
comp30420_c0	0.059724	-4.06554	2.6052e-11	AT3G59540.1	RPL38A	Ribosomal L38e protein family [Source:TAIR_LOCUS;Acc:AT3G59540]	AT3G59540.1	http://www.arabidopsis.org/servlets/TairObject?type=locus&name=AT3G59540	61.04	340	110	1	69	2e-22		sp|Q6F450|RL38_PLUXY	Metazoa
comp30427_c0	0.126591	-2.98176	1.08018e-08	AT5G13070.1	T19L5_30	MSF1-like family protein [Source:TAIR_LOCUS;Acc:AT5G13070]	AT5G13070.1	http://www.arabidopsis.org/servlets/TairObject?type=locus&name=AT5G13070	30	1164	658	1	179	2e-21		.	Metazoa
comp30615_c0	0.0369555	-4.75807	0.000116611	AT5G62040.1	BFT	PEBP (phosphatidylethanolamine-binding protein) family protein [Source:TAIR_LOCUS;Acc:AT5G62040]	AT5G62040.1	http://www.arabidopsis.org/servlets/TairObject?type=locus&name=AT5G62040	32.32	695	216	12	163	2e-12		sp|P31729|OV16_ONCVO	Metazoa
comp30677_c0	0.0356548	-4.80976	8.50519e-08	AT3G57290.1	EIF3E	eukaryotic translation initiation factor 3E [Source:TAIR_LOCUS;Acc:AT3G57290]	AT3G57290.1	http://www.arabidopsis.org/servlets/TairObject?type=locus&name=AT3G57290	45.89	1322	45	8	440	7e-125		.	Metazoa
comp30778_c0	0.041372	-4.5952	2.2143e-11	AT4G34555.1	RPS25D	Ribosomal protein S25 family protein [Source:TAIR_LOCUS;Acc:AT4G34555]	AT4G34555.1	http://www.arabidopsis.org/servlets/TairObject?type=locus&name=AT4G34555	58.11	291	70	35	108	5e-26		sp|Q962Q5|RS25_SPOFR	Metazoa
comp30861_c0	0.0498389	-4.32658	3.145e-11	AT5G02960.1	RPS23B	Ribosomal protein S12/S23 family protein [Source:TAIR_LOCUS;Acc:AT5G02960]	AT5G02960.1	http://www.arabidopsis.org/servlets/TairObject?type=locus&name=AT5G02960	78.47	492	61	1	143	1e-76		sp|Q8T3U2|RS23_DROME	Metazoa
comp30958_c0	0.0510172	-4.29287	1.5293e-11	AT3G22230.1	RPL27B	Ribosomal L27e protein family [Source:TAIR_LOCUS;Acc:AT3G22230]	AT3G22230.1	http://www.arabidopsis.org/servlets/TairObject?type=locus&name=AT3G22230	50	431	27	1	136	3e-40		sp|Q7ZV82|RL27_DANRE	Metazoa
comp31218_c0	0.0671879	-3.89566	7.8179e-11	AT3G48930.1	EMB1080	Nucleic acid-binding, OB-fold-like protein [Source:TAIR_LOCUS;Acc:AT3G48930]	AT3G48930.1	http://www.arabidopsis.org/servlets/TairObject?type=locus&name=AT3G48930	57.69	487	23	1	155	1e-56		sp|P62282|RS11_RAT	Metazoa
comp31351_c0	2.96694	1.56897	2.498e-14	AT3G13580.3	RPL7D	Ribosomal protein L30/L7 family protein [Source:TAIR_LOCUS;Acc:AT3G13580]	AT3G13580.3	http://www.arabidopsis.org/servlets/TairObject?type=locus&name=AT3G13580	72	150	1	1	50	6e-15		sp|Q9LHP1|RL74_ARATH	Viridiplantae
comp31581_c0	0.129174	-2.95261	0.0112901	AT3G36659.1	.	Plant invertase/pectin methylesterase inhibitor superfamily protein [Source:TAIR_LOCUS;Acc:AT3G36659]	AT3G36659.1	http://www.arabidopsis.org/servlets/TairObject?type=locus&name=AT3G36659	38.89	220	11	189	260	2e-06		.	Viridiplantae
comp31808_c0	0.0558773	-4.16159	6.99441e-15	AT5G09500.1	AT5G09500	Ribosomal protein S19 family protein [Source:TAIR_LOCUS;Acc:AT5G09500]	AT5G09500.1	http://www.arabidopsis.org/servlets/TairObject?type=locus&name=AT5G09500	80.81	405	109	50	148	3e-44		sp|P31674|RS15_ORYSJ	Metazoa
comp31944_c0	0.0761757	-3.71452	2.74522e-07	AT1G37130.1	NIA2	nitrate reductase 2 [Source:TAIR_LOCUS;Acc:AT1G37130]	AT1G37130.1	http://www.arabidopsis.org/servlets/TairObject?type=locus&name=AT1G37130	51.35	375	265	656	692	1e-05		sp|Q5PQA4|NB5R2_XENLA	Metazoa
comp31983_c0	0.0566768	-4.1411	1.9984e-15	AT1G77940.1	RPL30B	Ribosomal protein L7Ae/L30e/S12e/Gadd45 family protein [Source:TAIR_LOCUS;Acc:AT1G77940]	AT1G77940.1	http://www.arabidopsis.org/servlets/TairObject?type=locus&name=AT1G77940	68.47	415	83	1	111	2e-52		sp|P62890|RL30_RAT	Metazoa
comp32499_c0	0.132276	-2.91838	0.0174688	AT1G10130.1	ECA3	endoplasmic reticulum-type calcium-transporting ATPase 3 [Source:TAIR_LOCUS;Acc:AT1G10130]	AT1G10130.1	http://www.arabidopsis.org/servlets/TairObject?type=locus&name=AT1G10130	51.78	618	28	782	975	4e-65		.	Metazoa
comp32959_c0	10.8727	3.44264	2.97422e-09	AT5G62180.1	AtCXE20	carboxyesterase 20 [Source:TAIR_LOCUS;Acc:AT5G62180]	AT5G62180.1	http://www.arabidopsis.org/servlets/TairObject?type=locus&name=AT5G62180	47.19	265	2	16	103	6e-21		sp|Q9LVB8|CXE20_ARATH	Viridiplantae
comp3319_c0	0.00623408	-7.32561	0	AT2G30140.1	UGT87A2	UDP-Glycosyltransferase superfamily protein [Source:TAIR_LOCUS;Acc:AT2G30140]	AT2G30140.1	http://www.arabidopsis.org/servlets/TairObject?type=locus&name=AT2G30140	53.68	1	390	236	370	3e-42		.	Viridiplantae
comp33237_c0	12.6287	3.65863	1.18853e-05	AT4G29090.1	F19B15.120	Ribonuclease H-like superfamily protein [Source:TAIR_LOCUS;Acc:AT4G29090]	AT4G29090.1	http://www.arabidopsis.org/servlets/TairObject?type=locus&name=AT4G29090	27.64	1421	144	108	549	4e-35		sp|P0C2F6|RNHX1_ARATH	Viridiplantae
comp33271_c0	0.138676	-2.85022	5.92739e-07	AT1G58440.1	XF1	FAD/NAD(P)-binding oxidoreductase family protein [Source:TAIR_LOCUS;Acc:AT1G58440]	AT1G58440.1	http://www.arabidopsis.org/servlets/TairObject?type=locus&name=AT1G58440	65.22	1	207	241	309	8e-29		.	Viridiplantae
comp33470_c0	0.068313	-3.8717	2.03372e-08	AT3G02080.1	RPS19A	Ribosomal protein S19e family protein [Source:TAIR_LOCUS;Acc:AT3G02080]	AT3G02080.1	http://www.arabidopsis.org/servlets/TairObject?type=locus&name=AT3G02080	50	534	112	1	142	1e-48		sp|Q5R8M9|RS19_PONAB	Metazoa
comp34070_c0	0.0501544	-4.31748	1.1948e-08	AT3G62030.3	ROC4	rotamase CYP 4 [Source:TAIR_LOCUS;Acc:AT3G62030]	AT3G62030.3	http://www.arabidopsis.org/servlets/TairObject?type=locus&name=AT3G62030	56.28	1034	486	73	253	3e-54		sp|P24368|PPIB_RAT	Metazoa
comp34129_c0	0.0469187	-4.41369	8.83544e-06	AT1G54100.2	ALDH7B4	aldehyde dehydrogenase 7B4 [Source:TAIR_LOCUS;Acc:AT1G54100]	AT1G54100.2	http://www.arabidopsis.org/servlets/TairObject?type=locus&name=AT1G54100	59.72	1707	199	7	507	0		sp|Q2KJC9|AL7A1_BOVIN	Metazoa
comp34674_c0	4.26663	2.0931	4.99215e-05	AT4G03965.1	.	RING/U-box superfamily protein [Source:TAIR_LOCUS;Acc:AT4G03965]	AT4G03965.1	http://www.arabidopsis.org/servlets/TairObject?type=locus&name=AT4G03965	35.57	233	667	1	130	6e-13		.	Viridiplantae
comp34987_c0	0.0691303	-3.85454	7.88023e-06	AT2G19900.1	ATNADP-ME1	NADP-malic enzyme 1 [Source:TAIR_LOCUS;Acc:AT2G19900]	AT2G19900.1	http://www.arabidopsis.org/servlets/TairObject?type=locus&name=AT2G19900	57.92	779	3	38	296	1e-107		.	Metazoa
comp34987_c1	0.0473705	-4.39987	3.77413e-08	AT5G25880.1	ATNADP-ME3	NADP-malic enzyme 3 [Source:TAIR_LOCUS;Acc:AT5G25880]	AT5G25880.1	http://www.arabidopsis.org/servlets/TairObject?type=locus&name=AT5G25880	48.23	1836	994	306	586	4e-72		.	Metazoa
comp35400_c1	0.136072	-2.87756	0.0243862	ATMG00410.1	ATP6-1	ATPase subunit 6-1 [Source:TAIR_LOCUS;Acc:ATMG00410]	ATMG00410.1	http://www.arabidopsis.org/servlets/TairObject?type=locus&name=ATMG00410	34.75	434	60	238	377	1e-13		.	Metazoa
comp36066_c0	0.0465222	-4.42594	1.79178e-10	AT5G59850.1	RPS15AA	Ribosomal protein S8 family protein [Source:TAIR_LOCUS;Acc:AT5G59850]	AT5G59850.1	http://www.arabidopsis.org/servlets/TairObject?type=locus&name=AT5G59850	77.17	452	72	1	127	3e-68		sp|Q6XIM8|RS15A_DROYA	Metazoa
comp36305_c0	0.226455	-2.1427	0.0218047	AT2G42500.2	PP2A-3	protein phosphatase 2A-3 [Source:TAIR_LOCUS;Acc:AT2G42500]	AT2G42500.2	http://www.arabidopsis.org/servlets/TairObject?type=locus&name=AT2G42500	77	815	516	168	267	2e-51		.	Metazoa
comp36345_c0	5.16551	2.36891	1.20583e-08	AT1G24430.1	.	HXXXD-type acyl-transferase family protein [Source:TAIR_LOCUS;Acc:AT1G24430]	AT1G24430.1	http://www.arabidopsis.org/servlets/TairObject?type=locus&name=AT1G24430	43.08	2	385	91	216	2e-25		sp|Q9FI40|BAHD1_ARATH	Viridiplantae
comp36762_c0	0.0834127	-3.58359	2.74944e-06	AT1G52980.1	F14G24.25	GTP-binding family protein [Source:TAIR_LOCUS;Acc:AT1G52980]	AT1G52980.1	http://www.arabidopsis.org/servlets/TairObject?type=locus&name=AT1G52980	52.95	1909	551	16	465	3e-163		sp|Q99LH1|NOG2_MOUSE	Metazoa
comp36773_c0	0.0425359	-4.55518	1.36002e-12	AT5G02450.1	RPL36C	Ribosomal protein L36e family protein [Source:TAIR_LOCUS;Acc:AT5G02450]	AT5G02450.1	http://www.arabidopsis.org/servlets/TairObject?type=locus&name=AT5G02450	53.4	391	83	8	101	4e-27		sp|P49630|RL36_DROME	Metazoa
comp37024_c0	0.0407183	-4.61818	6.99441e-15	AT5G08680.1	AT5G08670	ATP synthase alpha/beta family protein [Source:TAIR_LOCUS;Acc:AT5G08680]	AT5G08680.1	http://www.arabidopsis.org/servlets/TairObject?type=locus&name=AT5G08680	82.82	1606	635	232	557	0		sp|Q05825|ATPB_DROME	Metazoa
comp37076_c0	0.03306	-4.91877	0	AT5G55190.1	RAN3	RAN GTPase 3 [Source:TAIR_LOCUS;Acc:AT5G55190]	AT5G55190.1	http://www.arabidopsis.org/servlets/TairObject?type=locus&name=AT5G55190	74.42	1234	590	4	218	2e-113		sp|Q9VZ23|RAN_DROME	Metazoa
comp37216_c0	0.119735	-3.06208	0.025721	AT1G48175.1	emb2191	Cytidine/deoxycytidylate deaminase family protein [Source:TAIR_LOCUS;Acc:AT1G48175]	AT1G48175.1	http://www.arabidopsis.org/servlets/TairObject?type=locus&name=AT1G48175	34.55	544	89	8	170	8e-30		sp|Q5RIV4|ADAT2_DANRE	Metazoa
comp37590_c0	0.0626549	-3.99643	7.27823e-09	AT5G37780.1	CAM1	calmodulin 1 [Source:TAIR_LOCUS;Acc:AT5G37780]	AT5G37780.1	http://www.arabidopsis.org/servlets/TairObject?type=locus&name=AT5G37780	39.74	1031	579	3	150	9e-29		.	Metazoa
comp38120_c0	0.26102	-1.93777	0.000742629	AT3G47570.1	.	Leucine-rich repeat protein kinase family protein [Source:TAIR_LOCUS;Acc:AT3G47570]	AT3G47570.1	http://www.arabidopsis.org/servlets/TairObject?type=locus&name=AT3G47570	52.04	864	286	813	1005	2e-57		.	Viridiplantae
comp38120_c1	0.24974	-2.0015	3.332e-11	AT3G47570.1	.	Leucine-rich repeat protein kinase family protein [Source:TAIR_LOCUS;Acc:AT3G47570]	AT3G47570.1	http://www.arabidopsis.org/servlets/TairObject?type=locus&name=AT3G47570	45.91	2343	622	22	593	1e-170		.	Viridiplantae
comp38189_c0	0.0608136	-4.03946	0	AT1G51980.1	AT1G51980	Insulinase (Peptidase family M16) protein [Source:TAIR_LOCUS;Acc:AT1G51980]	AT1G51980.1	http://www.arabidopsis.org/servlets/TairObject?type=locus&name=AT1G51980	25.71	1452	232	79	498	1e-34		sp|P32551|QCR2_RAT	Metazoa
comp38308_c0	0.0979391	-3.35197	0.00370034	AT5G03840.1	TFL1	PEBP (phosphatidylethanolamine-binding protein) family protein [Source:TAIR_LOCUS;Acc:AT5G03840]	AT5G03840.1	http://www.arabidopsis.org/servlets/TairObject?type=locus&name=AT5G03840	32.76	573	61	10	166	7e-14		sp|P31729|OV16_ONCVO	Metazoa
comp38323_c0	0.0312049	-5.00208	1.01154e-10	AT1G51650.1	.	ATP synthase epsilon chain, mitochondrial [Source:TAIR_LOCUS;Acc:AT1G51650]	AT1G51650.1	http://www.arabidopsis.org/servlets/TairObject?type=locus&name=AT1G51650	56.86	357	205	10	60	8e-14		.	Metazoa
comp38329_c0	0.0300924	-5.05446	0	AT3G16780.1	RPL19B	Ribosomal protein L19e family protein [Source:TAIR_LOCUS;Acc:AT3G16780]	AT3G16780.1	http://www.arabidopsis.org/servlets/TairObject?type=locus&name=AT3G16780	70.25	714	241	1	158	1e-60		.	Metazoa
comp38396_c0	0.0656199	-3.92972	7.48775e-06	AT5G17770.1	ATCBR	NADH:cytochrome B5 reductase 1 [Source:TAIR_LOCUS;Acc:AT5G17770]	AT5G17770.1	http://www.arabidopsis.org/servlets/TairObject?type=locus&name=AT5G17770	45.69	1257	910	168	282	3e-28		.	Metazoa
comp38448_c0	0.163923	-2.60891	3.93718e-08	AT4G16260.1	.	Glycosyl hydrolase superfamily protein [Source:TAIR_LOCUS;Acc:AT4G16260]	AT4G16260.1	http://www.arabidopsis.org/servlets/TairObject?type=locus&name=AT4G16260	63.51	224	3	212	285	2e-25		.	Viridiplantae
comp38490_c0	0.0921356	-3.4401	0	AT1G18590.1	SOT17	sulfotransferase 17 [Source:TAIR_LOCUS;Acc:AT1G18590]	AT1G18590.1	http://www.arabidopsis.org/servlets/TairObject?type=locus&name=AT1G18590	45.52	375	1	33	161	3e-31		.	Viridiplantae
comp38494_c0	0.0861664	-3.53673	8.03928e-07	AT1G07400.1	HSP17.8	HSP20-like chaperones superfamily protein [Source:TAIR_LOCUS;Acc:AT1G07400]	AT1G07400.1	http://www.arabidopsis.org/servlets/TairObject?type=locus&name=AT1G07400	29.9	672	409	61	156	0.009		.	Metazoa
comp39186_c0	0.0319791	-4.96673	3.30547e-07	AT3G27060.1	TSO2	Ferritin/ribonucleotide reductase-like family protein [Source:TAIR_LOCUS;Acc:AT3G27060]	AT3G27060.1	http://www.arabidopsis.org/servlets/TairObject?type=locus&name=AT3G27060	68.34	2254	1319	16	333	3e-136		.	Metazoa
comp39232_c0	0.0850197	-3.55606	1.28502e-06	AT2G35120.1	.	Single hybrid motif superfamily protein [Source:TAIR_LOCUS;Acc:AT2G35120]	AT2G35120.1	http://www.arabidopsis.org/servlets/TairObject?type=locus&name=AT2G35120	45.52	867	433	4	148	1e-36		sp|Q9U616|GCSH_DROME	Metazoa
comp39273_c0	0.0334943	-4.89994	0	AT4G13810.1	AtRLP47	receptor like protein 47 [Source:TAIR_LOCUS;Acc:AT4G13810]	AT4G13810.1	http://www.arabidopsis.org/servlets/TairObject?type=locus&name=AT4G13810	31.61	133	996	52	322	3e-31		.	Viridiplantae
comp39278_c0	0.0684982	-3.86779	0.00164456	AT5G23290.1	PFD5	prefoldin 5 [Source:TAIR_LOCUS;Acc:AT5G23290]	AT5G23290.1	http://www.arabidopsis.org/servlets/TairObject?type=locus&name=AT5G23290	39.29	592	173	12	151	8e-29		.	Metazoa
comp39334_c0	0.156447	-2.67625	0.00171144	AT4G14342.1	.	Splicing factor 3B subunit 5/RDS3 complex subunit 10 [Source:TAIR_LOCUS;Acc:AT4G14342]	AT4G14342.1	http://www.arabidopsis.org/servlets/TairObject?type=locus&name=AT4G14342	65.48	328	77	5	88	5e-38		sp|Q9VHI4|SF3B5_DROME	Metazoa
comp39365_c0	0.0597173	-4.06571	1.29255e-05	AT1G02305.1	AT1G02305	Cysteine proteinases superfamily protein [Source:TAIR_LOCUS;Acc:AT1G02305]	AT1G02305.1	http://www.arabidopsis.org/servlets/TairObject?type=locus&name=AT1G02305	28.68	893	102	107	341	1e-19		sp|P00787|CATB_RAT	Metazoa
comp39396_c0	0.132531	-2.9156	1.21905e-05	AT1G65480.1	FT	PEBP (phosphatidylethanolamine-binding protein) family protein [Source:TAIR_LOCUS;Acc:AT1G65480]	AT1G65480.1	http://www.arabidopsis.org/servlets/TairObject?type=locus&name=AT1G65480	30.89	885	340	4	169	2e-13		.	Metazoa
comp39419_c0	0.0695225	-3.84638	0	AT5G40810.1	AT5G40810	Cytochrome C1 family [Source:TAIR_LOCUS;Acc:AT5G40810]	AT5G40810.1	http://www.arabidopsis.org/servlets/TairObject?type=locus&name=AT5G40810	56.47	1326	562	50	304	4e-84		sp|P00125|CY1_BOVIN	Metazoa
comp39625_c0	0.0523123	-4.25671	8.41016e-08	AT4G33090.1	APM1	aminopeptidase M1 [Source:TAIR_LOCUS;Acc:AT4G33090]	AT4G33090.1	http://www.arabidopsis.org/servlets/TairObject?type=locus&name=AT4G33090	27.23	1691	36	328	861	8e-44		sp|O57579|AMPN_CHICK	Metazoa
comp39644_c0	0.0850503	-3.55554	6.29392e-05	AT5G42790.1	PAF1	proteasome alpha subunit F1 [Source:TAIR_LOCUS;Acc:AT5G42790]	AT5G42790.1	http://www.arabidopsis.org/servlets/TairObject?type=locus&name=AT5G42790	56.83	848	168	1	226	9e-95		.	Metazoa
comp39699_c0	0.0423652	-4.56098	0.0128601	AT4G26110.1	NAP1;1	nucleosome assembly protein1;1 [Source:TAIR_LOCUS;Acc:AT4G26110]	AT4G26110.1	http://www.arabidopsis.org/servlets/TairObject?type=locus&name=AT4G26110	38.11	1184	237	4	300	2e-50		sp|P55209|NP1L1_HUMAN	Metazoa
comp39705_c0	16.663	4.05857	0.00164093	AT4G37690.1	GT6	Galactosyl transferase GMA12/MNN10 family protein [Source:TAIR_LOCUS;Acc:AT4G37690]	AT4G37690.1	http://www.arabidopsis.org/servlets/TairObject?type=locus&name=AT4G37690	67.37	876	70	146	428	1e-131		sp|Q9SZG1|GT6_ARATH	Viridiplantae
comp39744_c0	0.0368628	-4.76169	0.000233812	AT3G06460.1	F24P17.4	GNS1/SUR4 membrane protein family [Source:TAIR_LOCUS;Acc:AT3G06460]	AT3G06460.1	http://www.arabidopsis.org/servlets/TairObject?type=locus&name=AT3G06460	28.32	1059	409	59	269	9e-13		.	Metazoa
comp39768_c0	0.194445	-2.36256	0.000425157	AT1G75220.1	.	Major facilitator superfamily protein [Source:TAIR_LOCUS;Acc:AT1G75220]	AT1G75220.1	http://www.arabidopsis.org/servlets/TairObject?type=locus&name=AT1G75220	39.08	1426	329	117	483	2e-73		sp|Q291H8|TRET1_DROPS	Metazoa
comp39841_c0	0.0938172	-3.414	8.84895e-06	AT1G03110.1	TRM82	Transducin/WD40 repeat-like superfamily protein [Source:TAIR_LOCUS;Acc:AT1G03110]	AT1G03110.1	http://www.arabidopsis.org/servlets/TairObject?type=locus&name=AT1G03110	26.42	1665	958	72	331	7e-21		sp|Q5FVB6|WDR4_XENTR	Metazoa
comp40160_c0	0.0385425	-4.69741	1.50104e-08	AT4G27780.1	ACBP2	acyl-CoA binding protein 2 [Source:TAIR_LOCUS;Acc:AT4G27780]	AT4G27780.1	http://www.arabidopsis.org/servlets/TairObject?type=locus&name=AT4G27780	34.16	1028	342	100	341	2e-34		.	Metazoa
comp40246_c0	0.0620517	-4.01039	0	AT1G72370.2	P40	40s ribosomal protein SA [Source:TAIR_LOCUS;Acc:AT1G72370]	AT1G72370.2	http://www.arabidopsis.org/servlets/TairObject?type=locus&name=AT1G72370	63	977	378	12	211	7e-92		sp|Q0PXX8|RSSA_DIACI	Metazoa
comp40288_c0	0.133178	-2.90857	0.0187518	AT4G10710.1	SPT16	global transcription factor C [Source:TAIR_LOCUS;Acc:AT4G10710]	AT4G10710.1	http://www.arabidopsis.org/servlets/TairObject?type=locus&name=AT4G10710	46.48	714	97	725	937	1e-57		.	Metazoa
comp40346_c0	0.130356	-2.93947	0.000120132	AT2G20280.1	.	Zinc finger C-x8-C-x5-C-x3-H type family protein [Source:TAIR_LOCUS;Acc:AT2G20280]	AT2G20280.1	http://www.arabidopsis.org/servlets/TairObject?type=locus&name=AT2G20280	42.42	1158	679	23	178	7e-23		sp|Q6U6G5|ZC3HF_RAT	NA
comp40358_c0	0.0184777	-5.75807	8.66362e-06	AT2G35040.2	.	AICARFT/IMPCHase bienzyme family protein [Source:TAIR_LOCUS;Acc:AT2G35040]	AT2G35040.2	http://www.arabidopsis.org/servlets/TairObject?type=locus&name=AT2G35040	31.58	1849	71	17	546	1e-68		.	Metazoa
comp40470_c0	0.0991779	-3.33384	2.58784e-09	AT4G11030.1	LACS5	AMP-dependent synthetase and ligase family protein [Source:TAIR_LOCUS;Acc:AT4G11030]	AT4G11030.1	http://www.arabidopsis.org/servlets/TairObject?type=locus&name=AT4G11030	26.32	428	3	153	299	2e-08		.	Metazoa
comp40557_c0	0.100435	-3.31567	0.00131973	AT4G16800.1	DL4425C	ATP-dependent caseinolytic (Clp) protease/crotonase family protein [Source:TAIR_LOCUS;Acc:AT4G16800]	AT4G16800.1	http://www.arabidopsis.org/servlets/TairObject?type=locus&name=AT4G16800	32.41	1210	362	18	302	1e-41		.	Metazoa
comp40833_c0	3.55189	1.82859	0.0381181	AT3G13235.2	.	ubiquitin family protein [Source:TAIR_LOCUS;Acc:AT3G13235]	AT3G13235.2	http://www.arabidopsis.org/servlets/TairObject?type=locus&name=AT3G13235	34.85	355	549	261	324	0.002		sp|P31843|RRPO_OENBE	Viridiplantae
comp40928_c0	1.76171	0.81698	0.0122468	AT2G42040.1	.	CONTAINS InterPro DOMAIN/s: WRC (InterPro:IPR014977); Has 219 Blast hits to 219 proteins in 19 species: Archae - 0; Bacteria - 0; Metazoa - 3; Fungi - 0; Plants - 215; Viruses - 0; Other Eukaryotes - 1 (source: NCBI BLink). [Source:TAIR_LOCUS;Acc:AT2G42040]	AT2G42040.1	http://www.arabidopsis.org/servlets/TairObject?type=locus&name=AT2G42040	52.53	387	100	175	254	4e-17		.	Viridiplantae
comp40990_c0	0.0898481	-3.47637	0.000561433	AT3G47810.3	MAG1	Calcineurin-like metallo-phosphoesterase superfamily protein [Source:TAIR_LOCUS;Acc:AT3G47810]	AT3G47810.3	http://www.arabidopsis.org/servlets/TairObject?type=locus&name=AT3G47810	61.88	835	293	2	182	9e-84		.	Metazoa
comp41086_c0	0.0555643	-4.1697	2.85282e-09	AT4G18100.1	RPL32A	Ribosomal protein L32e [Source:TAIR_LOCUS;Acc:AT4G18100]	AT4G18100.1	http://www.arabidopsis.org/servlets/TairObject?type=locus&name=AT4G18100	63.72	386	48	22	134	4e-47		.	Metazoa
comp41193_c0	0.0931793	-3.42385	9.12961e-09	AT3G04400.1	emb2171	Ribosomal protein L14p/L23e family protein [Source:TAIR_LOCUS;Acc:AT3G04400]	AT3G04400.1	http://www.arabidopsis.org/servlets/TairObject?type=locus&name=AT3G04400	76.6	619	197	1	141	1e-75		sp|P48159|RL23_DROME	Metazoa
comp4149_c0	0.126625	-2.98136	0.0246019	AT5G65620.1	.	Zincin-like metalloproteases family protein [Source:TAIR_LOCUS;Acc:AT5G65620]	AT5G65620.1	http://www.arabidopsis.org/servlets/TairObject?type=locus&name=AT5G65620	24.71	729	1	137	383	6e-11		.	Metazoa
comp41528_c0	0.0434071	-4.52593	3.1726e-06	AT2G37990.1	AT2G37990	ribosome biogenesis regulatory protein (RRS1) family protein [Source:TAIR_LOCUS;Acc:AT2G37990]	AT2G37990.1	http://www.arabidopsis.org/servlets/TairObject?type=locus&name=AT2G37990	29.37	1049	249	12	286	2e-20		sp|Q2KIH4|RRS1_BOVIN	Metazoa
comp41540_c0	0.055829	-4.16284	0.000503552	AT1G08650.1	PPCK1	phosphoenolpyruvate carboxylase kinase 1 [Source:TAIR_LOCUS;Acc:AT1G08650]	AT1G08650.1	http://www.arabidopsis.org/servlets/TairObject?type=locus&name=AT1G08650	28.82	1087	596	123	267	1e-10		.	Metazoa
comp41541_c1	0.0786269	-3.66883	0.000273422	AT1G07705.2	.	NOT2 / NOT3 / NOT5 family [Source:TAIR_LOCUS;Acc:AT1G07705]	AT1G07705.2	http://www.arabidopsis.org/servlets/TairObject?type=locus&name=AT1G07705	45.6	750	208	440	614	2e-37		.	Metazoa
comp41548_c0	0.0852063	-3.5529	0	AT3G56800.1	CAM3	calmodulin 3 [Source:TAIR_LOCUS;Acc:AT3G56800]	AT3G56800.1	http://www.arabidopsis.org/servlets/TairObject?type=locus&name=AT3G56800	35.29	853	404	1	148	1e-18		sp|Q24621|MLC1_DROPS	Metazoa
comp41591_c0	0.0751974	-3.73317	0.00145564	AT1G04810.1	F13M7.20	26S proteasome regulatory complex, non-ATPase subcomplex, Rpn2/Psmd1 subunit [Source:TAIR_LOCUS;Acc:AT1G04810]	AT1G04810.1	http://www.arabidopsis.org/servlets/TairObject?type=locus&name=AT1G04810	45.1	735	583	904	953	6e-05		sp|Q9V3P6|PSMD1_DROME	Metazoa
comp41663_c0	0.187073	-2.41833	0.00421149	AT3G47570.1	.	Leucine-rich repeat protein kinase family protein [Source:TAIR_LOCUS;Acc:AT3G47570]	AT3G47570.1	http://www.arabidopsis.org/servlets/TairObject?type=locus&name=AT3G47570	40.74	244	2	38	118	3e-17		sp|C0LGP4|Y3475_ARATH	Viridiplantae
comp41905_c0	0.0353917	-4.82045	3.41105e-12	AT5G38480.1	GRF3	general regulatory factor 3 [Source:TAIR_LOCUS;Acc:AT5G38480]	AT5G38480.1	http://www.arabidopsis.org/servlets/TairObject?type=locus&name=AT5G38480	77.33	936	202	1	247	1e-131		sp|P92177|1433E_DROME	Metazoa
comp41925_c0	0.0337561	-4.88871	4.1121e-11	AT2G42740.1	RPL16A	ribosomal protein large subunit 16A [Source:TAIR_LOCUS;Acc:AT2G42740]	AT2G42740.1	http://www.arabidopsis.org/servlets/TairObject?type=locus&name=AT2G42740	73.37	565	59	6	174	1e-87		sp|P46222|RL11_DROME	Metazoa
comp42122_c0	6.26654	2.64767	0.00263984	AT5G44120.2	CRA1	RmlC-like cupins superfamily protein [Source:TAIR_LOCUS;Acc:AT5G44120]	AT5G44120.2	http://www.arabidopsis.org/servlets/TairObject?type=locus&name=AT5G44120	41.3	1162	197	52	351	3e-83		sp|P09800|LEGB_GOSHI	Viridiplantae
comp42411_c0	0.0741535	-3.75334	6.89948e-06	AT2G20420.1	AT2G20420	ATP citrate lyase (ACL) family protein [Source:TAIR_LOCUS;Acc:AT2G20420]	AT2G20420.1	http://www.arabidopsis.org/servlets/TairObject?type=locus&name=AT2G20420	66.67	1228	806	277	417	5e-57		sp|Q9YI37|SUCB1_COLLI	Metazoa
comp42478_c0	0.0718539	-3.79879	3.59705e-05	AT4G21710.1	NRPB2	DNA-directed RNA polymerase family protein [Source:TAIR_LOCUS;Acc:AT4G21710]	AT4G21710.1	http://www.arabidopsis.org/servlets/TairObject?type=locus&name=AT4G21710	70.38	1744	317	706	1178	0		.	Metazoa
comp42588_c0	0.087455	-3.51532	1.99452e-05	AT3G06440.2	B3GALT16	Galactosyltransferase family protein [Source:TAIR_LOCUS;Acc:AT3G06440]	AT3G06440.2	http://www.arabidopsis.org/servlets/TairObject?type=locus&name=AT3G06440	29.41	659	174	373	538	2e-11		.	Metazoa
comp42602_c0	0.0890141	-3.48982	0.000759293	AT5G17000.1	AT5G17000	Zinc-binding dehydrogenase family protein [Source:TAIR_LOCUS;Acc:AT5G17000]	AT5G17000.1	http://www.arabidopsis.org/servlets/TairObject?type=locus&name=AT5G17000	33.96	477	43	5	157	2e-07		sp|Q9EQZ5|PTGR1_CAVPO	Metazoa
comp42621_c0	0.0467299	-4.41951	1.79739e-08	AT5G41560.1	.	FUNCTIONS IN: molecular_function unknown; INVOLVED IN: biological_process unknown; LOCATED IN: chloroplast; EXPRESSED IN: 24 plant structures; EXPRESSED DURING: 15 growth stages; CONTAINS InterPro DOMAIN/s: Ubiquitin ligase, Det1/DDB1-complexing (In /.../:IPR018276); Has 1807 Blast hits to 1807 proteins in 277 species: Archae - 0; Bacteria - 0; Metazoa - 736; Fungi - 347; Plants - 385; Viruses - …	AT5G41560.1	http://www.arabidopsis.org/servlets/TairObject?type=locus&name=AT5G41560	36.23	1362	1165	1	69	1e-05		sp|Q9D9Z5|DDA1_MOUSE	Metazoa
comp42776_c0	0.142608	-2.80988	0.0121946	AT4G24820.2	RPN7	26S proteasome, regulatory subunit Rpn7;Proteasome component (PCI) domain [Source:TAIR_LOCUS;Acc:AT4G24820]	AT4G24820.2	http://www.arabidopsis.org/servlets/TairObject?type=locus&name=AT4G24820	50.65	646	416	320	388	1e-15		sp|Q93Y35|PSMD6_ARATH	Metazoa
comp42967_c0	0.139945	-2.83707	6.46785e-08	AT2G20580.1	RPN1A	26S proteasome regulatory subunit S2 1A [Source:TAIR_LOCUS;Acc:AT2G20580]	AT2G20580.1	http://www.arabidopsis.org/servlets/TairObject?type=locus&name=AT2G20580	57.49	1522	782	644	890	3e-89		.	Metazoa
comp43148_c0	0.015732	-5.99016	3.22398e-12	AT1G30230.1	.	Glutathione S-transferase, C-terminal-like;Translation elongation factor EF1B/ribosomal protein S6 [Source:TAIR_LOCUS;Acc:AT1G30230]	AT1G30230.1	http://www.arabidopsis.org/servlets/TairObject?type=locus&name=AT1G30230	43.1	1473	799	6	232	9e-43		sp|P29522|EF1B2_BOMMO	Metazoa
comp43160_c0	2.24199	1.16478	0.0208108	AT3G42170.1	T27B3.40	BED zinc finger ;hAT family dimerisation domain [Source:TAIR_LOCUS;Acc:AT3G42170]	AT3G42170.1	http://www.arabidopsis.org/servlets/TairObject?type=locus&name=AT3G42170	33.48	834	163	466	675	4e-33		.	Viridiplantae
comp43185_c0	0.0480745	-4.37858	0	AT2G19740.1	RPL31A	Ribosomal protein L31e family protein [Source:TAIR_LOCUS;Acc:AT2G19740]	AT2G19740.1	http://www.arabidopsis.org/servlets/TairObject?type=locus&name=AT2G19740	51.67	380	27	1	119	2e-35		sp|Q9IA76|RL31_PAROL	Metazoa
comp43254_c0	0.0622475	-4.00584	0	AT1G23290.1	RPL27A	Ribosomal protein L18e/L15 superfamily protein [Source:TAIR_LOCUS;Acc:AT1G23290]	AT1G23290.1	http://www.arabidopsis.org/servlets/TairObject?type=locus&name=AT1G23290	67.79	479	36	1	147	1e-48		sp|Q56K03|RL27A_BOVIN	Metazoa
comp43324_c0	0.184981	-2.43455	5.74873e-05	AT3G05650.1	AtRLP32	receptor like protein 32 [Source:TAIR_LOCUS;Acc:AT3G05650]	AT3G05650.1	http://www.arabidopsis.org/servlets/TairObject?type=locus&name=AT3G05650	39.37	378	1	592	707	6e-19		sp|Q9C9H7|RLP12_ARATH	Viridiplantae
comp43343_c0	4.68895	2.22927	9.63161e-09	AT4G15140.1	DL3615C	unknown protein; Has 26 Blast hits to 26 proteins in 10 species: Archae - 0; Bacteria - 0; Metazoa - 0; Fungi - 0; Plants - 26; Viruses - 0; Other Eukaryotes - 0 (source: NCBI BLink). [Source:TAIR_LOCUS;Acc:AT4G15140]	AT4G15140.1	http://www.arabidopsis.org/servlets/TairObject?type=locus&name=AT4G15140	70.59	284	135	21	71	2e-17		.	Viridiplantae
comp43348_c0	0.0390908	-4.67703	6.09512e-14	AT1G26880.1	RPL34A	Ribosomal protein L34e superfamily protein [Source:TAIR_LOCUS;Acc:AT1G26880]	AT1G26880.1	http://www.arabidopsis.org/servlets/TairObject?type=locus&name=AT1G26880	48.42	462	184	1	95	1e-22		sp|P45842|RL34_AEDAL	Metazoa
comp43363_c0	0.211077	-2.24416	0	AT1G58190.2	RLP9	receptor like protein 9 [Source:TAIR_LOCUS;Acc:AT1G58190]	AT1G58190.2	http://www.arabidopsis.org/servlets/TairObject?type=locus&name=AT1G58190	45.45	215	51	56	108	3e-09		.	Viridiplantae
comp43366_c0	1.85858	0.8942	1.80347e-05	AT4G29090.1	F19B15.120	Ribonuclease H-like superfamily protein [Source:TAIR_LOCUS;Acc:AT4G29090]	AT4G29090.1	http://www.arabidopsis.org/servlets/TairObject?type=locus&name=AT4G29090	26.27	1594	290	104	550	2e-29		sp|P0C2F6|RNHX1_ARATH	Viridiplantae
comp43388_c1	0.141382	-2.82233	2.33656e-06	AT4G31940.1	CYP82C4	cytochrome P450, family 82, subfamily C, polypeptide 4 [Source:TAIR_LOCUS;Acc:AT4G31940]	AT4G31940.1	http://www.arabidopsis.org/servlets/TairObject?type=locus&name=AT4G31940	56.22	861	217	308	523	2e-69		.	Viridiplantae
comp43400_c0	0.0437935	-4.51314	8.60423e-14	AT4G36130.1	RPL8C	Ribosomal protein L2 family [Source:TAIR_LOCUS;Acc:AT4G36130]	AT4G36130.1	http://www.arabidopsis.org/servlets/TairObject?type=locus&name=AT4G36130	72.34	775	71	1	235	3e-128		.	Metazoa
comp43408_c0	0.0666251	-3.90779	2.40037e-08	AT3G22630.1	PBD1	20S proteasome beta subunit D1 [Source:TAIR_LOCUS;Acc:AT3G22630]	AT3G22630.1	http://www.arabidopsis.org/servlets/TairObject?type=locus&name=AT3G22630	41.36	700	128	1	190	2e-47		sp|Q5E9K0|PSB2_BOVIN	Metazoa
comp43428_c0	0.40816	-1.29279	8.38305e-08	AT1G21680.1	F8K7.10	DPP6 N-terminal domain-like protein [Source:TAIR_LOCUS;Acc:AT1G21680]	AT1G21680.1	http://www.arabidopsis.org/servlets/TairObject?type=locus&name=AT1G21680	75.36	249	43	405	473	1e-29		.	Viridiplantae
comp43530_c0	3.90425	1.96505	5.49182e-08	AT5G39090.1	.	HXXXD-type acyl-transferase family protein [Source:TAIR_LOCUS;Acc:AT5G39090]	AT5G39090.1	http://www.arabidopsis.org/servlets/TairObject?type=locus&name=AT5G39090	44.81	1568	201	1	449	2e-108		.	zzzNoHit
comp43538_c0	0.0434874	-4.52326	0	AT4G01610.1	T15B16.17A	Cysteine proteinases superfamily protein [Source:TAIR_LOCUS;Acc:AT4G01610]	AT4G01610.1	http://www.arabidopsis.org/servlets/TairObject?type=locus&name=AT4G01610	35.31	1072	200	45	327	7e-49		sp|P07858|CATB_HUMAN	Metazoa
comp43557_c0	0.0425108	-4.55603	0	AT5G39850.1	RPS9C	Ribosomal protein S4 [Source:TAIR_LOCUS;Acc:AT5G39850]	AT5G39850.1	http://www.arabidopsis.org/servlets/TairObject?type=locus&name=AT5G39850	69.06	637	95	1	181	1e-86		.	Metazoa
comp43571_c0	0.0383106	-4.70611	5.93603e-12	AT3G16640.1	TCTP	translationally controlled tumor protein [Source:TAIR_LOCUS;Acc:AT3G16640]	AT3G16640.1	http://www.arabidopsis.org/servlets/TairObject?type=locus&name=AT3G16640	37.36	681	169	1	167	1e-19		sp|Q60FS1|TCTP_PLUXY	Metazoa
comp43604_c0	49.2364	5.62165	0.000212232	AT5G40390.1	SIP1	Raffinose synthase family protein [Source:TAIR_LOCUS;Acc:AT5G40390]	AT5G40390.1	http://www.arabidopsis.org/servlets/TairObject?type=locus&name=AT5G40390	56.19	587	3	19	227	2e-71		.	Viridiplantae
comp43678_c0	1.72575	0.787226	0.0153213	AT3G25270.1	.	Ribonuclease H-like superfamily protein [Source:TAIR_LOCUS;Acc:AT3G25270]	AT3G25270.1	http://www.arabidopsis.org/servlets/TairObject?type=locus&name=AT3G25270	27.16	796	554	124	195	7e-07		sp|P0C2F6|RNHX1_ARATH	Viridiplantae
comp43695_c0	0.386812	-1.37029	0.0031923	AT4G23990.1	ATCSLG3	cellulose synthase like G3 [Source:TAIR_LOCUS;Acc:AT4G23990]	AT4G23990.1	http://www.arabidopsis.org/servlets/TairObject?type=locus&name=AT4G23990	63.75	238	2	606	685	5e-29		.	Viridiplantae
comp43745_c0	0.0303466	-5.04232	0	AT2G36160.1	RPS14A	Ribosomal protein S11 family protein [Source:TAIR_LOCUS;Acc:AT2G36160]	AT2G36160.1	http://www.arabidopsis.org/servlets/TairObject?type=locus&name=AT2G36160	80	578	159	1	139	6e-66		sp|Q1HR24|RS14_AEDAE	Metazoa
comp43753_c0	0.0590839	-4.08109	1.66076e-09	AT4G32470.2	QCR7-1	Cytochrome bd ubiquinol oxidase, 14kDa subunit [Source:TAIR_LOCUS;Acc:AT4G32470]	AT4G32470.2	http://www.arabidopsis.org/servlets/TairObject?type=locus&name=AT4G32470	35.09	372	208	26	82	0.0003		sp|P14927|QCR7_HUMAN	Metazoa
comp43784_c0	0.108714	-3.20139	3.74373e-09	AT1G58190.1	RLP9	receptor like protein 9 [Source:TAIR_LOCUS;Acc:AT1G58190]	AT1G58190.1	http://www.arabidopsis.org/servlets/TairObject?type=locus&name=AT1G58190	29.89	303	43	66	142	0.002		.	Viridiplantae
comp43806_c0	2.05279	1.03758	0.0349635	AT4G14170.1	PCMP-E17	Pentatricopeptide repeat (PPR) superfamily protein [Source:TAIR_LOCUS;Acc:AT4G14170]	AT4G14170.1	http://www.arabidopsis.org/servlets/TairObject?type=locus&name=AT4G14170	63.95	223	738	32	199	2e-55		sp|Q5XEY7|PP309_ARATH	Viridiplantae
comp43817_c0	0.236469	-2.08028	2.17062e-05	AT2G31945.1	.	unknown protein; FUNCTIONS IN: molecular_function unknown; INVOLVED IN: biological_process unknown; LOCATED IN: endomembrane system; EXPRESSED IN: 8 plant structures; EXPRESSED DURING: 4 anthesis, petal differentiation and expansion stage; BEST Arab /.../s thaliana protein match is: unknown protein (TAIR:AT1G05575.1); Has 61 Blast hits to 61 proteins in 10 species: Archae - 0; Bacteria - 0; Metaz…	AT2G31945.1	http://www.arabidopsis.org/servlets/TairObject?type=locus&name=AT2G31945	57.63	388	218	11	69	7e-14		.	Viridiplantae
comp43840_c0	0.0811779	-3.62277	0.000463379	AT1G02300.1	T7I23.12	Cysteine proteinases superfamily protein [Source:TAIR_LOCUS;Acc:AT1G02300]	AT1G02300.1	http://www.arabidopsis.org/servlets/TairObject?type=locus&name=AT1G02300	35.92	580	158	219	357	3e-24		sp|Q06544|CYSP3_OSTOS	Protista
comp43912_c0	0.0694913	-3.84702	0.00014401	AT1G13060.1	PBE1	20S proteasome beta subunit E1 [Source:TAIR_LOCUS;Acc:AT1G13060]	AT1G13060.1	http://www.arabidopsis.org/servlets/TairObject?type=locus&name=AT1G13060	51.2	817	116	5	254	2e-78		sp|Q54BC8|PSB5_DICDI	Metazoa
comp43942_c0	0.0889151	-3.49143	0.000369493	AT5G10980.1	HTR4	Histone superfamily protein [Source:TAIR_LOCUS;Acc:AT5G10980]	AT5G10980.1	http://www.arabidopsis.org/servlets/TairObject?type=locus&name=AT5G10980	97.14	212	3	1	70	1e-41		sp|Q8WSF1|H33_TRIPS	Metazoa
comp43951_c0	0.0288328	-5.11615	1.98904e-10	AT3G05590.1	RPL18	ribosomal protein L18 [Source:TAIR_LOCUS;Acc:AT3G05590]	AT3G05590.1	http://www.arabidopsis.org/servlets/TairObject?type=locus&name=AT3G05590	60.8	629	105	1	174	1e-56		sp|Q0PXY6|RL18_DIACI	Metazoa
comp43974_c0	0.0606422	-4.04354	0.000431985	AT4G31985.1	RPL39A	Ribosomal protein L39 family protein [Source:TAIR_LOCUS;Acc:AT4G31985]	AT4G31985.1	http://www.arabidopsis.org/servlets/TairObject?type=locus&name=AT4G31985	84.85	240	142	20	52	4e-12		.	Metazoa
comp43986_c0	0.0611288	-4.032	4.67571e-08	AT1G27330.1	.	Ribosome associated membrane protein RAMP4 [Source:TAIR_LOCUS;Acc:AT1G27330]	AT1G27330.1	http://www.arabidopsis.org/servlets/TairObject?type=locus&name=AT1G27330	50	555	397	6	61	1e-10		sp|Q6TAW2|SERP2_MOUSE	Metazoa
comp44007_c0	52.6833	5.71927	3.00599e-05	AT5G40390.1	SIP1	Raffinose synthase family protein [Source:TAIR_LOCUS;Acc:AT5G40390]	AT5G40390.1	http://www.arabidopsis.org/servlets/TairObject?type=locus&name=AT5G40390	60.89	623	96	240	416	5e-70		sp|Q8VWN6|RFS_PEA	Viridiplantae
comp44016_c0	0.0869322	-3.52396	0.00500216	ATMG00513.1	NAD5A	NADH dehydrogenase 5A [Source:TAIR_LOCUS;Acc:ATMG00513]	ATMG00513.1	http://www.arabidopsis.org/servlets/TairObject?type=locus&name=ATMG00513	29.3	1305	553	132	401	1e-24		sp|P51899|NU5M_ANOAR	Metazoa
comp44079_c0	0.0606859	-4.04249	8.18012e-13	AT2G32060.3	RPS12C	Ribosomal protein L7Ae/L30e/S12e/Gadd45 family protein [Source:TAIR_LOCUS;Acc:AT2G32060]	AT2G32060.3	http://www.arabidopsis.org/servlets/TairObject?type=locus&name=AT2G32060	52.59	401	54	26	141	1e-37		sp|P84175|RS12_CHICK	Metazoa
comp44083_c0	0.0438142	-4.51246	1.79856e-14	AT4G34670.1	RPS3AB	Ribosomal protein S3Ae [Source:TAIR_LOCUS;Acc:AT4G34670]	AT4G34670.1	http://www.arabidopsis.org/servlets/TairObject?type=locus&name=AT4G34670	61.6	818	30	1	255	2e-103		.	Metazoa
comp44095_c0	0.0662264	-3.91645	0	AT5G63190.2	.	MA3 domain-containing protein [Source:TAIR_LOCUS;Acc:AT5G63190]	AT5G63190.2	http://www.arabidopsis.org/servlets/TairObject?type=locus&name=AT5G63190	31.16	1507	503	57	388	2e-35		sp|Q98TX3|PDCD4_CHICK	Metazoa
comp44108_c0	0.0402681	-4.63422	0	AT1G23410.1	RPS27AA	Ribosomal protein S27a / Ubiquitin family protein [Source:TAIR_LOCUS;Acc:AT1G23410]	AT1G23410.1	http://www.arabidopsis.org/servlets/TairObject?type=locus&name=AT1G23410	58.6	533	63	1	157	2e-44		sp|P15357|RS27A_DROME	Metazoa
comp44113_c0	0.0370498	-4.75439	0	AT5G13450.1	ATP5	delta subunit of Mt ATP synthase [Source:TAIR_LOCUS;Acc:AT5G13450]	AT5G13450.1	http://www.arabidopsis.org/servlets/TairObject?type=locus&name=AT5G13450	37.79	717	202	47	218	6e-33		sp|Q24439|ATPO_DROME	Metazoa
comp44147_c0	0.0937745	-3.41466	0.00698475	ATMG00730.1	COX3	cytochrome c oxidase subunit 3 [Source:TAIR_LOCUS;Acc:ATMG00730]	ATMG00730.1	http://www.arabidopsis.org/servlets/TairObject?type=locus&name=ATMG00730	36.42	520	2	41	212	2e-17		sp|O47475|COX3_LOLBL	Metazoa
comp44208_c0	0.0365628	-4.77348	8.31748e-09	AT5G22060.1	ATJ2	DNAJ homologue 2 [Source:TAIR_LOCUS;Acc:AT5G22060]	AT5G22060.1	http://www.arabidopsis.org/servlets/TairObject?type=locus&name=AT5G22060	46.23	1532	342	13	420	3e-102		sp|Q5NVI9|DNJA1_PONAB	Metazoa
comp44242_c0	0.129389	-2.95022	0.00372879	AT1G34110.1	.	Leucine-rich receptor-like protein kinase family protein [Source:TAIR_LOCUS;Acc:AT1G34110]	AT1G34110.1	http://www.arabidopsis.org/servlets/TairObject?type=locus&name=AT1G34110	43.04	253	17	346	424	2e-18		.	Viridiplantae
comp44247_c0	0.0564347	-4.14727	4.996e-15	AT5G02610.1	RPL35D	Ribosomal L29 family protein [Source:TAIR_LOCUS;Acc:AT5G02610]	AT5G02610.1	http://www.arabidopsis.org/servlets/TairObject?type=locus&name=AT5G02610	65.52	325	65	31	117	8e-23		sp|Q69CJ9|RL35_OPHHA	Metazoa
comp44270_c0	0.0492483	-4.34378	0	AT1G52300.1	AT1G52300	Zinc-binding ribosomal protein family protein [Source:TAIR_LOCUS;Acc:AT1G52300]	AT1G52300.1	http://www.arabidopsis.org/servlets/TairObject?type=locus&name=AT1G52300	67.86	399	148	1	84	1e-34		.	Metazoa
comp44300_c0	0.0531051	-4.235	2.68996e-12	ATMG00220.1	COB	apocytochrome b [Source:TAIR_LOCUS;Acc:ATMG00220]	ATMG00220.1	http://www.arabidopsis.org/servlets/TairObject?type=locus&name=ATMG00220	53.02	1029	193	17	297	1e-75		sp|Q36427|CYB_LOCMI	Metazoa
comp44316_c0	0.0561764	-4.15389	2.64011e-13	AT3G53890.2	RPS21B	Ribosomal protein S21e [Source:TAIR_LOCUS;Acc:AT3G53890]	AT3G53890.2	http://www.arabidopsis.org/servlets/TairObject?type=locus&name=AT3G53890	50	361	140	1	74	4e-21		sp|Q6XIR2|RS21_DROYA	Metazoa
comp44471_c0	0.0216585	-5.52892	0.00108593	AT2G45960.1	PIP1B	plasma membrane intrinsic protein 1B [Source:TAIR_LOCUS;Acc:AT2G45960]	AT2G45960.1	http://www.arabidopsis.org/servlets/TairObject?type=locus&name=AT2G45960	37.92	839	162	49	286	3e-39		sp|Q23808|AQP_CICVR	Metazoa
comp44625_c0	2.02066	1.01482	0.00018504	AT1G07930.2	A4	GTP binding Elongation factor Tu family protein [Source:TAIR_LOCUS;Acc:AT1G07930]	AT1G07930.2	http://www.arabidopsis.org/servlets/TairObject?type=locus&name=AT1G07930	97.62	128	3	1	42	4e-21		sp|O49169|EF1A_MANES	Viridiplantae
comp44737_c0	0.133166	-2.90871	0.00217989	AT1G12050.1	.	fumarylacetoacetase, putative [Source:TAIR_LOCUS;Acc:AT1G12050]	AT1G12050.1	http://www.arabidopsis.org/servlets/TairObject?type=locus&name=AT1G12050	56.18	874	26	139	419	3e-115		sp|P16930|FAAA_HUMAN	Metazoa
comp44794_c0	0.239982	-2.059	0.0027438	AT3G17380.1	.	TRAF-like family protein [Source:TAIR_LOCUS;Acc:AT3G17380]	AT3G17380.1	http://www.arabidopsis.org/servlets/TairObject?type=locus&name=AT3G17380	40.98	623	264	53	173	5e-29		.	Viridiplantae
comp44808_c0	0.0670099	-3.89948	2.61677e-05	AT1G18100.1	E12A11	PEBP (phosphatidylethanolamine-binding protein) family protein [Source:TAIR_LOCUS;Acc:AT1G18100]	AT1G18100.1	http://www.arabidopsis.org/servlets/TairObject?type=locus&name=AT1G18100	32.12	700	302	39	158	4e-12		.	Metazoa
comp44820_c0	0.0409335	-4.61057	2.07866e-08	AT1G30580.1	T5I8.3	GTP binding [Source:TAIR_LOCUS;Acc:AT1G30580]	AT1G30580.1	http://www.arabidopsis.org/servlets/TairObject?type=locus&name=AT1G30580	57.83	1301	123	1	394	6e-158		sp|Q8SWU7|OLA1_DROME	Metazoa
comp44943_c0	0.0554008	-4.17395	1.84031e-07	AT2G06510.2	ATRPA1A	replication protein A 1A [Source:TAIR_LOCUS;Acc:AT2G06510]	AT2G06510.2	http://www.arabidopsis.org/servlets/TairObject?type=locus&name=AT2G06510	35.65	1653	448	184	597	9e-83		.	Metazoa
comp45371_c0	0.116407	-3.10275	0.0125127	AT1G48120.1	.	hydrolases;protein serine/threonine phosphatases [Source:TAIR_LOCUS;Acc:AT1G48120]	AT1G48120.1	http://www.arabidopsis.org/servlets/TairObject?type=locus&name=AT1G48120	40.28	85	636	42	248	1e-35		.	Viridiplantae
comp45552_c0	0.0963314	-3.37585	0.00322532	AT2G30140.2	UGT87A2	UDP-Glycosyltransferase superfamily protein [Source:TAIR_LOCUS;Acc:AT2G30140]	AT2G30140.2	http://www.arabidopsis.org/servlets/TairObject?type=locus&name=AT2G30140	41.51	18	176	137	189	7e-05		.	Viridiplantae
comp45668_c0	0.0593102	-4.07558	6.56571e-09	AT1G53750.1	RPT1A	regulatory particle triple-A 1A [Source:TAIR_LOCUS;Acc:AT1G53750]	AT1G53750.1	http://www.arabidopsis.org/servlets/TairObject?type=locus&name=AT1G53750	79.38	1253	3	11	422	0		.	Metazoa
comp45750_c0	0.169544	-2.56027	0.0176828	AT5G24400.1	EMB2024	NagB/RpiA/CoA transferase-like superfamily protein [Source:TAIR_LOCUS;Acc:AT5G24400]	AT5G24400.1	http://www.arabidopsis.org/servlets/TairObject?type=locus&name=AT5G24400	42.78	907	374	140	325	6e-40		.	Metazoa
comp45753_c0	0.155508	-2.68494	0.00771999	AT5G42905.1	.	Polynucleotidyl transferase, ribonuclease H-like superfamily protein [Source:TAIR_LOCUS;Acc:AT5G42905]	AT5G42905.1	http://www.arabidopsis.org/servlets/TairObject?type=locus&name=AT5G42905	39.49	572	111	54	207	3e-31		.	Viridiplantae
comp45807_c0	0.0173302	-5.85057	5.33331e-07	AT1G15130.1	.	Endosomal targeting BRO1-like domain-containing protein [Source:TAIR_LOCUS;Acc:AT1G15130]	AT1G15130.1	http://www.arabidopsis.org/servlets/TairObject?type=locus&name=AT1G15130	26.5	1672	386	324	766	4e-33		sp|Q8WUM4|PDC6I_HUMAN	Metazoa
comp45830_c0	0.0233637	-5.41958	0.00848318	AT1G69940.1	ATPPME1	Pectin lyase-like superfamily protein [Source:TAIR_LOCUS;Acc:AT1G69940]	AT1G69940.1	http://www.arabidopsis.org/servlets/TairObject?type=locus&name=AT1G69940	53.87	1201	161	14	358	3e-131		sp|D8VPP5|AL11A_OLEEU	Viridiplantae
comp45851_c0	0.0454407	-4.45987	1.72481e-08	AT3G12120.2	FAD2	fatty acid desaturase 2 [Source:TAIR_LOCUS;Acc:AT3G12120]	AT3G12120.2	http://www.arabidopsis.org/servlets/TairObject?type=locus&name=AT3G12120	63.02	2062	1493	193	384	4e-134		.	NA
comp45923_c0	0.0814552	-3.61785	0.00243594	AT3G62290.3	ARFA1E	ADP-ribosylation factor A1E [Source:TAIR_LOCUS;Acc:AT3G62290]	AT3G62290.3	http://www.arabidopsis.org/servlets/TairObject?type=locus&name=AT3G62290	72.73	244	146	4	36	5e-08		sp|P40946|ARF3_DROME	Metazoa
comp45966_c0	0.0305949	-5.03056	1.58984e-13	AT5G22060.1	ATJ2	DNAJ homologue 2 [Source:TAIR_LOCUS;Acc:AT5G22060]	AT5G22060.1	http://www.arabidopsis.org/servlets/TairObject?type=locus&name=AT5G22060	45.85	2917	1712	15	420	3e-93		.	Metazoa
comp46071_c0	0.0761976	-3.71411	0.00404672	AT1G78300.1	GRF2	general regulatory factor 2 [Source:TAIR_LOCUS;Acc:AT1G78300]	AT1G78300.1	http://www.arabidopsis.org/servlets/TairObject?type=locus&name=AT1G78300	58.47	538	2	1	183	5e-66		sp|Q2F637|1433Z_BOMMO	Metazoa
comp46092_c0	0.0563841	-4.14857	1.04394e-08	AT5G09250.1	KIWI	ssDNA-binding transcriptional regulator [Source:TAIR_LOCUS;Acc:AT5G09250]	AT5G09250.1	http://www.arabidopsis.org/servlets/TairObject?type=locus&name=AT5G09250	51.67	1823	1644	46	105	1e-13		sp|Q9VLR5|TCP4_DROME	Metazoa
comp46158_c0	0.136715	-2.87075	0.0221114	AT2G35635.1	UBQ7	ubiquitin 7 [Source:TAIR_LOCUS;Acc:AT2G35635]	AT2G35635.1	http://www.arabidopsis.org/servlets/TairObject?type=locus&name=AT2G35635	78.75	313	74	74	153	2e-29		sp|Q9VJ33|NEDD8_DROME	Metazoa
comp46182_c0	0.0898327	-3.47662	0.000251633	AT1G75220.1	.	Major facilitator superfamily protein [Source:TAIR_LOCUS;Acc:AT1G75220]	AT1G75220.1	http://www.arabidopsis.org/servlets/TairObject?type=locus&name=AT1G75220	30.18	1724	714	161	486	3e-27		.	Metazoa
comp46196_c0	0.159653	-2.64699	0.000313144	AT1G21280.1	.	CONTAINS InterPro DOMAIN/s: Retrotransposon gag protein (InterPro:IPR005162); Has 707 Blast hits to 705 proteins in 25 species: Archae - 0; Bacteria - 0; Metazoa - 4; Fungi - 0; Plants - 703; Viruses - 0; Other Eukaryotes - 0 (source: NCBI BLink). [Source:TAIR_LOCUS;Acc:AT1G21280]	AT1G21280.1	http://www.arabidopsis.org/servlets/TairObject?type=locus&name=AT1G21280	35.08	1340	777	41	225	5e-32		.	Viridiplantae
comp46298_c0	0.0762451	-3.71321	0.00978103	AT1G57620.1	.	emp24/gp25L/p24 family/GOLD family protein [Source:TAIR_LOCUS;Acc:AT1G57620]	AT1G57620.1	http://www.arabidopsis.org/servlets/TairObject?type=locus&name=AT1G57620	26.53	638	51	27	213	2e-17		.	Metazoa
comp46319_c0	0.0975947	-3.35705	0.00329405	AT5G20960.2	AAO1	aldehyde oxidase 1 [Source:TAIR_LOCUS;Acc:AT5G20960]	AT5G20960.2	http://www.arabidopsis.org/servlets/TairObject?type=locus&name=AT5G20960	30.23	739	5	582	830	4e-18		.	Metazoa
comp46342_c0	0.0642646	-3.95983	1.54125e-05	AT5G05780.1	RPN8A	RP non-ATPase subunit 8A [Source:TAIR_LOCUS;Acc:AT5G05780]	AT5G05780.1	http://www.arabidopsis.org/servlets/TairObject?type=locus&name=AT5G05780	61.21	1576	737	13	291	3e-120		sp|P26270|PSMD7_DROME	Metazoa
comp46348_c0	0.0565231	-4.14501	7.68012e-06	AT5G20570.1	ROC1	RING-box 1 [Source:TAIR_LOCUS;Acc:AT5G20570]	AT5G20570.1	http://www.arabidopsis.org/servlets/TairObject?type=locus&name=AT5G20570	46.39	553	263	26	119	1e-25		sp|Q9UBF6|RBX2_HUMAN	Metazoa
comp46406_c0	0.10418	-3.26285	0.00019564	AT3G06170.1	F28L1.11	Serinc-domain containing serine and sphingolipid biosynthesis protein [Source:TAIR_LOCUS;Acc:AT3G06170]	AT3G06170.1	http://www.arabidopsis.org/servlets/TairObject?type=locus&name=AT3G06170	34.78	828	283	239	408	4e-20		sp|Q5R533|SERC3_PONAB	Metazoa
comp46539_c0	0.0427263	-4.54873	4.28301e-06	AT4G12590.1	AT4G12590	Protein of unknown function DUF106, transmembrane [Source:TAIR_LOCUS;Acc:AT4G12590]	AT4G12590.1	http://www.arabidopsis.org/servlets/TairObject?type=locus&name=AT4G12590	42.26	1483	776	1	234	4e-61		sp|Q7SXW4|EMC3_DANRE	Metazoa
comp46549_c0	0.0310092	-5.01116	1.53988e-13	AT4G19810.1	T16H5.170	Glycosyl hydrolase family protein with chitinase insertion domain [Source:TAIR_LOCUS;Acc:AT4G19810]	AT4G19810.1	http://www.arabidopsis.org/servlets/TairObject?type=locus&name=AT4G19810	21.47	1962	823	46	363	9e-14		sp|Q2PQM7|IDGF4_GLOMM	Metazoa
comp46579_c0	0.0595132	-4.07065	3.39734e-05	AT5G06460.1	ATUBA2	ubiquitin activating enzyme 2 [Source:TAIR_LOCUS;Acc:AT5G06460]	AT5G06460.1	http://www.arabidopsis.org/servlets/TairObject?type=locus&name=AT5G06460	49.12	1201	17	407	801	3e-131		sp|Q02053|UBA1_MOUSE	Metazoa
comp46788_c0	0.0854587	-3.54863	1.37384e-09	AT4G29510.1	ATPRMT11	arginine methyltransferase 11 [Source:TAIR_LOCUS;Acc:AT4G29510]	AT4G29510.1	http://www.arabidopsis.org/servlets/TairObject?type=locus&name=AT4G29510	55.93	1134	73	40	391	1e-141		sp|Q28F07|ANM1_XENTR	Metazoa
comp46870_c0	0.0115863	-6.43143	2.9976e-15	AT3G54660.1	GR	glutathione reductase [Source:TAIR_LOCUS;Acc:AT3G54660]	AT3G54660.1	http://www.arabidopsis.org/servlets/TairObject?type=locus&name=AT3G54660	36.69	2361	1120	140	536	4e-67		sp|P91938|TRXR1_DROME	Metazoa
comp46917_c0	0.0882729	-3.50189	1.06617e-05	AT1G21280.1	.	CONTAINS InterPro DOMAIN/s: Retrotransposon gag protein (InterPro:IPR005162); Has 707 Blast hits to 705 proteins in 25 species: Archae - 0; Bacteria - 0; Metazoa - 4; Fungi - 0; Plants - 703; Viruses - 0; Other Eukaryotes - 0 (source: NCBI BLink). [Source:TAIR_LOCUS;Acc:AT1G21280]	AT1G21280.1	http://www.arabidopsis.org/servlets/TairObject?type=locus&name=AT1G21280	29.67	871	608	29	119	1e-07		.	Metazoa
comp46964_c0	0.17345	-2.52741	0.0026905	AT4G23160.1	CRK8	cysteine-rich RLK (RECEPTOR-like protein kinase) 8 [Source:TAIR_LOCUS;Acc:AT4G23160]	AT4G23160.1	http://www.arabidopsis.org/servlets/TairObject?type=locus&name=AT4G23160	38.46	247	2	29	119	7e-10		sp|P10978|POLX_TOBAC	Viridiplantae
comp47098_c0	0.0900817	-3.47262	0.000110178	AT1G48030.2	mtLPD1	mitochondrial lipoamide dehydrogenase 1 [Source:TAIR_LOCUS;Acc:AT1G48030]	AT1G48030.2	http://www.arabidopsis.org/servlets/TairObject?type=locus&name=AT1G48030	65.49	1084	659	360	501	3e-57		sp|P09623|DLDH_PIG	Metazoa
comp47157_c0	0.0808052	-3.62941	9.61503e-06	AT5G09900.2	EMB2107	26S proteasome regulatory subunit, putative (RPN5) [Source:TAIR_LOCUS;Acc:AT5G09900]	AT5G09900.2	http://www.arabidopsis.org/servlets/TairObject?type=locus&name=AT5G09900	42.46	1339	116	19	442	3e-113		.	Metazoa
comp47376_c0	0.0264189	-5.24229	1.44077e-10	AT5G51970.2	AT5G51970	GroES-like zinc-binding alcohol dehydrogenase family protein [Source:TAIR_LOCUS;Acc:AT5G51970]	AT5G51970.2	http://www.arabidopsis.org/servlets/TairObject?type=locus&name=AT5G51970	45.16	1680	1315	241	363	1e-24		sp|P07846|DHSO_SHEEP	Metazoa
comp47410_c0	0.0402505	-4.63485	1.45696e-10	AT5G06000.1	EIF3G2	eukaryotic translation initiation factor 3G2 [Source:TAIR_LOCUS;Acc:AT5G06000]	AT5G06000.1	http://www.arabidopsis.org/servlets/TairObject?type=locus&name=AT5G06000	35.06	863	81	20	285	3e-46		sp|Q7QJV0|EIF3G_ANOGA	Metazoa
comp47478_c0	0.0394941	-4.66222	0	AT5G66760.1	SDH1-1	succinate dehydrogenase 1-1 [Source:TAIR_LOCUS;Acc:AT5G66760]	AT5G66760.1	http://www.arabidopsis.org/servlets/TairObject?type=locus&name=AT5G66760	69.49	2968	1097	35	635	0		sp|Q94523|DHSA_DROME	Metazoa
comp47664_c0	0.0412423	-4.59973	6.99004e-07	AT5G58230.1	MSI1	Transducin/WD40 repeat-like superfamily protein [Source:TAIR_LOCUS;Acc:AT5G58230]	AT5G58230.1	http://www.arabidopsis.org/servlets/TairObject?type=locus&name=AT5G58230	67.57	1419	202	15	419	0		sp|Q24572|CAF1_DROME	Metazoa
comp47673_c0	8.43735	3.07679	0.02276	ATCG01130.1	YCF1.2	Ycf1 protein [Source:TAIR_LOCUS;Acc:ATCG01130]	ATCG01130.1	http://www.arabidopsis.org/servlets/TairObject?type=locus&name=ATCG01130	43.3	1051	104	438	724	9e-73		sp|Q14FA0|YCF1_POPAL	Viridiplantae
comp47724_c0	0.0209093	-5.57971	0	AT2G22250.3	ATAAT	aspartate aminotransferase [Source:TAIR_LOCUS;Acc:AT2G22250]	AT2G22250.3	http://www.arabidopsis.org/servlets/TairObject?type=locus&name=AT2G22250	26.53	824	423	304	444	2e-08		.	Metazoa
comp47973_c0	0.0554002	-4.17396	0	AT3G11830.1	F26K24.12	TCP-1/cpn60 chaperonin family protein [Source:TAIR_LOCUS;Acc:AT3G11830]	AT3G11830.1	http://www.arabidopsis.org/servlets/TairObject?type=locus&name=AT3G11830	63.89	1948	371	3	531	0		.	Metazoa
comp48163_c0	0.0182189	-5.77842	4.30727e-06	AT5G20570.1	ROC1	RING-box 1 [Source:TAIR_LOCUS;Acc:AT5G20570]	AT5G20570.1	http://www.arabidopsis.org/servlets/TairObject?type=locus&name=AT5G20570	96.59	487	224	30	117	5e-58		sp|Q9W5E1|RBX1A_DROME	Metazoa
comp48367_c0	0.0214144	-5.54527	0.000538723	AT5G45340.1	CYP707A3	cytochrome P450, family 707, subfamily A, polypeptide 3 [Source:TAIR_LOCUS;Acc:AT5G45340]	AT5G45340.1	http://www.arabidopsis.org/servlets/TairObject?type=locus&name=AT5G45340	36.17	666	106	297	461	5e-34		sp|Q9AXH9|KAO1_HORVU	Viridiplantae
comp48626_c0	16.7328	4.0646	0	AT5G54160.1	ATOMT1	O-methyltransferase 1 [Source:TAIR_LOCUS;Acc:AT5G54160]	AT5G54160.1	http://www.arabidopsis.org/servlets/TairObject?type=locus&name=AT5G54160	40.5	360	10	117	235	1e-12		sp|B6VJS4|ROMT_VITVI	Viridiplantae
comp48824_c0	0.0485237	-4.36517	3.53286e-09	AT2G20360.1	.	NAD(P)-binding Rossmann-fold superfamily protein [Source:TAIR_LOCUS;Acc:AT2G20360]	AT2G20360.1	http://www.arabidopsis.org/servlets/TairObject?type=locus&name=AT2G20360	41.41	1189	428	57	303	2e-47		.	Metazoa
comp49044_c0	0.0409872	-4.60868	0	AT1G76030.1	VHA-B1	ATPase, V1 complex, subunit B protein [Source:TAIR_LOCUS;Acc:AT1G76030]	AT1G76030.1	http://www.arabidopsis.org/servlets/TairObject?type=locus&name=AT1G76030	80.98	1697	303	17	484	0		sp|P31410|VATB_HELVI	Metazoa
comp49185_c0	0.328667	-1.6053	0	AT3G21790.1	UGT71B7	UDP-Glycosyltransferase superfamily protein [Source:TAIR_LOCUS;Acc:AT3G21790]	AT3G21790.1	http://www.arabidopsis.org/servlets/TairObject?type=locus&name=AT3G21790	63.86	2	250	291	372	2e-31		.	Viridiplantae
comp49230_c0	0.0163196	-5.93725	0	AT4G19810.1	T16H5.170	Glycosyl hydrolase family protein with chitinase insertion domain [Source:TAIR_LOCUS;Acc:AT4G19810]	AT4G19810.1	http://www.arabidopsis.org/servlets/TairObject?type=locus&name=AT4G19810	29.03	1631	645	42	359	1e-29		sp|Q9W5U2|CHIT3_DROME	Metazoa
comp49457_c0	0.0480386	-4.37966	2.34899e-07	AT2G38290.1	ATAMT2	ammonium transporter 2 [Source:TAIR_LOCUS;Acc:AT2G38290]	AT2G38290.1	http://www.arabidopsis.org/servlets/TairObject?type=locus&name=AT2G38290	62.42	31	477	4	141	1e-55		.	Viridiplantae
comp49510_c0	0.0357865	-4.80444	6.03472e-05	AT1G56450.1	PBG1	20S proteasome beta subunit G1 [Source:TAIR_LOCUS;Acc:AT1G56450]	AT1G56450.1	http://www.arabidopsis.org/servlets/TairObject?type=locus&name=AT1G56450	37.56	747	109	23	233	2e-50		sp|P28070|PSB4_HUMAN	Metazoa
comp49649_c0	4.45644	2.15589	0.0102803	AT4G25950.1	VATG3	vacuolar ATP synthase G3 [Source:TAIR_LOCUS;Acc:AT4G25950]	AT4G25950.1	http://www.arabidopsis.org/servlets/TairObject?type=locus&name=AT4G25950	55.14	454	134	1	105	5e-32		sp|Q9SP55|VATG_CITLI	Viridiplantae
comp49758_c0	0.128809	-2.9567	4.94358e-09	AT5G60360.1	AALP	aleurain-like protease [Source:TAIR_LOCUS;Acc:AT5G60360]	AT5G60360.1	http://www.arabidopsis.org/servlets/TairObject?type=locus&name=AT5G60360	38.42	1053	49	59	357	7e-65		.	Metazoa
comp49818_c0	0.0673444	-3.8923	5.26109e-07	AT3G52940.1	FK	Ergosterol biosynthesis ERG4/ERG24 family [Source:TAIR_LOCUS;Acc:AT3G52940]	AT3G52940.1	http://www.arabidopsis.org/servlets/TairObject?type=locus&name=AT3G52940	31.03	2963	1944	32	370	3e-31		sp|P23913|LBR_CHICK	Metazoa
comp49861_c0	1.99157	0.993906	0	AT3G61110.1	ARS27A	ribosomal protein S27 [Source:TAIR_LOCUS;Acc:AT3G61110]	AT3G61110.1	http://www.arabidopsis.org/servlets/TairObject?type=locus&name=AT3G61110	95.35	258	1	1	86	6e-49		.	Viridiplantae
comp49932_c0	0.0478631	-4.38494	3.69639e-08	AT1G74270.1	RPL35AC	Ribosomal protein L35Ae family protein [Source:TAIR_LOCUS;Acc:AT1G74270]	AT1G74270.1	http://www.arabidopsis.org/servlets/TairObject?type=locus&name=AT1G74270	42.34	422	90	11	113	2e-26		sp|P49180|RL35A_CAEEL	Metazoa
comp49970_c0	0.0401391	-4.63885	6.86514e-09	AT1G02690.1	IMPA-6	importin alpha isoform 6 [Source:TAIR_LOCUS;Acc:AT1G02690]	AT1G02690.1	http://www.arabidopsis.org/servlets/TairObject?type=locus&name=AT1G02690	47.21	1956	448	21	537	5e-152		sp|P52292|IMA1_HUMAN	Metazoa
comp50058_c0	0.1736	-2.52616	1.5211e-05	AT1G66920.1	T4O24.7	Protein kinase superfamily protein [Source:TAIR_LOCUS;Acc:AT1G66920]	AT1G66920.1	http://www.arabidopsis.org/servlets/TairObject?type=locus&name=AT1G66920	61.84	228	1	354	428	3e-27		sp|Q9FID5|Y5393_ARATH	Viridiplantae
comp50067_c0	0.0496724	-4.33141	1.31986e-08	AT4G38470.1	AT4G38470	ACT-like protein tyrosine kinase family protein [Source:TAIR_LOCUS;Acc:AT4G38470]	AT4G38470.1	http://www.arabidopsis.org/servlets/TairObject?type=locus&name=AT4G38470	33.98	750	1	283	532	3e-39		sp|P32577|CSK_RAT	Metazoa
comp50124_c0	0.0516613	-4.27477	2.90076e-07	AT2G41380.1	.	S-adenosyl-L-methionine-dependent methyltransferases superfamily protein [Source:TAIR_LOCUS;Acc:AT2G41380]	AT2G41380.1	http://www.arabidopsis.org/servlets/TairObject?type=locus&name=AT2G41380	30.77	1425	691	22	263	1e-18		.	Metazoa
comp50189_c0	0.0749936	-3.73709	0.000159183	AT5G03840.1	TFL1	PEBP (phosphatidylethanolamine-binding protein) family protein [Source:TAIR_LOCUS;Acc:AT5G03840]	AT5G03840.1	http://www.arabidopsis.org/servlets/TairObject?type=locus&name=AT5G03840	34.88	599	90	17	171	3e-21		sp|P31729|OV16_ONCVO	Metazoa
comp50317_c0	0.0638174	-3.96991	8.42387e-05	AT1G19910.1	AVA-P2	ATPase, F0/V0 complex, subunit C protein [Source:TAIR_LOCUS;Acc:AT1G19910]	AT1G19910.1	http://www.arabidopsis.org/servlets/TairObject?type=locus&name=AT1G19910	70.27	1018	797	85	158	2e-14		sp|P55277|VATL_HELVI	Metazoa
comp50355_c0	0.0441402	-4.50176	3.05996e-07	AT3G55200.1	T26I12.100	Cleavage and polyadenylation specificity factor (CPSF) A subunit protein [Source:TAIR_LOCUS;Acc:AT3G55200]	AT3G55200.1	http://www.arabidopsis.org/servlets/TairObject?type=locus&name=AT3G55200	48.6	2424	505	575	1212	0		.	Metazoa
comp50362_c0	0.0489098	-4.35373	0	ATMG00513.1	NAD5A	NADH dehydrogenase 5A [Source:TAIR_LOCUS;Acc:ATMG00513]	ATMG00513.1	http://www.arabidopsis.org/servlets/TairObject?type=locus&name=ATMG00513	31.66	1448	570	98	409	1e-23		sp|P51899|NU5M_ANOAR	Metazoa
comp50384_c0	0.0567049	-4.14038	0.00609502	AT5G11680.1	T22P22_70	FUNCTIONS IN: molecular_function unknown; INVOLVED IN: biological_process unknown; LOCATED IN: cytosol, plasma membrane; EXPRESSED IN: 26 plant structures; EXPRESSED DURING: 15 growth stages; CONTAINS InterPro DOMAIN/s: WW-domain-binding protein (In /.../:IPR018826); Has 1807 Blast hits to 1807 proteins in 277 species: Archae - 0; Bacteria - 0; Metazoa - 736; Fungi - 347; Plants - 385; Viruses - …	AT5G11680.1	http://www.arabidopsis.org/servlets/TairObject?type=locus&name=AT5G11680	28	1984	1697	47	146	2e-05		sp|A3KFF6|WBP2L_BOVIN	Metazoa
comp50402_c0	0.324539	-1.62354	0	AT3G19320.1	.	Leucine-rich repeat (LRR) family protein [Source:TAIR_LOCUS;Acc:AT3G19320]	AT3G19320.1	http://www.arabidopsis.org/servlets/TairObject?type=locus&name=AT3G19320	40.68	180	31	8	58	0.002		.	Viridiplantae
comp50489_c0	0.0299884	-5.05945	0	AT5G47120.1	ATBI-1	BAX inhibitor 1 [Source:TAIR_LOCUS;Acc:AT5G47120]	AT5G47120.1	http://www.arabidopsis.org/servlets/TairObject?type=locus&name=AT5G47120	40	1037	411	26	231	9e-35		sp|Q9IA79|BI1_PAROL	Metazoa
comp50518_c0	0.0487857	-4.3574	0	AT1G34030.1	PFL	Ribosomal protein S13/S18 family [Source:TAIR_LOCUS;Acc:AT1G34030]	AT1G34030.1	http://www.arabidopsis.org/servlets/TairObject?type=locus&name=AT1G34030	70.2	453	1	1	151	6e-63		.	Metazoa
comp50693_c0	0.0540107	-4.21061	6.07554e-10	AT2G32260.1	ATCCT1	phosphorylcholine cytidylyltransferase [Source:TAIR_LOCUS;Acc:AT2G32260]	AT2G32260.1	http://www.arabidopsis.org/servlets/TairObject?type=locus&name=AT2G32260	45.65	1735	1466	159	250	3e-15		.	Metazoa
comp50838_c0	0.511605	-0.966898	0.000131388	AT2G41820.1	.	Leucine-rich repeat protein kinase family protein [Source:TAIR_LOCUS;Acc:AT2G41820]	AT2G41820.1	http://www.arabidopsis.org/servlets/TairObject?type=locus&name=AT2G41820	40.82	291	1	357	454	5e-13		sp|O22938|Y2182_ARATH	Viridiplantae
comp50889_c0	0.0655977	-3.93021	1.03766e-08	AT1G17880.1	BTF3	basic transcription factor 3 [Source:TAIR_LOCUS;Acc:AT1G17880]	AT1G17880.1	http://www.arabidopsis.org/servlets/TairObject?type=locus&name=AT1G17880	52.32	692	264	1	150	4e-35		.	Metazoa
comp50940_c0	0.0426345	-4.55183	1.08025e-13	AT5G48570.1	ROF2	FKBP-type peptidyl-prolyl cis-trans isomerase family protein [Source:TAIR_LOCUS;Acc:AT5G48570]	AT5G48570.1	http://www.arabidopsis.org/servlets/TairObject?type=locus&name=AT5G48570	60.67	370	104	62	150	4e-30		.	Metazoa
comp50981_c0	0.602113	-0.731893	1.05466e-05	AT4G31980.1	F10N7.210	unknown protein; CONTAINS InterPro DOMAIN/s: Protein of unknown function DUF247, plant (InterPro:IPR004158), Protein of unknown function DUF862, eukaryotic (InterPro:IPR008580); BEST Arabidopsis thaliana protein match is: Plant protein of unknown fu /.../ (DUF247) (TAIR:AT5G11290.1); Has 1967 Blast hits to 1844 proteins in 183 species: Archae - 0; Bacteria - 6; Metazoa - 223; Fungi - 83; Plants -…	AT4G31980.1	http://www.arabidopsis.org/servlets/TairObject?type=locus&name=AT4G31980	36.88	1291	35	272	681	4e-85		sp|Q9SD53|Y3720_ARATH	Viridiplantae
comp51009_c0	0.186576	-2.42216	0	AT2G14580.1	ATPRB1	basic pathogenesis-related protein 1 [Source:TAIR_LOCUS;Acc:AT2G14580]	AT2G14580.1	http://www.arabidopsis.org/servlets/TairObject?type=locus&name=AT2G14580	77.46	966	541	23	162	3e-74		sp|P33154|PR1_ARATH	Viridiplantae
comp51027_c0	0.0603028	-4.05163	6.31384e-06	AT4G27640.1	T29A15.130	ARM repeat superfamily protein [Source:TAIR_LOCUS;Acc:AT4G27640]	AT4G27640.1	http://www.arabidopsis.org/servlets/TairObject?type=locus&name=AT4G27640	27.78	1246	191	645	998	3e-22		sp|Q8TEX9|IPO4_HUMAN	Metazoa
comp51056_c0	0.0522308	-4.25895	0	AT1G29965.1	AT1G29970	Ribosomal protein L18ae/LX family protein [Source:TAIR_LOCUS;Acc:AT1G29965]	AT1G29965.1	http://www.arabidopsis.org/servlets/TairObject?type=locus&name=AT1G29965	47.4	547	86	5	158	1e-47		sp|P41093|RL18A_DROME	Metazoa
comp51126_c0	0.0356261	-4.81092	1.15175e-06	AT1G15120.1	.	Ubiquinol-cytochrome C reductase hinge protein [Source:TAIR_LOCUS;Acc:AT1G15120]	AT1G15120.1	http://www.arabidopsis.org/servlets/TairObject?type=locus&name=AT1G15120	32.86	379	170	3	70	0.002		sp|Q5M9I5|QCR6_RAT	Metazoa
comp51156_c0	2.16964	1.11746	3.72945e-05	AT5G59310.1	LTP4	lipid transfer protein 4 [Source:TAIR_LOCUS;Acc:AT5G59310]	AT5G59310.1	http://www.arabidopsis.org/servlets/TairObject?type=locus&name=AT5G59310	54.35	276	1	8	94	9e-25		sp|O23758|NLTP_CICAR	Viridiplantae
comp51204_c0	0.0413822	-4.59485	8.29503e-12	AT3G06680.1	RPL29B	Ribosomal L29e protein family [Source:TAIR_LOCUS;Acc:AT3G06680]	AT3G06680.1	http://www.arabidopsis.org/servlets/TairObject?type=locus&name=AT3G06680	59.62	499	344	22	73	2e-14		sp|Q24154|RL29_DROME	Metazoa
comp51251_c0	0.0481078	-4.37759	0.000449475	AT1G50940.1	ETFALPHA	electron transfer flavoprotein alpha [Source:TAIR_LOCUS;Acc:AT1G50940]	AT1G50940.1	http://www.arabidopsis.org/servlets/TairObject?type=locus&name=AT1G50940	48.17	1670	732	33	359	2e-78		.	Metazoa
comp51262_c0	0.136672	-2.87121	0.00425798	AT1G78090.1	ATTPPB	trehalose-6-phosphate phosphatase [Source:TAIR_LOCUS;Acc:AT1G78090]	AT1G78090.1	http://www.arabidopsis.org/servlets/TairObject?type=locus&name=AT1G78090	28.99	599	9	100	301	4e-18		sp|O50401|OTSB_MYCTU	Metazoa
comp51329_c0	0.156372	-2.67694	0.0412328	AT2G22500.1	UCP5	uncoupling protein 5 [Source:TAIR_LOCUS;Acc:AT2G22500]	AT2G22500.1	http://www.arabidopsis.org/servlets/TairObject?type=locus&name=AT2G22500	45.22	495	172	205	311	3e-26		.	Metazoa
comp51336_c0	0.0726116	-3.78366	2.79776e-14	AT5G59240.1	RPS8B	Ribosomal protein S8e family protein [Source:TAIR_LOCUS;Acc:AT5G59240]	AT5G59240.1	http://www.arabidopsis.org/servlets/TairObject?type=locus&name=AT5G59240	62	682	86	1	196	4e-70		.	Metazoa
comp51353_c0	0.0675736	-3.8874	4.8711e-05	AT3G13230.1	.	RNA-binding KH domain-containing protein [Source:TAIR_LOCUS;Acc:AT3G13230]	AT3G13230.1	http://www.arabidopsis.org/servlets/TairObject?type=locus&name=AT3G13230	52.87	752	231	41	213	7e-69		sp|Q29IG6|PNO1_DROPS	Metazoa
comp51364_c0	0.0415771	-4.58807	0	ATMG01170.1	ATP6-2	ATPase, F0 complex, subunit A protein [Source:TAIR_LOCUS;Acc:ATMG01170]	ATMG01170.1	http://www.arabidopsis.org/servlets/TairObject?type=locus&name=ATMG01170	31.76	411	13	198	345	2e-17		sp|P33507|ATP6_ANOQU	Metazoa
comp51532_c0	3.79043	1.92236	0.00012422	AT2G20875.1	EPF1	epidermal patterning factor 1 [Source:TAIR_LOCUS;Acc:AT2G20875]	AT2G20875.1	http://www.arabidopsis.org/servlets/TairObject?type=locus&name=AT2G20875	85.94	416	225	41	104	4e-32		sp|Q8S8I4|EPF1_ARATH	Viridiplantae
comp51600_c0	0.0544465	-4.19902	2.2563e-07	AT4G04750.1	.	Major facilitator superfamily protein [Source:TAIR_LOCUS;Acc:AT4G04750]	AT4G04750.1	http://www.arabidopsis.org/servlets/TairObject?type=locus&name=AT4G04750	25	1544	1209	370	480	2e-06		.	Metazoa
comp51630_c0	0.126931	-2.97789	3.17296e-06	AT3G43600.1	AAO2	aldehyde oxidase 2 [Source:TAIR_LOCUS;Acc:AT3G43600]	AT3G43600.1	http://www.arabidopsis.org/servlets/TairObject?type=locus&name=AT3G43600	37.68	1633	272	799	1269	5e-72		.	Metazoa
comp51752_c0	0.338846	-1.5613	0.00711789	AT5G02500.2	HSC70-1	heat shock cognate protein 70-1 [Source:TAIR_LOCUS;Acc:AT5G02500]	AT5G02500.2	http://www.arabidopsis.org/servlets/TairObject?type=locus&name=AT5G02500	68.85	183	1	72	132	2e-22		.	Viridiplantae
comp51800_c0	0.0574722	-4.12099	0.000208424	AT3G21280.1	UBP7	ubiquitin-specific protease 7 [Source:TAIR_LOCUS;Acc:AT3G21280]	AT3G21280.1	http://www.arabidopsis.org/servlets/TairObject?type=locus&name=AT3G21280	40.12	992	3	33	362	1e-69		sp|Q9JMA1|UBP14_MOUSE	NA
comp51804_c0	0.0287419	-5.1207	2.93987e-13	AT3G53020.1	STV1	Ribosomal protein L24e family protein [Source:TAIR_LOCUS;Acc:AT3G53020]	AT3G53020.1	http://www.arabidopsis.org/servlets/TairObject?type=locus&name=AT3G53020	46.53	552	253	3	103	2e-20		sp|Q9VJY6|RL24_DROME	Metazoa
comp51898_c0	2.6895	1.42734	0.0315445	AT1G52800.1	F14G24.7	2-oxoglutarate (2OG) and Fe(II)-dependent oxygenase superfamily protein [Source:TAIR_LOCUS;Acc:AT1G52800]	AT1G52800.1	http://www.arabidopsis.org/servlets/TairObject?type=locus&name=AT1G52800	35.94	466	86	1	126	9e-24		sp|Q944Z5|AOP1V_ARATH	Viridiplantae
comp51952_c0	0.0731998	-3.77202	1.98271e-06	AT3G23390.1	RPL36AA	Zinc-binding ribosomal protein family protein [Source:TAIR_LOCUS;Acc:AT3G23390]	AT3G23390.1	http://www.arabidopsis.org/servlets/TairObject?type=locus&name=AT3G23390	65.38	364	59	1	104	9e-42		.	Metazoa
comp51978_c0	0.0395181	-4.66134	3.02711e-09	AT5G47030.1	.	ATPase, F1 complex, delta/epsilon subunit [Source:TAIR_LOCUS;Acc:AT5G47030]	AT5G47030.1	http://www.arabidopsis.org/servlets/TairObject?type=locus&name=AT5G47030	41.79	569	369	88	153	4e-09		sp|Q9D3D9|ATPD_MOUSE	Metazoa
comp52032_c0	2.62541	1.39254	3.79456e-07	AT1G23390.1	AT1G23390	Kelch repeat-containing F-box family protein [Source:TAIR_LOCUS;Acc:AT1G23390]	AT1G23390.1	http://www.arabidopsis.org/servlets/TairObject?type=locus&name=AT1G23390	45.87	107	823	2	242	4e-70		sp|Q9LDE3|FBK9_ARATH	Viridiplantae
comp52067_c0	0.195791	-2.35261	6.60608e-07	AT5G39580.2	PER62	Peroxidase superfamily protein [Source:TAIR_LOCUS;Acc:AT5G39580]	AT5G39580.2	http://www.arabidopsis.org/servlets/TairObject?type=locus&name=AT5G39580	72.92	290	3	25	120	3e-47		sp|Q9XIV8|PERN1_TOBAC	Viridiplantae
comp52179_c0	0.00872138	-6.84123	0	AT3G20890.1	.	RNA-binding (RRM/RBD/RNP motifs) family protein [Source:TAIR_LOCUS;Acc:AT3G20890]	AT3G20890.1	http://www.arabidopsis.org/servlets/TairObject?type=locus&name=AT3G20890	44.44	752	543	206	277	9e-10		.	Metazoa
comp52245_c0	0.225502	-2.14879	0.000126222	AT4G23160.1	CRK8	cysteine-rich RLK (RECEPTOR-like protein kinase) 8 [Source:TAIR_LOCUS;Acc:AT4G23160]	AT4G23160.1	http://www.arabidopsis.org/servlets/TairObject?type=locus&name=AT4G23160	38.95	279	794	25	177	1e-44		sp|P10978|POLX_TOBAC	Viridiplantae
comp52290_c0	0.056789	-4.13825	3.51028e-06	AT5G13580.1	ABCG6	ABC-2 type transporter family protein [Source:TAIR_LOCUS;Acc:AT5G13580]	AT5G13580.1	http://www.arabidopsis.org/servlets/TairObject?type=locus&name=AT5G13580	38.36	1004	150	413	728	3e-48		.	Viridiplantae
comp52338_c0	0.0685852	-3.86596	3.57048e-13	AT2G47500.1	.	P-loop nucleoside triphosphate hydrolases superfamily protein with CH (Calponin Homology) domain [Source:TAIR_LOCUS;Acc:AT2G47500]	AT2G47500.1	http://www.arabidopsis.org/servlets/TairObject?type=locus&name=AT2G47500	33.08	817	485	39	161	6e-07		.	Metazoa
comp52443_c0	0.021504	-5.53925	1.9984e-14	AT2G30110.1	ATUBA1	ubiquitin-activating enzyme 1 [Source:TAIR_LOCUS;Acc:AT2G30110]	AT2G30110.1	http://www.arabidopsis.org/servlets/TairObject?type=locus&name=AT2G30110	40.93	1957	1379	886	1075	9e-42		.	Metazoa
comp52461_c0	6.21525	2.63581	6.54418e-05	AT5G42905.1	.	Polynucleotidyl transferase, ribonuclease H-like superfamily protein [Source:TAIR_LOCUS;Acc:AT5G42905]	AT5G42905.1	http://www.arabidopsis.org/servlets/TairObject?type=locus&name=AT5G42905	38.34	1091	339	1	252	5e-53		sp|P0C2F6|RNHX1_ARATH	Viridiplantae
comp52489_c0	0.26033	-1.94159	0.000834093	AT5G61890.1	ERF114	Integrase-type DNA-binding superfamily protein [Source:TAIR_LOCUS;Acc:AT5G61890]	AT5G61890.1	http://www.arabidopsis.org/servlets/TairObject?type=locus&name=AT5G61890	69.15	83	364	84	175	2e-26		sp|Q9FH54|EF114_ARATH	Viridiplantae
comp52491_c0	0.0135706	-6.20337	1.5429e-11	AT5G20000.1	RPT6B	AAA-type ATPase family protein [Source:TAIR_LOCUS;Acc:AT5G20000]	AT5G20000.1	http://www.arabidopsis.org/servlets/TairObject?type=locus&name=AT5G20000	78.88	1281	106	28	420	0		.	Metazoa
comp52545_c0	3.07486	1.62052	0.0200956	AT5G17900.1	.	microfibrillar-associated protein-related [Source:TAIR_LOCUS;Acc:AT5G17900]	AT5G17900.1	http://www.arabidopsis.org/servlets/TairObject?type=locus&name=AT5G17900	68.18	349	218	66	109	2e-12		.	Viridiplantae
comp52586_c0	0.15046	-2.73255	0.00855293	AT3G13310.1	.	Chaperone DnaJ-domain superfamily protein [Source:TAIR_LOCUS;Acc:AT3G13310]	AT3G13310.1	http://www.arabidopsis.org/servlets/TairObject?type=locus&name=AT3G13310	45.1	515	796	63	158	4e-16		sp|Q9SDN0|DNJ20_ARATH	Viridiplantae
comp52589_c0	0.0588798	-4.08608	1.64005e-05	AT5G09600.2	SDH3-1	succinate dehydrogenase 3-1 [Source:TAIR_LOCUS;Acc:AT5G09600]	AT5G09600.2	http://www.arabidopsis.org/servlets/TairObject?type=locus&name=AT5G09600	37.74	565	413	88	140	0.0002		sp|O74882|SDH3_SCHPO	Metazoa
comp52626_c0	0.0767769	-3.70318	1.63986e-09	AT1G15000.1	scpl50	serine carboxypeptidase-like 50 [Source:TAIR_LOCUS;Acc:AT1G15000]	AT1G15000.1	http://www.arabidopsis.org/servlets/TairObject?type=locus&name=AT1G15000	34.31	1242	40	37	434	1e-69		sp|C9WMM5|VCP_APIME	Metazoa
comp52671_c0	0.0381587	-4.71184	1.64725e-10	AT4G38630.1	RPN10	regulatory particle non-ATPase 10 [Source:TAIR_LOCUS;Acc:AT4G38630]	AT4G38630.1	http://www.arabidopsis.org/servlets/TairObject?type=locus&name=AT4G38630	41.88	1244	147	1	364	4e-77		.	Metazoa
comp52691_c0	0.0631428	-3.98524	0	AT3G06720.2	AT-IMP	importin alpha isoform 1 [Source:TAIR_LOCUS;Acc:AT3G06720]	AT3G06720.2	http://www.arabidopsis.org/servlets/TairObject?type=locus&name=AT3G06720	45.03	2476	983	21	531	7e-130		.	Metazoa
comp52754_c0	0.0334027	-4.90389	0	AT1G77670.1	T5M16.26	Pyridoxal phosphate (PLP)-dependent transferases superfamily protein [Source:TAIR_LOCUS;Acc:AT1G77670]	AT1G77670.1	http://www.arabidopsis.org/servlets/TairObject?type=locus&name=AT1G77670	34.98	1693	428	42	434	4e-75		sp|Q71RI9|KAT3_MOUSE	Metazoa
comp52794_c0	0.05634	-4.1497	2.3245e-11	AT2G40290.1	T07M07.17	Eukaryotic translation initiation factor 2 subunit 1 [Source:TAIR_LOCUS;Acc:AT2G40290]	AT2G40290.1	http://www.arabidopsis.org/servlets/TairObject?type=locus&name=AT2G40290	45.45	1017	154	8	308	2e-70		sp|P41374|IF2A_DROME	Metazoa
comp52815_c0	0.0931461	-3.42436	3.13761e-07	AT1G64520.1	RPN12a	regulatory particle non-ATPase 12A [Source:TAIR_LOCUS;Acc:AT1G64520]	AT1G64520.1	http://www.arabidopsis.org/servlets/TairObject?type=locus&name=AT1G64520	37.83	906	118	5	268	8e-44		sp|Q5RE15|PSMD8_PONAB	Metazoa
comp52825_c0	0.0771875	-3.69549	0.000392777	ATCG01230.1	RPS12B	ribosomal protein S12B [Source:TAIR_LOCUS;Acc:ATCG01230]	ATCG01230.1	http://www.arabidopsis.org/servlets/TairObject?type=locus&name=ATCG01230	77.27	974	711	22	109	5e-43		sp|A6W397|RS12_MARMS	Bacteria
comp52884_c0	2.63121	1.39573	0.0123669	AT1G43760.1	.	DNAse I-like superfamily protein [Source:TAIR_LOCUS;Acc:AT1G43760]	AT1G43760.1	http://www.arabidopsis.org/servlets/TairObject?type=locus&name=AT1G43760	26.83	553	1737	222	621	8e-40		sp|P14381|YTX2_XENLA	Viridiplantae
comp52918_c0	0.0751204	-3.73465	0.000362715	AT3G24255.1	.	RNA-directed DNA polymerase (reverse transcriptase)-related family protein [Source:TAIR_LOCUS;Acc:AT3G24255]	AT3G24255.1	http://www.arabidopsis.org/servlets/TairObject?type=locus&name=AT3G24255	31.29	1120	212	72	349	1e-29		sp|P0C2F6|RNHX1_ARATH	Viridiplantae
comp52967_c0	0.0237841	-5.39386	0.0168552	AT2G26590.3	RPN13	regulatory particle non-ATPase 13 [Source:TAIR_LOCUS;Acc:AT2G26590]	AT2G26590.3	http://www.arabidopsis.org/servlets/TairObject?type=locus&name=AT2G26590	47.66	1091	711	14	140	3e-33		.	Metazoa
comp52994_c1	0.220876	-2.17869	0.000457618	ATMG00300.1	ORF145A	Gag-Pol-related retrotransposon family protein [Source:TAIR_LOCUS;Acc:ATMG00300]	ATMG00300.1	http://www.arabidopsis.org/servlets/TairObject?type=locus&name=ATMG00300	32.86	498	289	71	137	0.0002		sp|P10978|POLX_TOBAC	Viridiplantae
comp53025_c0	29.7398	4.89432	0	AT2G34320.1	.	Polynucleotidyl transferase, ribonuclease H-like superfamily protein [Source:TAIR_LOCUS;Acc:AT2G34320]	AT2G34320.1	http://www.arabidopsis.org/servlets/TairObject?type=locus&name=AT2G34320	32.98	309	43	199	291	0.0005		.	Viridiplantae
comp53084_c1	0.0492262	-4.34443	4.04987e-07	AT5G14520.1	T15N1_10	pescadillo-related [Source:TAIR_LOCUS;Acc:AT5G14520]	AT5G14520.1	http://www.arabidopsis.org/servlets/TairObject?type=locus&name=AT5G14520	42.78	1561	566	102	443	1e-80		sp|B4JZG8|PESC_DROGR	Metazoa
comp53120_c0	0.102902	-3.28066	1.58469e-07	AT5G02540.1	T22P11_130	NAD(P)-binding Rossmann-fold superfamily protein [Source:TAIR_LOCUS;Acc:AT5G02540]	AT5G02540.1	http://www.arabidopsis.org/servlets/TairObject?type=locus&name=AT5G02540	40.86	1077	265	49	317	1e-48		sp|Q9QYF1|RDH11_MOUSE	Metazoa
comp53162_c0	0.0579542	-4.10894	0	AT2G42520.1	RH37	P-loop containing nucleoside triphosphate hydrolases superfamily protein [Source:TAIR_LOCUS;Acc:AT2G42520]	AT2G42520.1	http://www.arabidopsis.org/servlets/TairObject?type=locus&name=AT2G42520	58.93	2396	1119	134	552	2e-171		sp|Q9VHP0|DDX3_DROME	Metazoa
comp53196_c0	0.0713433	-3.80908	2.24311e-06	AT3G60640.1	ATG8G	Ubiquitin-like superfamily protein [Source:TAIR_LOCUS;Acc:AT3G60640]	AT3G60640.1	http://www.arabidopsis.org/servlets/TairObject?type=locus&name=AT3G60640	56.78	643	290	1	118	8e-38		sp|P60517|GBRAP_RAT	Metazoa
comp53204_c0	0.0526124	-4.24845	5.72861e-05	AT5G18100.1	CSD3	copper/zinc superoxide dismutase 3 [Source:TAIR_LOCUS;Acc:AT5G18100]	AT5G18100.1	http://www.arabidopsis.org/servlets/TairObject?type=locus&name=AT5G18100	54	2410	1964	9	157	2e-35		.	Metazoa
comp53250_c0	0.0694026	-3.84887	9.59138e-09	AT2G44680.1	CKB4	casein kinase II beta subunit 4 [Source:TAIR_LOCUS;Acc:AT2G44680]	AT2G44680.1	http://www.arabidopsis.org/servlets/TairObject?type=locus&name=AT2G44680	54.77	1013	417	82	280	3e-74		sp|P28021|CSK2B_XENLA	Metazoa
comp53295_c0	0.0311593	-5.00419	6.99441e-15	AT5G09650.1	AtPPa6	pyrophosphorylase 6 [Source:TAIR_LOCUS;Acc:AT5G09650]	AT5G09650.1	http://www.arabidopsis.org/servlets/TairObject?type=locus&name=AT5G09650	48.74	1140	433	69	299	9e-70		.	Metazoa
comp53299_c0	0.0425581	-4.55442	1.54999e-09	AT4G39660.1	AGT2	alanine:glyoxylate aminotransferase 2 [Source:TAIR_LOCUS;Acc:AT4G39660]	AT4G39660.1	http://www.arabidopsis.org/servlets/TairObject?type=locus&name=AT4G39660	42.04	1477	233	74	476	2e-105		sp|Q8TBG4|AT2L1_HUMAN	NA
comp53316_c0	0.0380158	-4.71726	0	AT4G13940.1	HOG1	S-adenosyl-L-homocysteine hydrolase [Source:TAIR_LOCUS;Acc:AT4G13940]	AT4G13940.1	http://www.arabidopsis.org/servlets/TairObject?type=locus&name=AT4G13940	54.76	1352	69	14	486	5e-169		.	Metazoa
comp53318_c0	0.0333786	-4.90493	6.30094e-06	AT3G16380.1	PAB6	poly(A) binding protein 6 [Source:TAIR_LOCUS;Acc:AT3G16380]	AT3G16380.1	http://www.arabidopsis.org/servlets/TairObject?type=locus&name=AT3G16380	28	1281	880	110	259	2e-08		sp|Q9U1N0|HRP65_CHITE	Metazoa
comp53320_c0	2.93385	1.5528	0.00437076	AT4G29090.1	F19B15.120	Ribonuclease H-like superfamily protein [Source:TAIR_LOCUS;Acc:AT4G29090]	AT4G29090.1	http://www.arabidopsis.org/servlets/TairObject?type=locus&name=AT4G29090	26.75	295	1215	2	319	6e-25		sp|P0C2F6|RNHX1_ARATH	Viridiplantae
comp53386_c0	0.0479872	-4.38121	3.55049e-13	AT1G02690.1	IMPA-6	importin alpha isoform 6 [Source:TAIR_LOCUS;Acc:AT1G02690]	AT1G02690.1	http://www.arabidopsis.org/servlets/TairObject?type=locus&name=AT1G02690	27.84	1643	798	122	402	0.0001		.	Metazoa
comp53393_c0	0.0782406	-3.67594	0.000956278	AT1G30070.1	T1P2.12	SGS domain-containing protein [Source:TAIR_LOCUS;Acc:AT1G30070]	AT1G30070.1	http://www.arabidopsis.org/servlets/TairObject?type=locus&name=AT1G30070	28.78	748	332	82	212	2e-16		sp|Q6AYK6|CYBP_RAT	Metazoa
comp53469_c0	0.0374078	-4.74052	2.0195e-13	AT5G16070.1	F1N13_210	TCP-1/cpn60 chaperonin family protein [Source:TAIR_LOCUS;Acc:AT5G16070]	AT5G16070.1	http://www.arabidopsis.org/servlets/TairObject?type=locus&name=AT5G16070	59.66	1787	204	2	532	0		.	Metazoa
comp53486_c0	0.0263568	-5.24568	0	AT5G06600.1	UBP12	ubiquitin-specific protease 12 [Source:TAIR_LOCUS;Acc:AT5G06600]	AT5G06600.1	http://www.arabidopsis.org/servlets/TairObject?type=locus&name=AT5G06600	38.72	3068	42	84	1117	0		sp|Q4VSI4|UBP7_RAT	Metazoa
comp53506_c0	0.0403358	-4.63179	0	AT1G62290.2	APA2	Saposin-like aspartyl protease family protein [Source:TAIR_LOCUS;Acc:AT1G62290]	AT1G62290.2	http://www.arabidopsis.org/servlets/TairObject?type=locus&name=AT1G62290	23.76	2559	2320	322	422	2e-06		sp|P26779|SAP_BOVIN	Metazoa
comp53536_c0	0.0713934	-3.80807	0.000129124	AT4G02580.1	AT4G02580	NADH-ubiquinone oxidoreductase 24 kDa subunit, putative [Source:TAIR_LOCUS;Acc:AT4G02580]	AT4G02580.1	http://www.arabidopsis.org/servlets/TairObject?type=locus&name=AT4G02580	42.92	918	298	31	249	6e-56		.	Metazoa
comp53544_c1	0.0389835	-4.68099	2.88934e-05	AT3G54960.1	ATPDIL1-3	PDI-like 1-3 [Source:TAIR_LOCUS;Acc:AT3G54960]	AT3G54960.1	http://www.arabidopsis.org/servlets/TairObject?type=locus&name=AT3G54960	35.43	1560	535	198	541	2e-52		sp|P54399|PDI_DROME	Metazoa
comp53545_c0	0.0534585	-4.22544	1.47014e-09	AT5G50260.1	CEP1	Cysteine proteinases superfamily protein [Source:TAIR_LOCUS;Acc:AT5G50260]	AT5G50260.1	http://www.arabidopsis.org/servlets/TairObject?type=locus&name=AT5G50260	44.33	717	148	137	324	9e-45		sp|Q26534|CATL_SCHMA	Metazoa
comp53545_c1	0.0817066	-3.6134	1.04203e-05	AT4G35350.2	XCP1	xylem cysteine peptidase 1 [Source:TAIR_LOCUS;Acc:AT4G35350]	AT4G35350.2	http://www.arabidopsis.org/servlets/TairObject?type=locus&name=AT4G35350	38.46	483	220	38	127	9e-09		sp|Q9TST1|CATW_FELCA	Metazoa
comp53563_c0	0.110688	-3.17543	8.94626e-05	AT5G20650.1	COPT5	copper transporter 5 [Source:TAIR_LOCUS;Acc:AT5G20650]	AT5G20650.1	http://www.arabidopsis.org/servlets/TairObject?type=locus&name=AT5G20650	27.78	1030	668	13	128	3e-07		.	Metazoa
comp53567_c0	0.0309171	-5.01545	2.49675e-10	AT3G25230.1	ROF1	rotamase FKBP 1 [Source:TAIR_LOCUS;Acc:AT3G25230]	AT3G25230.1	http://www.arabidopsis.org/servlets/TairObject?type=locus&name=AT3G25230	32.51	1488	310	152	550	8e-51		.	Metazoa
comp53573_c0	0.0225351	-5.47168	7.99361e-15	AT1G19880.1	.	Regulator of chromosome condensation (RCC1) family protein [Source:TAIR_LOCUS;Acc:AT1G19880]	AT1G19880.1	http://www.arabidopsis.org/servlets/TairObject?type=locus&name=AT1G19880	37.24	3878	2634	17	422	2e-85		.	Metazoa
comp53599_c0	0.0595099	-4.07073	5.68201e-12	AT5G67270.1	ATEB1C	end binding protein 1C [Source:TAIR_LOCUS;Acc:AT5G67270]	AT5G67270.1	http://www.arabidopsis.org/servlets/TairObject?type=locus&name=AT5G67270	39.02	1629	925	14	258	6e-47		sp|Q5XIT1|MARE3_RAT	Metazoa
comp53604_c0	0.0605594	-4.0455	0	AT2G44120.1	RPL7C	Ribosomal protein L30/L7 family protein [Source:TAIR_LOCUS;Acc:AT2G44120]	AT2G44120.1	http://www.arabidopsis.org/servlets/TairObject?type=locus&name=AT2G44120	51.71	801	100	8	241	9e-80		.	Metazoa
comp53620_c0	0.087684	-3.51154	0.00147549	AT1G75780.1	TUB1	tubulin beta-1 chain [Source:TAIR_LOCUS;Acc:AT1G75780]	AT1G75780.1	http://www.arabidopsis.org/servlets/TairObject?type=locus&name=AT1G75780	82.99	438	1	16	162	8e-77		.	Metazoa
comp53625_c0	13.4944	3.75429	0.00164429	AT1G76810.1	F28O16.18	eukaryotic translation initiation factor 2 (eIF-2) family protein [Source:TAIR_LOCUS;Acc:AT1G76810]	AT1G76810.1	http://www.arabidopsis.org/servlets/TairObject?type=locus&name=AT1G76810	34.75	414	64	479	619	1e-05		.	Viridiplantae
comp53656_c0	3.9164	1.96953	1.68931e-08	AT5G05400.1	.	LRR and NB-ARC domains-containing disease resistance protein [Source:TAIR_LOCUS;Acc:AT5G05400]	AT5G05400.1	http://www.arabidopsis.org/servlets/TairObject?type=locus&name=AT5G05400	26.72	767	381	6	136	6e-10		sp|Q9FLB4|DRL31_ARATH	Viridiplantae
comp53711_c0	0.0756128	-3.72523	0	AT5G09590.1	MTHSC70-2	mitochondrial HSO70 2 [Source:TAIR_LOCUS;Acc:AT5G09590]	AT5G09590.1	http://www.arabidopsis.org/servlets/TairObject?type=locus&name=AT5G09590	64.12	2134	1073	276	629	2e-134		sp|O35501|GRP75_CRIGR	Metazoa
comp53766_c0	0.0452084	-4.46726	1.38688e-06	AT4G09320.1	NDPK1	Nucleoside diphosphate kinase family protein [Source:TAIR_LOCUS;Acc:AT4G09320]	AT4G09320.1	http://www.arabidopsis.org/servlets/TairObject?type=locus&name=AT4G09320	64	699	250	22	170	4e-65		.	Metazoa
comp53782_c0	0.0591661	-4.07908	6.14053e-09	AT4G29410.2	RPL28C	Ribosomal L28e protein family [Source:TAIR_LOCUS;Acc:AT4G29410]	AT4G29410.2	http://www.arabidopsis.org/servlets/TairObject?type=locus&name=AT4G29410	33.61	535	179	3	124	1e-06		sp|Q962T2|RL28_SPOFR	Metazoa
comp53789_c0	0.0604941	-4.04706	7.07923e-09	AT5G20500.1	GRXC4	Glutaredoxin family protein [Source:TAIR_LOCUS;Acc:AT5G20500]	AT5G20500.1	http://www.arabidopsis.org/servlets/TairObject?type=locus&name=AT5G20500	49.48	797	507	18	111	4e-25		.	Metazoa
comp53826_c0	0.0197576	-5.66145	6.87954e-05	AT5G15110.1	.	Pectate lyase family protein [Source:TAIR_LOCUS;Acc:AT5G15110]	AT5G15110.1	http://www.arabidopsis.org/servlets/TairObject?type=locus&name=AT5G15110	49.62	1293	610	26	289	2e-128		.	Viridiplantae
comp53852_c0	16.4957	4.04402	0.000336677	AT5G17050.1	UGT78D2	UDP-glucosyl transferase 78D2 [Source:TAIR_LOCUS;Acc:AT5G17050]	AT5G17050.1	http://www.arabidopsis.org/servlets/TairObject?type=locus&name=AT5G17050	36.09	688	2	8	231	4e-36		sp|Q9LFJ8|U78D2_ARATH	Viridiplantae
comp53876_c0	0.0576011	-4.11776	2.32037e-13	AT3G18190.1	.	TCP-1/cpn60 chaperonin family protein [Source:TAIR_LOCUS;Acc:AT3G18190]	AT3G18190.1	http://www.arabidopsis.org/servlets/TairObject?type=locus&name=AT3G18190	63.78	1685	132	15	533	0		.	Metazoa
comp53881_c0	0.0413102	-4.59736	3.6308e-11	AT5G21274.1	CAM6	calmodulin 6 [Source:TAIR_LOCUS;Acc:AT5G21274]	AT5G21274.1	http://www.arabidopsis.org/servlets/TairObject?type=locus&name=AT5G21274	24.03	631	179	5	146	8e-09		sp|P13395|SPTCA_DROME	Metazoa
comp53933_c0	0.0774688	-3.69024	3.37366e-08	AT5G28060.1	RPS24B	Ribosomal protein S24e family protein [Source:TAIR_LOCUS;Acc:AT5G28060]	AT5G28060.1	http://www.arabidopsis.org/servlets/TairObject?type=locus&name=AT5G28060	56.38	514	236	4	97	5e-33		.	Metazoa
comp53955_c0	0.372462	-1.42483	0.000240827	AT3G52820.1	ATPAP22	purple acid phosphatase 22 [Source:TAIR_LOCUS;Acc:AT3G52820]	AT3G52820.1	http://www.arabidopsis.org/servlets/TairObject?type=locus&name=AT3G52820	77.78	518	249	329	418	9e-45		.	Viridiplantae
comp54004_c1	0.0427498	-4.54794	1.549e-07	AT3G14620.1	CYP72A8	cytochrome P450, family 72, subfamily A, polypeptide 8 [Source:TAIR_LOCUS;Acc:AT3G14620]	AT3G14620.1	http://www.arabidopsis.org/servlets/TairObject?type=locus&name=AT3G14620	28	1012	419	287	484	7e-25		sp|Q9VYY4|C4G15_DROME	Metazoa
comp54088_c0	1.61833	0.694508	0.00465065	AT2G46520.1	CAS	cellular apoptosis susceptibility protein, putative / importin-alpha re-exporter, putative [Source:TAIR_LOCUS;Acc:AT2G46520]	AT2G46520.1	http://www.arabidopsis.org/servlets/TairObject?type=locus&name=AT2G46520	61.7	263	1270	7	348	2e-139		sp|Q9ZPY7|XPO2_ARATH	Viridiplantae
comp54107_c0	0.0653964	-3.93464	3.78357e-10	AT5G23900.1	RPL13D	Ribosomal protein L13e family protein [Source:TAIR_LOCUS;Acc:AT5G23900]	AT5G23900.1	http://www.arabidopsis.org/servlets/TairObject?type=locus&name=AT5G23900	55.75	700	179	2	174	2e-61		.	Metazoa
comp54138_c0	0.0662508	-3.91592	1.22836e-06	AT4G14960.1	TUA6	Tubulin/FtsZ family protein [Source:TAIR_LOCUS;Acc:AT4G14960]	AT4G14960.1	http://www.arabidopsis.org/servlets/TairObject?type=locus&name=AT4G14960	81.87	547	2	24	205	9e-103		sp|P18288|TBAT_ONCMY	Metazoa
comp54138_c1	0.0269687	-5.21257	0	AT4G14960.2	TUA6	Tubulin/FtsZ family protein [Source:TAIR_LOCUS;Acc:AT4G14960]	AT4G14960.2	http://www.arabidopsis.org/servlets/TairObject?type=locus&name=AT4G14960	86.46	1071	385	207	435	1e-150		.	Metazoa
comp54157_c0	0.0541204	-4.20768	2.12896e-12	AT5G10360.1	EMB3010	Ribosomal protein S6e [Source:TAIR_LOCUS;Acc:AT5G10360]	AT5G10360.1	http://www.arabidopsis.org/servlets/TairObject?type=locus&name=AT5G10360	59.82	756	112	1	218	6e-79		sp|O01727|RS6_BRAFL	Metazoa
comp54159_c0	9.70869	3.27928	0.0211751	AT3G57230.1	AGL16	AGAMOUS-like 16 [Source:TAIR_LOCUS;Acc:AT3G57230]	AT3G57230.1	http://www.arabidopsis.org/servlets/TairObject?type=locus&name=AT3G57230	52.08	486	82	88	230	1e-40		sp|Q9SZJ6|AGL21_ARATH	Viridiplantae
comp54167_c0	1.64566	0.718664	0.0018129	AT3G11130.1	CHC1	Clathrin, heavy chain [Source:TAIR_LOCUS;Acc:AT3G11130]	AT3G11130.1	http://www.arabidopsis.org/servlets/TairObject?type=locus&name=AT3G11130	94.85	582	1	675	868	2e-107		.	Viridiplantae
comp54185_c0	0.0998454	-3.32416	1.14248e-05	AT2G27020.1	PAG1	20S proteasome alpha subunit G1 [Source:TAIR_LOCUS;Acc:AT2G27020]	AT2G27020.1	http://www.arabidopsis.org/servlets/TairObject?type=locus&name=AT2G27020	58.95	877	191	5	232	2e-96		.	Metazoa
comp54260_c0	0.0809244	-3.62728	2.59353e-06	AT2G20140.1	RPT2B	AAA-type ATPase family protein [Source:TAIR_LOCUS;Acc:AT2G20140]	AT2G20140.1	http://www.arabidopsis.org/servlets/TairObject?type=locus&name=AT2G20140	80.86	1936	686	27	444	0		.	Metazoa
comp54284_c0	0.169498	-2.56066	0.0469042	AT1G70290.1	ATTPS8	trehalose-6-phosphatase synthase S8 [Source:TAIR_LOCUS;Acc:AT1G70290]	AT1G70290.1	http://www.arabidopsis.org/servlets/TairObject?type=locus&name=AT1G70290	28.76	655	5	221	444	2e-23		sp|Q93JY3|GGPS_PSEAG	Metazoa
comp54287_c0	0.126974	-2.97739	0.00109543	AT1G55350.4	EMB80	calpain-type cysteine protease family [Source:TAIR_LOCUS;Acc:AT1G55350]	AT1G55350.4	http://www.arabidopsis.org/servlets/TairObject?type=locus&name=AT1G55350	31.85	752	321	2007	2149	4e-10		.	Metazoa
comp54316_c0	0.0678593	-3.88131	0	AT4G10450.1	RPL9D	Ribosomal protein L6 family [Source:TAIR_LOCUS;Acc:AT4G10450]	AT4G10450.1	http://www.arabidopsis.org/servlets/TairObject?type=locus&name=AT4G10450	55.15	488	9	1	165	1e-58		.	Metazoa
comp54332_c0	0.0909059	-3.45948	2.4749e-08	AT5G20920.2	EIF2 BETA	eukaryotic translation initiation factor 2 beta subunit [Source:TAIR_LOCUS;Acc:AT5G20920]	AT5G20920.2	http://www.arabidopsis.org/servlets/TairObject?type=locus&name=AT5G20920	54.95	1197	667	85	265	3e-66		.	Metazoa
comp54337_c0	0.0295749	-5.07948	1.9044e-11	AT5G16130.1	RPS7C	Ribosomal protein S7e family protein [Source:TAIR_LOCUS;Acc:AT5G16130]	AT5G16130.1	http://www.arabidopsis.org/servlets/TairObject?type=locus&name=AT5G16130	47.28	642	100	1	180	3e-49		.	Metazoa
comp54344_c0	7.03462	2.81447	8.56734e-05	AT4G27450.1	F27G19.50	Aluminium induced protein with YGL and LRDR motifs [Source:TAIR_LOCUS;Acc:AT4G27450]	AT4G27450.1	http://www.arabidopsis.org/servlets/TairObject?type=locus&name=AT4G27450	67.41	202	597	1	134	6e-59		sp|P24805|TSJT1_TOBAC	Viridiplantae
comp54367_c0	0.00917788	-6.76762	0	AT2G30140.2	UGT87A2	UDP-Glycosyltransferase superfamily protein [Source:TAIR_LOCUS;Acc:AT2G30140]	AT2G30140.2	http://www.arabidopsis.org/servlets/TairObject?type=locus&name=AT2G30140	42.99	539	219	345	451	9e-24		.	Viridiplantae
comp54368_c0	4.18605	2.06559	2.98431e-09	AT4G27230.2	HTA2	histone H2A 2 [Source:TAIR_LOCUS;Acc:AT4G27230]	AT4G27230.2	http://www.arabidopsis.org/servlets/TairObject?type=locus&name=AT4G27230	90.62	234	43	1	64	3e-33		.	Viridiplantae
comp54379_c0	0.412358	-1.27803	0	AT1G32160.1	F3C3.6	Protein of unknown function (DUF760) [Source:TAIR_LOCUS;Acc:AT1G32160]	AT1G32160.1	http://www.arabidopsis.org/servlets/TairObject?type=locus&name=AT1G32160	79.27	459	214	324	405	5e-41		.	Viridiplantae
comp54393_c0	0.073127	-3.77345	2.78162e-05	AT4G39920.1	POR	C-CAP/cofactor C-like domain-containing protein [Source:TAIR_LOCUS;Acc:AT4G39920]	AT4G39920.1	http://www.arabidopsis.org/servlets/TairObject?type=locus&name=AT4G39920	31.67	1058	222	56	335	7e-39		sp|Q3SZE9|TBCC_BOVIN	Metazoa
comp54425_c0	5.26772	2.39718	2.66208e-09	AT2G01050.1	.	zinc ion binding;nucleic acid binding [Source:TAIR_LOCUS;Acc:AT2G01050]	AT2G01050.1	http://www.arabidopsis.org/servlets/TairObject?type=locus&name=AT2G01050	25.88	1088	579	92	256	2e-13		sp|O04244|Y4200_ARATH	Viridiplantae
comp54427_c0	2.23122	1.15783	0	AT2G42740.1	RPL16A	ribosomal protein large subunit 16A [Source:TAIR_LOCUS;Acc:AT2G42740]	AT2G42740.1	http://www.arabidopsis.org/servlets/TairObject?type=locus&name=AT2G42740	97.14	210	1	1	70	2e-42		sp|P46287|RL11_MEDSA	Viridiplantae
comp54436_c0	0.15035	-2.7336	0.00969357	AT1G02305.1	AT1G02305	Cysteine proteinases superfamily protein [Source:TAIR_LOCUS;Acc:AT1G02305]	AT1G02305.1	http://www.arabidopsis.org/servlets/TairObject?type=locus&name=AT1G02305	34.58	921	214	105	329	4e-32		sp|P25792|CYSP_SCHMA	Metazoa
comp54447_c0	3.94652	1.98058	0	AT3G45180.1	T14D3.120	Ubiquitin-like superfamily protein [Source:TAIR_LOCUS;Acc:AT3G45180]	AT3G45180.1	http://www.arabidopsis.org/servlets/TairObject?type=locus&name=AT3G45180	91.89	350	129	1	74	3e-44		.	Viridiplantae
comp54462_c0	0.036567	-4.77331	0	AT3G57870.1	AHUS5	sumo conjugation enzyme 1 [Source:TAIR_LOCUS;Acc:AT3G57870]	AT3G57870.1	http://www.arabidopsis.org/servlets/TairObject?type=locus&name=AT3G57870	61.72	3377	2994	27	154	6e-51		sp|Q28CQ4|UBC9_XENTR	Metazoa
comp54464_c0	0.0862474	-3.53538	1.25162e-05	AT1G11910.1	APA1	aspartic proteinase A1 [Source:TAIR_LOCUS;Acc:AT1G11910]	AT1G11910.1	http://www.arabidopsis.org/servlets/TairObject?type=locus&name=AT1G11910	28.03	1185	337	36	309	1e-26		.	NA
comp54477_c0	0.126792	-2.97946	3.66598e-08	AT1G65290.1	mtACP2	mitochondrial acyl carrier protein 2 [Source:TAIR_LOCUS;Acc:AT1G65290]	AT1G65290.1	http://www.arabidopsis.org/servlets/TairObject?type=locus&name=AT1G65290	41.59	712	392	10	120	1e-17		sp|Q94519|ACPM_DROME	Metazoa
comp54500_c0	0.0315399	-4.98668	0	AT1G02840.3	SR1	RNA-binding (RRM/RBD/RNP motifs) family protein [Source:TAIR_LOCUS;Acc:AT1G02840]	AT1G02840.3	http://www.arabidopsis.org/servlets/TairObject?type=locus&name=AT1G02840	37.31	1310	750	1	181	3e-25		sp|P26686|SRR55_DROME	Metazoa
comp54529_c0	0.0670928	-3.8977	1.51959e-06	AT5G65780.1	ATBCAT-5	branched-chain amino acid aminotransferase 5 / branched-chain amino acid transaminase 5 (BCAT5) [Source:TAIR_LOCUS;Acc:AT5G65780]	AT5G65780.1	http://www.arabidopsis.org/servlets/TairObject?type=locus&name=AT5G65780	37.95	1447	545	86	373	1e-53		.	Metazoa
comp54551_c0	0.2173	-2.20224	0.0460059	AT5G20230.1	ATBCB	blue-copper-binding protein [Source:TAIR_LOCUS;Acc:AT5G20230]	AT5G20230.1	http://www.arabidopsis.org/servlets/TairObject?type=locus&name=AT5G20230	42.96	486	82	25	147	4e-25		sp|Q07488|BCB1_ARATH	Viridiplantae
comp54561_c0	0.0651735	-3.93957	7.54796e-12	AT2G04520.1	.	Nucleic acid-binding, OB-fold-like protein [Source:TAIR_LOCUS;Acc:AT2G04520]	AT2G04520.1	http://www.arabidopsis.org/servlets/TairObject?type=locus&name=AT2G04520	71.58	979	695	26	120	7e-43		.	Metazoa
comp54566_c0	3.75913	1.9104	0.00283059	AT4G36590.1	C7A10.770	MADS-box transcription factor family protein [Source:TAIR_LOCUS;Acc:AT4G36590]	AT4G36590.1	http://www.arabidopsis.org/servlets/TairObject?type=locus&name=AT4G36590	28.57	499	125	21	178	2e-12		sp|Q9FKK2|AGL62_ARATH	Viridiplantae
comp54625_c0	0.0164439	-5.92631	1.19759e-10	ATMG00730.1	COX3	cytochrome c oxidase subunit 3 [Source:TAIR_LOCUS;Acc:ATMG00730]	ATMG00730.1	http://www.arabidopsis.org/servlets/TairObject?type=locus&name=ATMG00730	38.82	512	3	62	231	4e-10		sp|Q37600|COX3_PYLLI	Metazoa
comp54652_c0	0.0842613	-3.56899	8.13703e-09	AT3G02100.1	UGT83A1	UDP-Glycosyltransferase superfamily protein [Source:TAIR_LOCUS;Acc:AT3G02100]	AT3G02100.1	http://www.arabidopsis.org/servlets/TairObject?type=locus&name=AT3G02100	23.79	760	155	243	460	6e-11		sp|P16662|UD2B7_HUMAN	Metazoa
comp54655_c0	0.0918066	-3.44526	0.013597	AT1G02305.1	AT1G02305	Cysteine proteinases superfamily protein [Source:TAIR_LOCUS;Acc:AT1G02305]	AT1G02305.1	http://www.arabidopsis.org/servlets/TairObject?type=locus&name=AT1G02305	37.64	615	94	179	339	2e-27		.	Metazoa
comp54711_c0	0.0615814	-4.02136	3.60188e-09	AT1G80230.1	COX5B-2	Rubredoxin-like superfamily protein [Source:TAIR_LOCUS;Acc:AT1G80230]	AT1G80230.1	http://www.arabidopsis.org/servlets/TairObject?type=locus&name=AT1G80230	40.24	866	633	75	154	9e-07		.	Metazoa
comp54753_c0	0.0795878	-3.65131	0.000199631	AT3G15290.1	.	3-hydroxyacyl-CoA dehydrogenase family protein [Source:TAIR_LOCUS;Acc:AT3G15290]	AT3G15290.1	http://www.arabidopsis.org/servlets/TairObject?type=locus&name=AT3G15290	39.86	1031	165	4	285	2e-55		.	Metazoa
comp54829_c0	0.0271152	-5.20475	3.79911e-07	AT5G06360.1	.	Ribosomal protein S8e family protein [Source:TAIR_LOCUS;Acc:AT5G06360]	AT5G06360.1	http://www.arabidopsis.org/servlets/TairObject?type=locus&name=AT5G06360	64.09	771	1	1	258	2e-95		sp|O95478|NSA2_HUMAN	Metazoa
comp54841_c0	0.055834	-4.16271	2.35603e-08	AT2G39990.1	EIF2	eukaryotic translation initiation factor 2 [Source:TAIR_LOCUS;Acc:AT2G39990]	AT2G39990.1	http://www.arabidopsis.org/servlets/TairObject?type=locus&name=AT2G39990	32.49	908	210	11	238	3e-36		.	Metazoa
comp54875_c0	7.13092	2.83409	0.0304653	AT3G09080.1	MZB10.11	Transducin/WD40 repeat-like superfamily protein [Source:TAIR_LOCUS;Acc:AT3G09080]	AT3G09080.1	http://www.arabidopsis.org/servlets/TairObject?type=locus&name=AT3G09080	73.86	369	106	1	88	9e-22		sp|Q6DFF9|MABP1_XENLA	Viridiplantae
comp54901_c0	10.2942	3.36376	0.0349404	AT1G52800.1	F14G24.7	2-oxoglutarate (2OG) and Fe(II)-dependent oxygenase superfamily protein [Source:TAIR_LOCUS;Acc:AT1G52800]	AT1G52800.1	http://www.arabidopsis.org/servlets/TairObject?type=locus&name=AT1G52800	38.1	315	1	25	121	2e-15		sp|Q9ZTA2|AOP2C_ARATH	Viridiplantae
comp54921_c0	3.7248	1.89716	0.000733906	AT1G10070.3	ATBCAT-2	branched-chain amino acid transaminase 2 [Source:TAIR_LOCUS;Acc:AT1G10070]	AT1G10070.3	http://www.arabidopsis.org/servlets/TairObject?type=locus&name=AT1G10070	59.65	703	191	148	317	2e-64		sp|Q9LPM9|BCAT6_ARATH	Viridiplantae
comp54993_c0	0.021543	-5.53664	0	AT5G60360.1	AALP	aleurain-like protease [Source:TAIR_LOCUS;Acc:AT5G60360]	AT5G60360.1	http://www.arabidopsis.org/servlets/TairObject?type=locus&name=AT5G60360	36.81	1550	630	58	359	4e-55		.	Metazoa
comp54995_c0	0.0566834	-4.14093	0.00609722	AT2G31790.1	UGT74C1	UDP-Glycosyltransferase superfamily protein [Source:TAIR_LOCUS;Acc:AT2G31790]	AT2G31790.1	http://www.arabidopsis.org/servlets/TairObject?type=locus&name=AT2G31790	29.94	723	241	272	442	1e-10		.	Metazoa
comp55066_c0	0.150521	-2.73197	4.5328e-05	AT4G04200.1	.	Microsomal signal peptidase 25 kDa subunit (SPC25) [Source:TAIR_LOCUS;Acc:AT4G04200]	AT4G04200.1	http://www.arabidopsis.org/servlets/TairObject?type=locus&name=AT4G04200	26.54	754	284	15	168	3e-07		sp|Q9VYY2|SPCS2_DROME	Metazoa
comp55069_c0	4.49946	2.16975	0.045089	AT3G07250.1	T1B9.8	nuclear transport factor 2 (NTF2) family protein / RNA recognition motif (RRM)-containing protein [Source:TAIR_LOCUS;Acc:AT3G07250]	AT3G07250.1	http://www.arabidopsis.org/servlets/TairObject?type=locus&name=AT3G07250	69.51	452	213	200	281	1e-31		sp|Q94F39|AFP3_ARATH	Viridiplantae
comp55086_c0	0.0884056	-3.49972	4.83214e-07	AT4G14160.2	DL3120W	Sec23/Sec24 protein transport family protein [Source:TAIR_LOCUS;Acc:AT4G14160]	AT4G14160.2	http://www.arabidopsis.org/servlets/TairObject?type=locus&name=AT4G14160	48.83	1597	194	306	772	9e-160		.	Metazoa
comp55160_c1	0.068359	-3.87072	1.10317e-06	AT3G03773.1	.	HSP20-like chaperones superfamily protein [Source:TAIR_LOCUS;Acc:AT3G03773]	AT3G03773.1	http://www.arabidopsis.org/servlets/TairObject?type=locus&name=AT3G03773	35.82	432	64	5	134	4e-13		.	Metazoa
comp55162_c0	0.18412	-2.44128	0.01099	AT1G63350.1	.	Disease resistance protein (CC-NBS-LRR class) family [Source:TAIR_LOCUS;Acc:AT1G63350]	AT1G63350.1	http://www.arabidopsis.org/servlets/TairObject?type=locus&name=AT1G63350	40	162	482	249	358	2e-20		.	Viridiplantae
comp55190_c0	0.107343	-3.2197	1.47019e-08	AT2G34930.1	.	disease resistance family protein / LRR family protein [Source:TAIR_LOCUS;Acc:AT2G34930]	AT2G34930.1	http://www.arabidopsis.org/servlets/TairObject?type=locus&name=AT2G34930	45.1	156	4	33	81	5e-10		.	Viridiplantae
comp55200_c0	2.23552	1.16061	0.00265008	AT3G14067.1	AT3G14067	Subtilase family protein [Source:TAIR_LOCUS;Acc:AT3G14067]	AT3G14067.1	http://www.arabidopsis.org/servlets/TairObject?type=locus&name=AT3G14067	68.18	199	68	593	636	6e-15		sp|O65351|SUBL_ARATH	Viridiplantae
comp55223_c0	0.0414368	-4.59294	1.4942e-09	AT3G11900.1	ANT1	aromatic and neutral transporter 1 [Source:TAIR_LOCUS;Acc:AT3G11900]	AT3G11900.1	http://www.arabidopsis.org/servlets/TairObject?type=locus&name=AT3G11900	25.56	3189	2161	49	391	9e-22		sp|Q7Z2H8|S36A1_HUMAN	Metazoa
comp55263_c0	0.0973653	-3.36045	0.00517155	AT1G16610.2	SR45	arginine/serine-rich 45 [Source:TAIR_LOCUS;Acc:AT1G16610]	AT1G16610.2	http://www.arabidopsis.org/servlets/TairObject?type=locus&name=AT1G16610	37.84	500	279	98	171	8e-12		.	Metazoa
comp55320_c0	4.79933	2.26283	0.000415577	AT3G23810.1	SAHH2	S-adenosyl-l-homocysteine (SAH) hydrolase 2 [Source:TAIR_LOCUS;Acc:AT3G23810]	AT3G23810.1	http://www.arabidopsis.org/servlets/TairObject?type=locus&name=AT3G23810	81.82	311	246	465	486	7e-08		sp|P68173|SAHH_TOBAC	Viridiplantae
comp55351_c0	8.21474	3.03821	0.0249484	AT2G01520.1	MLP328	MLP-like protein 328 [Source:TAIR_LOCUS;Acc:AT2G01520]	AT2G01520.1	http://www.arabidopsis.org/servlets/TairObject?type=locus&name=AT2G01520	48.48	198	1	5	70	2e-16		sp|Q9ZVF3|ML328_ARATH	Viridiplantae
comp55380_c0	0.0392607	-4.67077	3.00046e-09	AT5G26360.1	F9D12.18	TCP-1/cpn60 chaperonin family protein [Source:TAIR_LOCUS;Acc:AT5G26360]	AT5G26360.1	http://www.arabidopsis.org/servlets/TairObject?type=locus&name=AT5G26360	61.87	1852	197	3	554	0		sp|P48605|TCPG_DROME	Metazoa
comp55446_c0	5.16505	2.36878	0.0316052	AT2G33840.1	AT2G33840	Tyrosyl-tRNA synthetase, class Ib, bacterial/mitochondrial [Source:TAIR_LOCUS;Acc:AT2G33840]	AT2G33840.1	http://www.arabidopsis.org/servlets/TairObject?type=locus&name=AT2G33840	76.98	379	2	118	241	2e-66		sp|Q5UPJ7|SYY_MIMIV	Viridiplantae
comp55540_c0	0.0701179	-3.83407	2.6224e-11	AT1G14980.1	CPN10	chaperonin 10 [Source:TAIR_LOCUS;Acc:AT1G14980]	AT1G14980.1	http://www.arabidopsis.org/servlets/TairObject?type=locus&name=AT1G14980	52.81	724	458	9	96	3e-25		sp|Q5DC69|CH10_SCHJA	Metazoa
comp55564_c0	14.3261	3.84058	0.00076401	AT1G58360.1	AAP1	amino acid permease 1 [Source:TAIR_LOCUS;Acc:AT1G58360]	AT1G58360.1	http://www.arabidopsis.org/servlets/TairObject?type=locus&name=AT1G58360	62.63	869	3	28	316	7e-122		sp|Q42400|AAP1_ARATH	Viridiplantae
comp55574_c0	0.0451854	-4.468	0.000108188	AT3G23620.1	.	Ribosomal RNA processing Brix domain protein [Source:TAIR_LOCUS;Acc:AT3G23620]	AT3G23620.1	http://www.arabidopsis.org/servlets/TairObject?type=locus&name=AT3G23620	32.34	943	56	1	301	2e-49		sp|Q9VEB3|RPF2_DROME	Metazoa
comp55575_c0	4.01404	2.00506	0.0215104	AT1G49870.2	F10F5.13	unknown protein; LOCATED IN: chloroplast; EXPRESSED IN: 10 plant structures; EXPRESSED DURING: F mature embryo stage, petal differentiation and expansion stage, E expanded cotyledon stage, D bilateral stage; Has 6518 Blast hits to 5022 proteins in 5 /.../cies: Archae - 49; Bacteria - 635; Metazoa - 3264; Fungi - 379; Plants - 242; Viruses - 9; Other Eukaryotes - 1940 (source: NCBI BLink). [Source…	AT1G49870.2	http://www.arabidopsis.org/servlets/TairObject?type=locus&name=AT1G49870	48.99	81	773	133	374	2e-54		.	Viridiplantae
comp55585_c0	0.0316588	-4.98125	2.69784e-14	AT3G11940.2	ATRPS5A	ribosomal protein 5A [Source:TAIR_LOCUS;Acc:AT3G11940]	AT3G11940.2	http://www.arabidopsis.org/servlets/TairObject?type=locus&name=AT3G11940	78.53	634	65	18	208	1e-109		sp|P46782|RS5_HUMAN	Metazoa
comp55614_c0	1.87334	0.905609	2.61718e-05	AT2G18020.1	EMB2296	Ribosomal protein L2 family [Source:TAIR_LOCUS;Acc:AT2G18020]	AT2G18020.1	http://www.arabidopsis.org/servlets/TairObject?type=locus&name=AT2G18020	100	452	402	222	238	0.003		.	Viridiplantae
comp55680_c0	4.7924	2.26075	0	AT3G49340.1	T1G12.4	Cysteine proteinases superfamily protein [Source:TAIR_LOCUS;Acc:AT3G49340]	AT3G49340.1	http://www.arabidopsis.org/servlets/TairObject?type=locus&name=AT3G49340	27.69	345	157	281	340	0.004		.	NA
comp55744_c0	0.0161046	-5.95639	1.62427e-08	AT5G27870.1	PME28	Plant invertase/pectin methylesterase inhibitor superfamily [Source:TAIR_LOCUS;Acc:AT5G27870]	AT5G27870.1	http://www.arabidopsis.org/servlets/TairObject?type=locus&name=AT5G27870	52.92	1690	2	12	559	0		.	Viridiplantae
comp55820_c0	0.477721	-1.06576	3.96448e-05	AT5G23530.1	AtCXE18	carboxyesterase 18 [Source:TAIR_LOCUS;Acc:AT5G23530]	AT5G23530.1	http://www.arabidopsis.org/servlets/TairObject?type=locus&name=AT5G23530	45	1021	101	12	326	1e-91		sp|Q9LT10|CXE18_ARATH	Viridiplantae
comp55831_c0	0.0531632	-4.23343	9.39544e-09	AT4G29090.1	F19B15.120	Ribonuclease H-like superfamily protein [Source:TAIR_LOCUS;Acc:AT4G29090]	AT4G29090.1	http://www.arabidopsis.org/servlets/TairObject?type=locus&name=AT4G29090	33.08	538	146	420	549	4e-13		.	Viridiplantae
comp55869_c0	0.348188	-1.52206	0.0436412	AT5G53200.1	TRY	Homeodomain-like superfamily protein [Source:TAIR_LOCUS;Acc:AT5G53200]	AT5G53200.1	http://www.arabidopsis.org/servlets/TairObject?type=locus&name=AT5G53200	75.51	148	2	10	58	6e-20		.	Viridiplantae
comp55913_c0	0.0543335	-4.20201	4.89608e-14	AT1G58684.1	RPS2B	Ribosomal protein S5 family protein [Source:TAIR_LOCUS;Acc:AT1G58684]	AT1G58684.1	http://www.arabidopsis.org/servlets/TairObject?type=locus&name=AT1G58684	72.94	719	66	50	267	2e-117		sp|P31009|RS2_DROME	Metazoa
comp55998_c0	1.29922	0.377645	3.17944e-05	AT5G39570.1	.	FUNCTIONS IN: molecular_function unknown; INVOLVED IN: biological_process unknown; LOCATED IN: cytosol, nucleus; EXPRESSED IN: 25 plant structures; EXPRESSED DURING: 14 growth stages; BEST Arabidopsis thaliana protein match is: glycine-rich protein /.../AT3G29075.1); Has 30201 Blast hits to 17322 proteins in 780 species: Archae - 12; Bacteria - 1396; Metazoa - 17338; Fungi - 3422; Plants - 5037; …	AT5G39570.1	http://www.arabidopsis.org/servlets/TairObject?type=locus&name=AT5G39570	52.86	294	97	19	88	6e-14		.	Viridiplantae
comp56071_c0	1.60961	0.686707	3.38435e-05	AT1G52827.1	CDT1	cadmium tolerance 1 [Source:TAIR_LOCUS;Acc:AT1G52827]	AT1G52827.1	http://www.arabidopsis.org/servlets/TairObject?type=locus&name=AT1G52827	62.96	336	256	1	27	3e-06		.	Viridiplantae
comp56108_c0	0.052397	-4.25437	1.03273e-07	AT1G51060.1	HTA10	histone H2A 10 [Source:TAIR_LOCUS;Acc:AT1G51060]	AT1G51060.1	http://www.arabidopsis.org/servlets/TairObject?type=locus&name=AT1G51060	79.25	1145	828	24	127	2e-50		.	Metazoa
comp56147_c0	0.38813	-1.36539	0.0358738	AT1G18390.1	.	Protein kinase superfamily protein [Source:TAIR_LOCUS;Acc:AT1G18390]	AT1G18390.1	http://www.arabidopsis.org/servlets/TairObject?type=locus&name=AT1G18390	28.8	614	261	131	245	4e-05		.	Viridiplantae
comp56158_c0	0.317552	-1.65494	0.00986902	AT1G61820.1	BGLU46	beta glucosidase 46 [Source:TAIR_LOCUS;Acc:AT1G61820]	AT1G61820.1	http://www.arabidopsis.org/servlets/TairObject?type=locus&name=AT1G61820	38.78	263	117	1	49	0.005		.	zzzNoHit
comp56172_c0	3.97142	1.98965	0	AT5G51750.1	ATSBT1.3	subtilase 1.3 [Source:TAIR_LOCUS;Acc:AT5G51750]	AT5G51750.1	http://www.arabidopsis.org/servlets/TairObject?type=locus&name=AT5G51750	75.49	39	647	403	606	4e-107		sp|O65351|SUBL_ARATH	Viridiplantae
comp56187_c0	0.0582501	-4.1016	2.9976e-15	AT5G67510.1	RPL26B	Translation protein SH3-like family protein [Source:TAIR_LOCUS;Acc:AT5G67510]	AT5G67510.1	http://www.arabidopsis.org/servlets/TairObject?type=locus&name=AT5G67510	58	484	35	1	143	2e-52		sp|P61255|RL26_MOUSE	Metazoa
comp56197_c0	2.41949	1.2747	0.0444915	AT1G16670.1	F19K19.4	Protein kinase superfamily protein [Source:TAIR_LOCUS;Acc:AT1G16670]	AT1G16670.1	http://www.arabidopsis.org/servlets/TairObject?type=locus&name=AT1G16670	46.55	588	241	227	340	2e-29		sp|Q3E9X6|CRK21_ARATH	Viridiplantae
comp56219_c0	0.115883	-3.10926	9.17621e-08	AT1G22840.1	CYTC-1	CYTOCHROME C-1 [Source:TAIR_LOCUS;Acc:AT1G22840]	AT1G22840.1	http://www.arabidopsis.org/servlets/TairObject?type=locus&name=AT1G22840	57.14	741	427	7	111	6e-41		sp|P84029|CYC2_DROME	Metazoa
comp56252_c0	4.54252	2.18349	0.0190119	AT4G21270.1	ATK1	kinesin 1 [Source:TAIR_LOCUS;Acc:AT4G21270]	AT4G21270.1	http://www.arabidopsis.org/servlets/TairObject?type=locus&name=AT4G21270	43.33	182	3	87	146	7e-10		.	Viridiplantae
comp56276_c0	0.394806	-1.34078	0.0204722	AT3G05625.1	.	Tetratricopeptide repeat (TPR)-like superfamily protein [Source:TAIR_LOCUS;Acc:AT3G05625]	AT3G05625.1	http://www.arabidopsis.org/servlets/TairObject?type=locus&name=AT3G05625	37.76	220	2	106	203	3e-14		.	Viridiplantae
comp56290_c0	0.0714396	-3.80713	0	AT4G21580.1	F18E5.200	oxidoreductase, zinc-binding dehydrogenase family protein [Source:TAIR_LOCUS;Acc:AT4G21580]	AT4G21580.1	http://www.arabidopsis.org/servlets/TairObject?type=locus&name=AT4G21580	28.53	3007	2099	23	324	4e-27		.	Metazoa
comp56293_c0	0.118247	-3.08013	2.57755e-10	AT3G56800.1	CAM3	calmodulin 3 [Source:TAIR_LOCUS;Acc:AT3G56800]	AT3G56800.1	http://www.arabidopsis.org/servlets/TairObject?type=locus&name=AT3G56800	45.14	643	221	6	147	3e-35		.	Metazoa
comp56327_c0	4.68153	2.22698	0.0493207	AT3G14620.1	CYP72A8	cytochrome P450, family 72, subfamily A, polypeptide 8 [Source:TAIR_LOCUS;Acc:AT3G14620]	AT3G14620.1	http://www.arabidopsis.org/servlets/TairObject?type=locus&name=AT3G14620	51.96	880	44	239	508	4e-101		sp|Q05047|C72A1_CATRO	Viridiplantae
comp56347_c0	0.0336954	-4.8913	8.91953e-13	AT5G59890.1	ADF4	actin depolymerizing factor 4 [Source:TAIR_LOCUS;Acc:AT5G59890]	AT5G59890.1	http://www.arabidopsis.org/servlets/TairObject?type=locus&name=AT5G59890	39.58	1623	1195	3	138	1e-28		.	Metazoa
comp56368_c0	0.20715	-2.27125	0	AT3G08870.1	LECRK61	Concanavalin A-like lectin protein kinase family protein [Source:TAIR_LOCUS;Acc:AT3G08870]	AT3G08870.1	http://www.arabidopsis.org/servlets/TairObject?type=locus&name=AT3G08870	49.38	475	2	119	275	2e-43		.	Viridiplantae
comp56374_c0	0.148689	-2.74963	0.0267008	AT3G05660.1	AtRLP33	receptor like protein 33 [Source:TAIR_LOCUS;Acc:AT3G05660]	AT3G05660.1	http://www.arabidopsis.org/servlets/TairObject?type=locus&name=AT3G05660	52.27	269	6	713	800	7e-23		sp|Q8LPB4|PSKR1_DAUCA	Viridiplantae
comp56380_c0	0.0640064	-3.96564	2.57754e-09	AT3G42140.1	T27B3.10	zinc ion binding;nucleic acid binding [Source:TAIR_LOCUS;Acc:AT3G42140]	AT3G42140.1	http://www.arabidopsis.org/servlets/TairObject?type=locus&name=AT3G42140	40	741	622	138	177	1e-06		.	Viridiplantae
comp56383_c0	0.0564536	-4.14679	4.1106e-09	AT5G19450.2	CDPK19	calcium-dependent protein kinase 19 [Source:TAIR_LOCUS;Acc:AT5G19450]	AT5G19450.2	http://www.arabidopsis.org/servlets/TairObject?type=locus&name=AT5G19450	33.53	1243	236	56	357	1e-47		sp|Q66JF3|MKNK1_XENTR	Metazoa
comp56387_c0	0.0672607	-3.89409	8.0275e-11	AT5G03850.1	RPS28A	Nucleic acid-binding, OB-fold-like protein [Source:TAIR_LOCUS;Acc:AT5G03850]	AT5G03850.1	http://www.arabidopsis.org/servlets/TairObject?type=locus&name=AT5G03850	60.78	472	320	1	50	3e-13		.	Metazoa
comp56389_c0	0.244619	-2.03139	0.0197993	AT4G01800.1	AGY1	Albino or Glassy Yellow 1 [Source:TAIR_LOCUS;Acc:AT4G01800]	AT4G01800.1	http://www.arabidopsis.org/servlets/TairObject?type=locus&name=AT4G01800	91.3	568	500	559	581	3e-06		.	Viridiplantae
comp56401_c0	9.65249	3.2709	7.84531e-05	AT5G53950.1	CUC2	NAC (No Apical Meristem) domain transcriptional regulator superfamily protein [Source:TAIR_LOCUS;Acc:AT5G53950]	AT5G53950.1	http://www.arabidopsis.org/servlets/TairObject?type=locus&name=AT5G53950	85.71	457	2	5	158	6e-94		.	Viridiplantae
comp56410_c0	0.0294358	-5.08629	1.05454e-09	AT2G31610.1	RPS3A	Ribosomal protein S3 family protein [Source:TAIR_LOCUS;Acc:AT2G31610]	AT2G31610.1	http://www.arabidopsis.org/servlets/TairObject?type=locus&name=AT2G31610	68.21	585	73	55	222	2e-81		.	NA
comp56428_c0	0.113682	-3.13692	1.07149e-07	AT1G60740.1	PRXIID	Thioredoxin superfamily protein [Source:TAIR_LOCUS;Acc:AT1G60740]	AT1G60740.1	http://www.arabidopsis.org/servlets/TairObject?type=locus&name=AT1G60740	47.95	705	280	3	148	1e-38		sp|P30044|PRDX5_HUMAN	Metazoa
comp56495_c0	0.356217	-1.48917	1.87816e-06	AT1G35710.1	.	Protein kinase family protein with leucine-rich repeat domain [Source:TAIR_LOCUS;Acc:AT1G35710]	AT1G35710.1	http://www.arabidopsis.org/servlets/TairObject?type=locus&name=AT1G35710	53.57	340	5	145	256	4e-20		sp|Q9LP24|Y1571_ARATH	Viridiplantae
comp56508_c0	0.0572476	-4.12664	0.00162836	AT2G01950.1	VH1	BRI1-like 2 [Source:TAIR_LOCUS;Acc:AT2G01950]	AT2G01950.1	http://www.arabidopsis.org/servlets/TairObject?type=locus&name=AT2G01950	51.16	667	539	275	317	2e-05		.	zzzNoHit
comp56531_c0	0.105973	-3.23822	5.44227e-06	AT1G45000.1	RPT4B	AAA-type ATPase family protein [Source:TAIR_LOCUS;Acc:AT1G45000]	AT1G45000.1	http://www.arabidopsis.org/servlets/TairObject?type=locus&name=AT1G45000	83.33	432	1	242	385	3e-84		sp|P62335|PRS10_SPETR	Metazoa
comp56535_c0	0.591415	-0.757756	6.99441e-15	AT2G43290.1	MSS3	Calcium-binding EF-hand family protein [Source:TAIR_LOCUS;Acc:AT2G43290]	AT2G43290.1	http://www.arabidopsis.org/servlets/TairObject?type=locus&name=AT2G43290	31.15	427	245	65	125	0.001		.	Viridiplantae
comp56536_c0	26.5703	4.73175	9.97002e-12	AT1G70560.1	WEI8	tryptophan aminotransferase of Arabidopsis 1 [Source:TAIR_LOCUS;Acc:AT1G70560]	AT1G70560.1	http://www.arabidopsis.org/servlets/TairObject?type=locus&name=AT1G70560	62.2	1414	305	12	381	7e-170		sp|Q9S7N2|TAA1_ARATH	Viridiplantae
comp56569_c0	0.73453	-0.445108	7.64409e-08	AT4G13520.1	SMAP1	small acidic protein 1 [Source:TAIR_LOCUS;Acc:AT4G13520]	AT4G13520.1	http://www.arabidopsis.org/servlets/TairObject?type=locus&name=AT4G13520	56.82	344	213	1	44	2e-10		sp|Q9T0H2|SMAP1_ARATH	Viridiplantae
comp56578_c0	0.0455036	-4.45787	1.81199e-12	AT2G30860.1	ATGSTF9	glutathione S-transferase PHI 9 [Source:TAIR_LOCUS;Acc:AT2G30860]	AT2G30860.1	http://www.arabidopsis.org/servlets/TairObject?type=locus&name=AT2G30860	35.67	811	368	11	165	1e-11		.	Metazoa
comp56586_c0	0.0418227	-4.57957	4.59299e-12	AT2G23070.1	.	Protein kinase superfamily protein [Source:TAIR_LOCUS;Acc:AT2G23070]	AT2G23070.1	http://www.arabidopsis.org/servlets/TairObject?type=locus&name=AT2G23070	72.06	2060	1041	96	429	3e-163		sp|O76484|CSK2A_SPOFR	Metazoa
comp56609_c0	0.37205	-1.42643	0.000403198	AT4G29090.1	F19B15.120	Ribonuclease H-like superfamily protein [Source:TAIR_LOCUS;Acc:AT4G29090]	AT4G29090.1	http://www.arabidopsis.org/servlets/TairObject?type=locus&name=AT4G29090	30.08	575	180	420	549	3e-10		.	Viridiplantae
comp56618_c0	4.14027	2.04973	0.00221859	AT5G09810.1	ACT7	actin 7 [Source:TAIR_LOCUS;Acc:AT5G09810]	AT5G09810.1	http://www.arabidopsis.org/servlets/TairObject?type=locus&name=AT5G09810	98.28	174	1	1	58	7e-34		sp|O81221|ACT_GOSHI	Viridiplantae
comp56630_c0	0.107209	-3.22151	1.48163e-09	AT2G15220.1	F15A23.4/AT2G15220	Plant basic secretory protein (BSP) family protein [Source:TAIR_LOCUS;Acc:AT2G15220]	AT2G15220.1	http://www.arabidopsis.org/servlets/TairObject?type=locus&name=AT2G15220	49.78	876	205	7	225	8e-72		.	Viridiplantae
comp56635_c0	5.54621	2.4715	4.70473e-07	AT2G03770.1	SOT13	P-loop containing nucleoside triphosphate hydrolases superfamily protein [Source:TAIR_LOCUS;Acc:AT2G03770]	AT2G03770.1	http://www.arabidopsis.org/servlets/TairObject?type=locus&name=AT2G03770	47.59	28	456	39	174	1e-28		.	Viridiplantae
comp56635_c1	8.24318	3.0432	1.89115e-08	AT2G03770.1	SOT13	P-loop containing nucleoside triphosphate hydrolases superfamily protein [Source:TAIR_LOCUS;Acc:AT2G03770]	AT2G03770.1	http://www.arabidopsis.org/servlets/TairObject?type=locus&name=AT2G03770	42.86	573	76	16	174	5e-26		sp|Q9ZPQ5|SOT13_ARATH	Viridiplantae
comp56667_c0	0.147493	-2.76128	0	AT1G70170.1	MMP	matrix metalloproteinase [Source:TAIR_LOCUS;Acc:AT1G70170]	AT1G70170.1	http://www.arabidopsis.org/servlets/TairObject?type=locus&name=AT1G70170	42.16	1130	327	45	326	2e-60		sp|P29136|MEP1_SOYBN	Viridiplantae
comp56673_c0	0.100847	-3.30976	0.0133985	AT3G44550.1	FAR5	fatty acid reductase 5 [Source:TAIR_LOCUS;Acc:AT3G44550]	AT3G44550.1	http://www.arabidopsis.org/servlets/TairObject?type=locus&name=AT3G44550	58.97	348	1	17	133	4e-40		sp|Q0WRB0|FACR5_ARATH	Viridiplantae
comp56744_c0	0.0340821	-4.87484	0	AT5G60670.1	RPL12C	Ribosomal protein L11 family protein [Source:TAIR_LOCUS;Acc:AT5G60670]	AT5G60670.1	http://www.arabidopsis.org/servlets/TairObject?type=locus&name=AT5G60670	71.79	600	136	1	156	1e-76		.	Metazoa
comp56750_c0	0.380449	-1.39422	3.80529e-06	AT2G02650.1	.	Ribonuclease H-like superfamily protein [Source:TAIR_LOCUS;Acc:AT2G02650]	AT2G02650.1	http://www.arabidopsis.org/servlets/TairObject?type=locus&name=AT2G02650	27.27	706	137	143	339	9e-15		.	Viridiplantae
comp56757_c0	0.044702	-4.48352	7.30527e-14	AT2G17360.2	RPS4A	Ribosomal protein S4 (RPS4A) family protein [Source:TAIR_LOCUS;Acc:AT2G17360]	AT2G17360.2	http://www.arabidopsis.org/servlets/TairObject?type=locus&name=AT2G17360	61.7	291	10	71	164	2e-40		sp|Q95V34|RS4_SPOFR	Metazoa
comp56759_c0	1.7032	0.768251	9.05898e-12	AT1G03360.1	ATRRP4	ribosomal RNA processing 4 [Source:TAIR_LOCUS;Acc:AT1G03360]	AT1G03360.1	http://www.arabidopsis.org/servlets/TairObject?type=locus&name=AT1G03360	69.31	804	247	126	314	2e-90		sp|Q09704|RRP4_SCHPO	Viridiplantae
comp56760_c0	0.723413	-0.467108	1.51199e-07	AT1G72690.1	F28P22.12	unknown protein; BEST Arabidopsis thaliana protein match is: unknown protein (TAIR:AT1G17490.1); Has 59 Blast hits to 45 proteins in 9 species: Archae - 0; Bacteria - 0; Metazoa - 0; Fungi - 0; Plants - 59; Viruses - 0; Other Eukaryotes - 0 (source: /.../BLink). [Source:TAIR_LOCUS;Acc:AT1G72690]	AT1G72690.1	http://www.arabidopsis.org/servlets/TairObject?type=locus&name=AT1G72690	60	382	185	9	83	7e-22		.	Viridiplantae
comp56771_c0	0.0539383	-4.21255	3.66096e-12	AT5G50260.1	CEP1	Cysteine proteinases superfamily protein [Source:TAIR_LOCUS;Acc:AT5G50260]	AT5G50260.1	http://www.arabidopsis.org/servlets/TairObject?type=locus&name=AT5G50260	37.54	1161	160	21	324	4e-60		.	Metazoa
comp56816_c0	1.61996	0.695962	0.0295251	AT1G35670.1	ATCDPK2	calcium-dependent protein kinase 2 [Source:TAIR_LOCUS;Acc:AT1G35670]	AT1G35670.1	http://www.arabidopsis.org/servlets/TairObject?type=locus&name=AT1G35670	79.19	435	1	5	153	1e-81		sp|Q39016|CDPKB_ARATH	Viridiplantae
comp56832_c0	0.0114538	-6.44803	0	AT1G03860.3	ATPHB2	prohibitin 2 [Source:TAIR_LOCUS;Acc:AT1G03860]	AT1G03860.3	http://www.arabidopsis.org/servlets/TairObject?type=locus&name=AT1G03860	55.82	1088	342	19	267	2e-76		sp|Q5XIH7|PHB2_RAT	Metazoa
comp56837_c0	0.586732	-0.769226	6.26358e-07	AT1G49270.1	PERK7	Protein kinase superfamily protein [Source:TAIR_LOCUS;Acc:AT1G49270]	AT1G49270.1	http://www.arabidopsis.org/servlets/TairObject?type=locus&name=AT1G49270	48.73	466	2	322	478	4e-41		.	Viridiplantae
comp56850_c0	0.0483856	-4.36928	3.29736e-14	AT1G01630.1	T1N6.1	Sec14p-like phosphatidylinositol transfer family protein [Source:TAIR_LOCUS;Acc:AT1G01630]	AT1G01630.1	http://www.arabidopsis.org/servlets/TairObject?type=locus&name=AT1G01630	26.18	1648	968	25	246	2e-09		sp|Q9BTX7|TTPAL_HUMAN	Metazoa
comp56884_c0	0.0521185	-4.26206	0	AT2G28190.1	CSD2	copper/zinc superoxide dismutase 2 [Source:TAIR_LOCUS;Acc:AT2G28190]	AT2G28190.1	http://www.arabidopsis.org/servlets/TairObject?type=locus&name=AT2G28190	50.93	875	261	8	217	9e-60		.	Metazoa
comp56892_c0	0.0769996	-3.699	1.82353e-10	AT4G34110.1	PAB2	poly(A) binding protein 2 [Source:TAIR_LOCUS;Acc:AT4G34110]	AT4G34110.1	http://www.arabidopsis.org/servlets/TairObject?type=locus&name=AT4G34110	33.66	955	404	210	407	1e-22		.	Metazoa
comp56917_c0	5.3696	2.42481	0	AT1G49320.1	ATUSPL1	unknown seed protein like 1 [Source:TAIR_LOCUS;Acc:AT1G49320]	AT1G49320.1	http://www.arabidopsis.org/servlets/TairObject?type=locus&name=AT1G49320	41.73	492	127	152	278	2e-29		sp|Q0JEP3|BURP5_ORYSJ	Viridiplantae
comp56932_c0	2.83497	1.50333	0.0372929	AT3G27030.1	AT3G27030	unknown protein; FUNCTIONS IN: molecular_function unknown; INVOLVED IN: biological_process unknown; LOCATED IN: endomembrane system; CONTAINS InterPro DOMAIN/s: Protein of unknown function DUF3339 (InterPro:IPR021775); BEST Arabidopsis thaliana prot /.../tch is: Protein of unknown function (DUF 3339) (TAIR:AT5G40970.1); Has 538 Blast hits to 271 proteins in 16 species: Archae - 0; Bacteria - 0; M…	AT3G27030.1	http://www.arabidopsis.org/servlets/TairObject?type=locus&name=AT3G27030	69.57	279	73	75	143	2e-28		.	Viridiplantae
comp56934_c0	0.0313676	-4.99458	1.20826e-09	AT3G51260.1	PAD1	20S proteasome alpha subunit PAD1 [Source:TAIR_LOCUS;Acc:AT3G51260]	AT3G51260.1	http://www.arabidopsis.org/servlets/TairObject?type=locus&name=AT3G51260	67.11	864	187	2	226	5e-103		.	Metazoa
comp56954_c0	0.0453223	-4.46363	0	AT1G09640.1	AT1G09640	Translation elongation factor EF1B, gamma chain [Source:TAIR_LOCUS;Acc:AT1G09640]	AT1G09640.1	http://www.arabidopsis.org/servlets/TairObject?type=locus&name=AT1G09640	36.43	1405	167	1	415	4e-70		.	Metazoa
comp56983_c0	0.0432632	-4.53071	0	AT1G56070.1	LOS1	Ribosomal protein S5/Elongation factor G/III/V family protein [Source:TAIR_LOCUS;Acc:AT1G56070]	AT1G56070.1	http://www.arabidopsis.org/servlets/TairObject?type=locus&name=AT1G56070	62.24	3041	507	1	844	0		sp|P13060|EF2_DROME	Metazoa
comp56995_c0	0.0558705	-4.16177	1.38336e-10	AT4G20980.4	TIF3D1	Eukaryotic translation initiation factor 3 subunit 7 (eIF-3) [Source:TAIR_LOCUS;Acc:AT4G20980]	AT4G20980.4	http://www.arabidopsis.org/servlets/TairObject?type=locus&name=AT4G20980	43.75	1758	172	7	546	2e-138		sp|Q7QBW3|EIF3D_ANOGA	Metazoa
comp57011_c0	0.0448185	-4.47976	0	AT3G09200.1	RPP0B	Ribosomal protein L10 family protein [Source:TAIR_LOCUS;Acc:AT3G09200]	AT3G09200.1	http://www.arabidopsis.org/servlets/TairObject?type=locus&name=AT3G09200	52.71	997	173	1	277	7e-88		sp|P19889|RLA0_DROME	Metazoa
comp57020_c0	0.199821	-2.32322	0.00112746	AT3G12580.1	HSP70	heat shock protein 70 [Source:TAIR_LOCUS;Acc:AT3G12580]	AT3G12580.1	http://www.arabidopsis.org/servlets/TairObject?type=locus&name=AT3G12580	70.59	154	2	72	122	4e-18		sp|Q9LHA8|MD37C_ARATH	Viridiplantae
comp57072_c0	0.137593	-2.86152	1.80708e-07	AT2G01050.1	.	zinc ion binding;nucleic acid binding [Source:TAIR_LOCUS;Acc:AT2G01050]	AT2G01050.1	http://www.arabidopsis.org/servlets/TairObject?type=locus&name=AT2G01050	38.6	686	345	147	256	5e-18		.	Viridiplantae
comp57089_c0	4.6508	2.21748	5.04615e-06	AT4G20790.1	F21C20.140	Leucine-rich repeat protein kinase family protein [Source:TAIR_LOCUS;Acc:AT4G20790]	AT4G20790.1	http://www.arabidopsis.org/servlets/TairObject?type=locus&name=AT4G20790	45.26	398	117	419	513	5e-19		sp|Q8RWW0|ALE2_ARATH	Viridiplantae
comp57093_c0	0.314006	-1.67113	0	AT5G43860.1	ATCLH2	chlorophyllase 2 [Source:TAIR_LOCUS;Acc:AT5G43860]	AT5G43860.1	http://www.arabidopsis.org/servlets/TairObject?type=locus&name=AT5G43860	44.16	354	166	236	312	1e-10		.	Viridiplantae
comp57107_c0	0.0507404	-4.30072	5.89528e-14	AT4G15110.1	CYP97B3	cytochrome P450, family 97, subfamily B, polypeptide 3 [Source:TAIR_LOCUS;Acc:AT4G15110]	AT4G15110.1	http://www.arabidopsis.org/servlets/TairObject?type=locus&name=AT4G15110	25.93	1734	595	168	579	2e-29		sp|Q9V771|C6A23_DROME	Metazoa
comp57125_c0	0.0547001	-4.19231	1.09501e-12	AT1G18080.1	ATARCA	Transducin/WD40 repeat-like superfamily protein [Source:TAIR_LOCUS;Acc:AT1G18080]	AT1G18080.1	http://www.arabidopsis.org/servlets/TairObject?type=locus&name=AT1G18080	61.18	1010	81	3	324	3e-138		sp|O18640|GBLP_DROME	Metazoa
comp57136_c0	1.5122	0.596653	0.000873821	AT3G04730.1	IAA16	indoleacetic acid-induced protein 16 [Source:TAIR_LOCUS;Acc:AT3G04730]	AT3G04730.1	http://www.arabidopsis.org/servlets/TairObject?type=locus&name=AT3G04730	78.72	254	114	191	237	2e-22		.	Viridiplantae
comp57231_c0	0.052603	-4.24871	1.44109e-05	AT3G12587.1	OST4A	Oligosaccaryltransferase [Source:TAIR_LOCUS;Acc:AT3G12587]	AT3G12587.1	http://www.arabidopsis.org/servlets/TairObject?type=locus&name=AT3G12587	48.39	439	347	1	31	0.003		.	Metazoa
comp57249_c0	0.440127	-1.18401	1.386e-12	AT1G19150.1	LHCA6	photosystem I light harvesting complex gene 6 [Source:TAIR_LOCUS;Acc:AT1G19150]	AT1G19150.1	http://www.arabidopsis.org/servlets/TairObject?type=locus&name=AT1G19150	43.18	134	3	26	69	1e-05		.	Viridiplantae
comp57254_c0	0.0242761	-5.36432	1.17899e-10	AT5G40580.2	PBB2	20S proteasome beta subunit PBB2 [Source:TAIR_LOCUS;Acc:AT5G40580]	AT5G40580.2	http://www.arabidopsis.org/servlets/TairObject?type=locus&name=AT5G40580	59.55	972	193	4	266	4e-102		.	Metazoa
comp57265_c0	7.33762	2.87531	0.00144582	AT3G26040.1	.	HXXXD-type acyl-transferase family protein [Source:TAIR_LOCUS;Acc:AT3G26040]	AT3G26040.1	http://www.arabidopsis.org/servlets/TairObject?type=locus&name=AT3G26040	35.51	1451	816	24	225	7e-43		sp|Q94FT4|SALAT_PAPSO	Viridiplantae
comp57288_c0	4.90788	2.2951	0.0433245	AT4G34800.1	T11I11.40	SAUR-like auxin-responsive protein family [Source:TAIR_LOCUS;Acc:AT4G34800]	AT4G34800.1	http://www.arabidopsis.org/servlets/TairObject?type=locus&name=AT4G34800	67.95	469	239	11	88	3e-33		sp|P33080|AX10A_SOYBN	Viridiplantae
comp57310_c0	0.0163176	-5.93743	3.27028e-08	AT5G26250.1	STP8	Major facilitator superfamily protein [Source:TAIR_LOCUS;Acc:AT5G26250]	AT5G26250.1	http://www.arabidopsis.org/servlets/TairObject?type=locus&name=AT5G26250	65.06	1111	62	148	499	4e-150		sp|Q9SBA7|STP8_ARATH	Viridiplantae
comp57327_c0	2.69487	1.43021	0.0489535	AT2G27140.1	.	HSP20-like chaperones superfamily protein [Source:TAIR_LOCUS;Acc:AT2G27140]	AT2G27140.1	http://www.arabidopsis.org/servlets/TairObject?type=locus&name=AT2G27140	38.82	552	298	16	100	2e-15		sp|Q38806|HSP22_ARATH	Viridiplantae
comp57347_c0	0.466045	-1.10146	1.02335e-05	AT5G17680.1	AT5G17680	disease resistance protein (TIR-NBS-LRR class), putative [Source:TAIR_LOCUS;Acc:AT5G17680]	AT5G17680.1	http://www.arabidopsis.org/servlets/TairObject?type=locus&name=AT5G17680	34.42	3118	419	157	1146	7e-149		sp|Q40392|TMVRN_NICGU	Viridiplantae
comp57353_c0	0.199292	-2.32705	0.00173849	AT4G23160.1	CRK8	cysteine-rich RLK (RECEPTOR-like protein kinase) 8 [Source:TAIR_LOCUS;Acc:AT4G23160]	AT4G23160.1	http://www.arabidopsis.org/servlets/TairObject?type=locus&name=AT4G23160	39.49	814	5	68	338	2e-61		.	Viridiplantae
comp57360_c0	0.150444	-2.7327	0.00342983	AT1G15550.1	GA4	gibberellin 3-oxidase 1 [Source:TAIR_LOCUS;Acc:AT1G15550]	AT1G15550.1	http://www.arabidopsis.org/servlets/TairObject?type=locus&name=AT1G15550	46.31	1085	96	5	353	2e-101		.	Viridiplantae
comp57368_c0	0.095774	-3.38422	1.02553e-10	AT1G56110.1	NOP56	homolog of nucleolar protein NOP56 [Source:TAIR_LOCUS;Acc:AT1G56110]	AT1G56110.1	http://www.arabidopsis.org/servlets/TairObject?type=locus&name=AT1G56110	69.31	3874	3044	157	433	2e-126		sp|O00567|NOP56_HUMAN	Metazoa
comp57454_c0	0.105921	-3.23894	7.95155e-06	AT3G22845.1	.	emp24/gp25L/p24 family/GOLD family protein [Source:TAIR_LOCUS;Acc:AT3G22845]	AT3G22845.1	http://www.arabidopsis.org/servlets/TairObject?type=locus&name=AT3G22845	28.78	475	59	69	205	2e-14		.	Metazoa
comp57459_c0	0.0211003	-5.5666	0.000268097	AT1G67290.1	.	glyoxal oxidase-related protein [Source:TAIR_LOCUS;Acc:AT1G67290]	AT1G67290.1	http://www.arabidopsis.org/servlets/TairObject?type=locus&name=AT1G67290	46.54	1637	57	91	614	6e-143		sp|I1S2N3|GAOA_GIBZE	Viridiplantae
comp57498_c0	0.137218	-2.86546	0	AT1G66540.1	F28G11.4	Cytochrome P450 superfamily protein [Source:TAIR_LOCUS;Acc:AT1G66540]	AT1G66540.1	http://www.arabidopsis.org/servlets/TairObject?type=locus&name=AT1G66540	48.58	1267	122	10	375	1e-122		sp|Q9FG65|C81D1_ARATH	Viridiplantae
comp57502_c0	0.071193	-3.81212	5.84167e-10	AT2G20450.1	RPL14A	Ribosomal protein L14 [Source:TAIR_LOCUS;Acc:AT2G20450]	AT2G20450.1	http://www.arabidopsis.org/servlets/TairObject?type=locus&name=AT2G20450	33.33	671	285	3	129	1e-16		sp|P55841|RL14_DROME	Metazoa
comp57526_c0	0.0108415	-6.52729	0	AT1G77510.1	ATPDIL1-2	PDI-like 1-2 [Source:TAIR_LOCUS;Acc:AT1G77510]	AT1G77510.1	http://www.arabidopsis.org/servlets/TairObject?type=locus&name=AT1G77510	34.4	1384	416	181	509	7e-76		.	NA
[truncated: 8,657 more rows]

## Sheet: 12918 DEG_EBseq
Component (Gene)	EBSeq - FDR	Fold change (FC) Glyphosate /Control	log2FC Glyphosate/Control	Annotation
[truncated: 12,918 more rows]

[truncated: 1 more sheets: TPM values for individual reps]
