# Supplementary material for: Glyphosate’s impact on vegetative growth in leafy spurge identifies molecular processes and hormone cross-talk associated with increased branching
Source: BMC Genomics. 2015 May 19;16(1):395. doi: 10.1186/s12864-015-1627-9 (PMC4437557; doi:10.1186/s12864-015-1627-9)
Supplement: Additional file 3: — List of primer sequences used for qRT-PCR assays, and correlation coefficient values for qRT-PCR vs. RNAseq. [file 12864_2015_1627_MOESM3_ESM.xlsx]

## Sheet: Primer--Gene list
Primer # in JVA Lab.	GENE ID	GENE ID ABV.	ATG ID (PUTATIVE_ARABIDOPSIS_ORTHOLOGUE)	5'F/R	Primer Sequence	CLONE_ID	GB_ACC	DESCRIPTION FROM TAIR	Category: GO Biological Process & Relationship Type: involved in
MD-65	ATHD2A, HD2A, HDA3, HDT1, HISTONE DEACETYLASE 2A, HISTONE DEACETYLASE 3, T32N15.8	HD2A	At3g44750	5'F	ATGGCAAATGCAGAGAATGGAGTA	CV03_9.5622.C1.Contig6130	DV141858 (BG360500)	Encodes a histone deacetylase. Controls the development of adaxial/abaxial leaf polarity. Two lines with RNAi-directed against this gene show reduced Agrobacterium-mediated DNA transformation of the roots.	DNA mediated transformation, histone deacetylation, polarity specification of adaxial/abaxial axis
				5'R	GGATGGGGAGTGGCAGTATGAA
MD-78	CYCD3, CYCD3;1, CYCLIN D3;1, F28A23.80, F28A23_80	CYCD3;1	AT4G34160	5'F	CAAGAAGATCAAGGAGAAAACACC	CV03039A1G10.f1	DV124392	encodes a cyclin D-type protein involved in the switch from cell proliferation to the final stages of differentiation. The gene is transcriptionally regulated by cytokinin and brassinosteroid. Protein interacts with cyclin-dependent kinase inhibitor ICK1.	G1 phase of mitotic cell cycle, G1/S transition of mitotic cell cycle, regulation of cell proliferation, response to sucrose stimulus, response to brassinosteroid stimulus, response to cytokinin stimulus, regulation of cell cycle
				5'R	AAGAAAATTAACGGCCAAAACTG
MD-102	ACS10, F16P17.11, F16P17_11, ACC SYNTHASE 10	ACS10	At1g62960	5'F	CGCGCTATTCTACTTCCTTCAG	CV03091A1A06.f1	DV153087	Encodes an aminotransferase with broad specificity for aspartate and aromatic amino aids such as tyrosine and phenylalanine. It does not act on branched chain amino acids and does not have ACC synthase activity.	cellular amino acid metabolic process, ethylene biosynthetic process
				5'R	GATCCTCCGCAACCTTCTTCAA
MD-113	HOG1, MEE58, SAHH1, ATSAHH1, DL3010W, EMB1395, FCAALL.35, EMBRYO DEFECTIVE 1395, MATERNAL EFFECT EMBRYO ARREST 58, S-ADENOSYL-L-HOMOCYSTEIN HYDROLASE, HOMOLOGY-DEPENDENT GENE SILENCING 1, S-ADENOSYL-L-HOMOCYSTEIN HYDROLASE 1	HOG1	At4g13940	5'F	ACCATCCAAACTGCCGTCCTC	CV03084A1D07.f1	DV150797	Encodes a S-adenosyl-L-homocysteine hydrolase required for DNA methylation-dependent gene silencing	embryo development ending in seed dormancy, methylation-dependent chromatin silencing, one-carbon metabolic process, posttranscriptional gene silencing
				5'R	TCCTCTGAAACTCCGTAGCAACCT
MD-116	MAX1, CYP711A1, T1D16.19, T1D16_19, MORE AXILLARY BRANCHES 1, "CYTOCHROME P450, FAMILY 711, SUBFAMILY A, POLYPEPTIDE 1"	MAX1	At2g26170	5'F	TTTACCTTGTCTTGCATTGTTTAT	CV03084A1H08.f1	DV150840	Encodes a protein with similarity to thromboxane-A synthase, member of the CYP711A cytochrome P450 family. MAX1 is a specific repressor of vegetative axillary buds generated by the axillary meristem. Expressed in vascular traces in the rosette stem and axillary buds throughout plant development. Mutants have increased axillary branches. Along with MAX3,4 thought to mediate control of shoot branch…	auxin polar transport, carotenoid biosynthetic process, positive regulation of flavonoid biosynthetic process, regulation of meristem structural organization, secondary shoot formation
				5'R	ACCTCCTATCTCTACTTCTTTTGA
MD-137	ERF1, ATERF1, K14B15.4, ETHYLENE RESPONSE FACTOR 1	ERF B-3 / ERF1	At3g23240	5'F	GACTCCTCCATCTTTCGCTCTC	CV02004B1B06.f1	DV450508	encodes a member of the ERF (ethylene response factor) subfamily B-3 of ERF/AP2 transcription factor family (ERF1). The protein contains one AP2 domain. There are 18 members in this subfamily including ATERF-1, ATERF-2, AND ATERF-5. EREBP like protein that binds GCC box of ethylene regulated promoters such as basic chitinases. Constitutive expression of ERF1 phenocopies ethylene over production. …	defense response, ethylene mediated signaling pathway, jasmonic acid mediated signaling pathway, regulation of transcription, DNA-dependent
				5'R	ACTTCGTCTCTTTCTTGGGATTTT
MD-150	TINY2, T22P22.1	DREB A-4 / TINY2	At5g11590	5'F	GACCCGGATGAGAACCAGAGGAA	CV03_9.7068.C1.Contig7479	DV156478	encodes a member of the DREB subfamily A-4 of ERF/AP2 transcription factor family. The protein contains one AP2 domain. There are 17 members in this subfamily including TINY.	regulation of transcription, DNA-dependent
				5'R	ACATCACGGGGCGAGTTAGAAGC
MD-155	FLOWERING LOCUS T	FT	AT1G65480	5'F	GGTGACTGATATTCCAGCAACTACT	N/A	EU707394	FT, together with LFY, promotes flowering and is antagonistic with its homologous gene, TERMINAL FLOWER1 (TFL1). FT is expressed in leaves and is induced by long day treatment. Either the FT mRNA or protein is translocated to the shoot apex where it induces its own expression. Recent data suggests that FT protein acts as a long-range signal. FT is a target of CO and acts upstream of SOC1.	photoperiodism, flowering, positive regulation of flower development, regulation of flower development, regulation of stomatal movement
				5'R	GCTGGTCTTGGACTCTCATACC
MD-176	ATP-BINDING CASSETTE G40	ATABCG40	At1g15520	5'F	GACAACATTTATGCCTCTTCCTC	CV03060B2G02.f1	DV131719	ABC transporter family involved in ABA transport and resistance to lead. Localizes to plasma membrane. Upregulated by lead. Expressed in leaves, flowers, stomata and roots.	ATP catabolic process, abscisic acid transport, drug transmembrane transport, lead ion transport, response to biotic stimulus, response to ethylene stimulus, response to jasmonic acid stimulus, response to ozone, response to salicylic acid stimulus, terpenoid transport
				5'R	ACCTTCCACAGTTTCACCAGTAT
MD-199	5-enolpyruvylshikimate-3-phosphate	EPSPS	At2g45300	5'F	TTAATGGAACGCTATGGTGTCTCT	CV03112B2B05.f1	DV135905	encodes 3-phosphoshikimate 1-carboxyvinyltransferase / 5-enolpyruvylshikimate-3-phosphate / EPSP synthase involved in chorismate biosynthesis	aromatic amino acid family biosynthetic process, chorismate biosynthetic process, glyphosate metabolic process
				5'R	CCAGGTAACTTTAGCTCCCATCTT
MD-209	GIBBERELLIN 2-OXIDASE 4	GA2OX4	At1g02400	5'F	GCAAAAAGCTGGTCCTCCTG	CV03087B1G04.f1	DV151994	Encodes a gibberellin 2-oxidase that acts on C19 gibberellins but not C20 gibberellins.	gibberellin catabolic process, oxidation-reduction process, response to red or far red light
				5'R	ATCTTCAATCCATAAACCCTCACC
MD-233	NINE-CIS-EPOXYCAROTENOID DIOXYGENASE 3	NCED3	At3g14440	5'F	GAGAAGACTGGAAATGAAGACGAA	CV03063B1G12.f1	DV132656	Encodes 9-cis-epoxycarotenoid dioxygenase, a key enzyme in the biosynthesis of abscisic acid. Regulated in response to drought and salinity. Expressed in roots, flowers and seeds. Localized to the chloroplast stroma and thylakoid membrane.	abscisic acid biosynthetic process, hyperosmotic salinity response, oxidation-reduction process, response to osmotic stress, response to water deprivation
				5'R	CAATAAAAGTGCCATGAAAACCA
MD-237	PINOID	PID	At2g34650	5'F	TAGCAGTTACAGCCGTCTTTCCTT	CV03112B1F12.f1	DV135869	Encodes a protein serine/threonine kinase that may act as a positive regulator of cellular auxin efflux, as a a binary switch for PIN polarity, and as a negative regulator of auxin signaling. Recessive mutants exhibit similar phenotypes as pin-formed mutants in flowers and inflorescence but distinct phenotypes in cotyledons and leaves. Expressed in the vascular tissue proximal to root and shoot m…	auxin mediated signaling pathway, auxin polar transport, cotyledon development, phosphorylation, phyllome development, positive gravitropism, protein phosphorylation, response to auxin stimulus, response to karrikin, root hair elongation, root hair initiation
				5'R	CTCCTCCTCGTCGTACTCCTCATC
MD-262	URIDINE DIPHOSPHATE GLYCOSYLTRANSFERASE 74E2	UGT74E2	At1g05680	5'F	TAAGGGCAGCTCCATTTTTCACA	CV03054A1B08.f1	DV129438	Encodes a UDP-glucosyltransferase, UGT74E2, that acts on IBA (indole-3-butyric acid) and affects auxin homeostasis. The transcript and protein levels of this enzyme are strongly induced by H2O2 and may allow integration of ROS (reactive oxygen species) and auxin signaling. This enzyme can also transfer glycosyl groups to several compounds related to the explosive TNT when this synthetic compound …	cellular hyperosmotic salinity response, cellular response to abscisic acid stimulus, cellular response to hydrogen peroxide, cellular response to water deprivation, indolebutyric acid metabolic process, metabolic process, response to karrikin, shoot morphogenesis
				5'R	TACCCATTTGCTTGCCATCCA
MD-263	YUCCA4	YUC4	At5g11320	5'F	CATGAATTTCCCCTCTGAT	CV03114B1E09.f1	DV136529	Belongs to the YUC gene family. Encodes a predicted flavin monooxygenase YUC4 involved in auxin biosynthesis and plant development.	auxin biosynthetic process, cotyledon development, inflorescence development, oxidation-reduction process, phyllome development, positive regulation of flower development, regulation of anatomical structure morphogenesis, regulation of leaf development
				5'R	AAACTCCGCCTTGTGAAC
MD-183	CYTOKININ OXIDASE 1	CKX1	At2g41510	5'F	CAATATAAACGAGGAAGTGATGAA	CV03117A1B10.f1	DV137371	It encodes a protein whose sequence is similar to cytokinin oxidase/dehydrogenase, which catalyzes the degradation of cytokinins.	cytokinin catabolic process, meristem development, oxidation-reduction process
				5'R	ATTTGTTAACCGGGTAGATGAGAA
CONTROL GENES
491	ORE9-MAX2-like	ORE9-MAX2-like	At2g42620	5'F	GGCTCCCCTTCAAGAAAATGG	CV03048A2D08.f1	DV127506	The mutations at MAX2 cause increased hypocotyl and petiole elongation in light-grown seedlings. Positional cloning identifies MAX2 as a member of the F-box leucine-rich repeat family of proteins. MAX2 is identical to ORE9, a proposed regulator of leaf senescence. Involved in positive regulation of light responses.	aging, auxin polar transport, protein ubiquitination, regulation of meristem structural organization, response to light stimulus, response to water deprivation, shoot system morphogenesis, ubiquitin-dependent protein catabolic process, vegetative phase change, virus induced gene silencing
				5'R	ACGCGGGTTGTGATGGTTTAT
634	SAND family	SAND family	At2g28390	5'F	AGGGCAACACAGACTACAAAATG	CV03067B2A12.f1	DV145812	SAND family protein; LOCATED IN: chloroplast; EXPRESSED IN: 25 plant structures; EXPRESSED DURING: 14 growth stages; CONTAINS InterPro DOMAIN/s: Vacuolar fusion protein MON1 (InterPro:IPR004353); Has 753 Blast hits to 594 proteins in 226 species: Archae - 6; Bacteria - 38; Metazoa - 289; Fungi - 213; Plants - 47; Viruses - 3; Other Eukaryotes - 157 (source: NCBI BLink).	calcium ion transport, cellular zinc ion homeostasis, response to nematode
				5'R	ATAAAGTTCGAAATCTGGGGTGAC
635	PTB	PTB	At3g01150	5'F	TGGCAAAATCCTCAGGCTTCTTCT	CV03007B2D08.f1	DV114068	Encodes one of the two polypyrimidine tract-binding (PTB) protein homologs in the Arabidopsis genome. Double mutants have defects in pollen germination.	pollen germination, regulation of RNA splicing, regulation of alternative mRNA splicing, via spliceosome, regulation of translation, seed germination
				5'R	TTCGGTTGACTCCCTTGCTGTGTA
638	ARF2	ARF2	At5g62000	5'F	TGAAACATCCACCATACCTCGTC	CV03123B1D01.f1S	DV139725	Encodes an auxin response factor. Mutants have many defects including enlarged rosette leaves, reduced fertility, later senescence, hypocotyl elongation defects, enlarged seeds and enlarged cotyledons. May not mediate auxin effects. Increase in seed size due to increased cell proliferation.	floral organ abscission, fruit dehiscence, hydrogen peroxide catabolic process, leaf senescence, negative regulation of cell proliferation, negative regulation of transcription, DNA-dependent, ovule development, positive regulation of flower development, regulation of transcription, DNA-dependent, response to abscisic acid stimulus, response to hormone stimulus
				5'R	GCTCTCCCCAAAATTAACTCTCAA

## Sheet:   qRT-PCR and RNAseq results
qRT-PCR & RNAseq results for selected genes
Primer #	GENE ID ABV.	ATG ID	qRT-PCR log2-FC	RNAseq log2-FC	Expression Pattern Confirmed			Correlation Coefficient Tests
MD-176	ABCG40	AT1G15520.1	0.60245	0.973933	Yes			Spearman's rank correlation between qRT-PCR and RNAseq
MD-102	ACS10	AT1G62960.1	-1.32098	-1.94274	Yes			n	16
MD-183	CKX1	AT2G41510.1	-0.244	2.71855	?			R	0.608824
MD-78	CYCD3;1	AT4G34160.1	1.45298	1.53945	Yes			t-value	2.87154
MD-199	EPSPS	AT2G45300.1	0.751175	0.81905	Yes			p-value	0.0123152
MD-137	ERF1	AT3G23240.1	0.740925	2.91	Yes
MD-155	FT	AT1G65480.1	-2.52327	-3.20618	Yes
MD-209	GA2OX4	AT1G02400.1	2.05305	2.26603	Yes
MD-65	HD2A	AT3G44750.2	1.42735	2.34153	Yes			Pearson correlation between qRT-PCR and RNAseq
MD-113	HOG1	AT4G13940.4	0.209025	1.24251	Yes			n	16
MD-116	MAX1	AT2G26170.1	0.643125	0.643179	Yes			R	0.837579
MD-233	NCED3	AT3G14440.1	0.50695	2.27348	Yes			t-value	5.73648
MD-237	PID	AT2G34650.1	1.79283	2.0143	Yes			p-value	5.14488e-05
MD-150	TINY2	AT5G11590.1	-0.320225	-0.568147	Yes
MD-262	UGT74E2	AT1G05680.1	-0.9981	-1.42071	Yes
MD-263	YUC4	AT5G11320.1	2.01427	2.37127	Yes
