# Supplementary material for: Glyphosate’s impact on vegetative growth in leafy spurge identifies molecular processes and hormone cross-talk associated with increased branching
Source: BMC Genomics. 2015 May 19;16(1):395. doi: 10.1186/s12864-015-1627-9 (PMC4437557; doi:10.1186/s12864-015-1627-9)
Supplement: Additional file 4: — Sub-network enrichment analyses. [file 12864_2015_1627_MOESM4_ESM.xlsx]

## Sheet: Hubs of Increased Transcripts
Expression Targets
Name	Type	Total # of Neighbors	# of Measured Neighbors	Gene Set Seed	Measured Neighbors	Median change	p-value	#
Expression Targets of CUC1	Pathway	7	6	CUC1	STM, KNAT6, CUC3, LAS, LSH3, LSH4	9.32859	0.000418016	1
Expression Targets of CUC2	Pathway	6	6	CUC2	STM, KNAT6, CUC3, LAS, LSH3, LSH4	9.32859	0.000418016	2
Expression Targets of E2F	Pathway	21	9	E2F	AT3G25980, ETG1, CDT1A, RNR1, E2FC, FAS1, RBR1, CDC6, AXR1	3.01299	0.0333386	3
Expression Targets of photoreceptor	Pathway	18	6	photoreceptor	CAB1, HMG1, ABCB19, BAS1, CAT3, PIF3	5.65541	0.0333224	4
Expression Targets of STM	Pathway	11	7	STM	KNAT6, CUC3, AS2, BOP2, CLV1, UFO, AS1	2.4487	0.0254533	5
miRNA Targets
No statistically significant results found
Binding partners
Name	Type	Total # of Neighbors	# of Measured Neighbors	Gene Set Seed	Measured Neighbors	Median change	p-value	#
Binding Partners of CDC2	Pathway	20	6	CDC2	CDC45, CDT1A, CKS1, CYCA1;1, CDC6, MOR1	4.05945	0.0410446	1
Protein Modification Targets
No statistically significant results found
Custom upstream
Name	Type	Total # of Neighbors	# of Measured Neighbors	Gene Set Seed	Measured Neighbors	Median change	p-value	#		Entity class (color coded)
Neighbors of AFO	Pathway	20	5	AFO	STM, LAS, AP1, BOP2, PHB	3.95546	0.00343436	1		Protein
Neighbors of AS1	Pathway	18	5	AS1	KNAT6, CUC3, AFO, PHB, AN	3.82365	0.0113463	2		Cell Process
Neighbors of AS2	Pathway	19	6	AS2	STM, KNAT6, VND7, AFO, PHB, AS1	8.12677	0.00204757	3		Functional Class
Neighbors of BOP1	Pathway	10	5	BOP1	AS2, AP1, AFO, BOP2, AS1	3.82365	0.0142956	4		Small Molecule
Neighbors of CLV3	Pathway	14	6	CLV3	CDKB2;2, F15K9.22, RPK2, CLV2, CLV1, POL	2.59242	0.0370472	6		Complex
Neighbors of CUC1	Pathway	7	6	CUC1	STM, KNAT6, CUC3, LAS, LSH3, LSH4	9.32859	0.000167419	7
Neighbors of CUC2	Pathway	7	6	CUC2	STM, KNAT6, CUC3, LAS, LSH3, LSH4	9.32859	0.000167419	8
Neighbors of RDR6	Pathway	23	10	RDR6	STM, AGO7, AFO, RDR1, ATHB-15, PHB, ER, AS1, AGO1, ETT	2.21604	0.021809	13
Neighbors of STM	Pathway	21	10	STM	KNAT6, CUC3, GA2OX2, AS2, AP1, PIN1, BOP2, CLV1, UFO, AS1	3.95546	0.000804221	14
Neighbors of Brassinolide	Pathway	64	22	Brassinolide	CAB1, IAA19, T5I8.2, BAS1, PAP1, BEE3, TTL1, GASA1, EXPA8, MYB30, BRX, APX1, KCS1, RAV1, RBCS1A, STE1, ETR1, OPR1, PIN3, GA3OX1, Os04g0671100, PIF3	2.3961	0.0360103	5
Neighbors of cytokinin	Pathway	149	35	cytokinin	TAA1, STM, KNAT6, CKX1, CUC3, CAB1, ARR3, AHP1, ATRR3, ARR16, PIN1, PLDALPHA1, EXPA5, PAL1, CRT1, CYTC-1, SERK1, CAT3, APX1, WOL, RAV1, CLV1, SMT2, FAD3, ETR1, CKI1, ZFP1, HEMA1, AGC2-1, TLP2, PIN3, GA3OX1, GCR1, NRAMP3, CRK1	2.19344	0.00984302	9
Neighbors of E2F	Pathway	23	10	E2F	AT3G25980, ETG1, CDT1A, RNR1, E2FC, FAS1, RBR1, CDC6, AXR1, PCNA1	3.01299	0.0415996	10
Neighbors of photoreceptor	Pathway	36	8	photoreceptor	CAB1, HMG1, ABCB19, BAS1, PLA2-BETA, CAT3, NDA1, PIF3	3.42354	0.0102068	12
Neighbors of microtubule	Pathway	19	7	microtubule	AT3G25980, ROP2, PIN1, ATN, STI, NEK6, SKP1	2.53147	0.00433842	11
Custom downstream
Name	Type	Total # of Neighbors	# of Measured Neighbors	Gene Set Seed	Measured Neighbors	Median change	p-value	#		Entity class (color coded)
Neighbors of AFO	Pathway	17	5	AFO	INO, AS2, BOP2, PHB, AS1	2.4487	0.0157331	1		Protein
Neighbors of AP3	Pathway	21	5	AP3	AP1, AFO, SKP1, UFO, CLF	1.9924	0.0436688	2		Cell Process
Neighbors of AS1	Pathway	12	5	AS1	STM, LAS, AS2, BOP2, ETT	4.24834	0.0113888	3		Functional Class
Neighbors of CUC2	Pathway	19	6	CUC2	STM, LAS, AS2, F15D2.35, AS1, SYD	4.24834	0.0498188	8
Neighbors of EDS1	Pathway	11	5	EDS1	NDR1, FMO1, ER, RPM1, Os01g0919900	2.16172	0.0389087	12
Neighbors of ER	Pathway	17	8	ER	VRN1, HDG11, TMM, TSK, SDD1, POL, PHYA, FRL2	3.85064	0.0267059	13
Neighbors of KNAT1	Pathway	22	8	KNAT1	STM, ABCB19, AS2, AFO, BOP2, AS1, PKL, SE	3.82365	0.0366988	18
Neighbors of RAD51	Pathway	11	5	RAD51	ETG1, DMC1, FAS1, RAD51B, RAD51C	2.73581	0.0312064	31
Neighbors of SAR3	Pathway	18	5	SAR3	ARPN, AP1, FAS1, CLF, FIE	2.73581	0.0424569	32
Neighbors of WUS	Pathway	37	14	WUS	HB-3, BARD1, PIN1, F15K9.22, FAS1, TPL, CLV2, ATHB-15, PHB, WOL, CLV1, POL, CDC5, SYD	2.2247	0.0156741	35
Neighbors of auxin metabolism	Pathway	24	6	auxin metabolism	TAA1, ABCB19, GH3.1, ARF6, AGO1, 5PTASE13	4.14171	0.0490812	4
Neighbors of cell cycle	Pathway	115	35	cell cycle	TOPII, HB-3, ETG1, CDKB1;2, CDKB2;2, RPA2, TPX2, PCNA2, CKS1, RNR1, TSK, ORC2, UBC20, PIN1, E2FC, DWF1, CYCA1;1, ER, CKS2, SKP1, KINESIN-13A, RBR1, AS1, ANP1, PGGT-I, PARP2, FLP, CDC5, HBT, GCR1, RUB1, WEE1, SE, Mpg1, CRK1	2.16172	0.00264126	5
Neighbors of cell differentiation	Pathway	221	66	cell differentiation	MUTE, STM, KNAT6, AT3G25980, HB-3, VND7, CYCA3;2, NUB, CDT1A, WOX4, AS2, ROP2, AP1, MP, TSK, AFO, LSH3, LBD18, PIN1, EMB2301, LSH4, ATHB-7, RPK2, BOP2, GPAT1, SERK1, CLV2, ATHB-15, PHB, ER, TED6, BRL2, IRX12, SKP1, WOL, OTC, NRP2, CLV1, EGL3, DDL, RBR1, AS1, CPC, BRL3, ERH3, SERK2, CPN60A, PSKR1, CDC6, AUX1, SQN, CAD4, GL2, GCS1, CCR1, MAP65-8, HBT, KOB1, GA3OX1, PKL, BFN1, VIP1, WEE1, PTB1, ATNS…	2.01196	0.000122737	6
Neighbors of cell proliferation	Pathway	198	51	cell proliferation	STM, AtGRF5, HB-3, NUB, ROT4, SPL8, CDT1A, TSO1, AS2, AP1, TSK, AFO, PIP5K1, PIN1, E2FC, KDR, DWF1, BRX, PHB, ER, BRL2, WOL, NRP2, CLV1, PLA2-ALPHA, VTC4, DDL, UFO, RBR1, AS1, RGS1, ARP4, CDC6, PHYA, AGO1, CSN5A, FIE, GL2, ELF5A-1, GAI, TTG2, TBP2, GPX2, RPN12a, AXR1, EFS, ARP6, RPN1A, TOP6B, SAMDC, SMP1	1.79977	0.0105972	7
Neighbors of cytokinesis	Pathway	257	86	cytokinesis	STM, CKX1, HB-3, HMG1, HIK, SYP111, ETG1, CYCA3;2, RPA2, TPX2, TSO2, POK2, CDT1A, TSO1, AS2, AP1, RNR1, TSK, AFO, POK1, CYCA3;4, GAMMA-TIP, SDD1, PIN1, E2FC, PLDALPHA1, DWF1, RGP1, ATHB-7, ATN, KINESIN-12B, ARR12, ER, BRL2, SKP1, KIS, WOL, GLR2, CLV1, NAP, Os02g0274900, KINESIN-13A, DDL, UFO, RBR1, SKP2A, AS1, APY1, SMT2, CLF, CPC, CCR2, TPLATE, RGS1, POL, MGP, AN, VCL1, EBP, ERS1, GN, RABA2a, CK…	1.77641	0.00152513	9
Neighbors of DNA Damage	Pathway	43	16	DNA Damage	CDC45, RAD54, PCNA2, DMC1, BARD1, SNM1, FAS1, RAD9, RAD23, ATSPO11-1, RAD50, TIL1, POLL, NBS1, WEE1, LIG1	2.07426	0.0399928	10
Neighbors of DNA replication	Pathway	42	18	DNA replication	TOPII, ETG1, RPA2, CDC45, CDT1A, RNR1, ORC2, DWF1, SGA2, KINESIN-13A, RBR1, CLF, CDC6, TIL1, RCK, REV7, GCR1, WEE1	1.9302	0.019188	11
Neighbors of flower initiation	Pathway	43	12	flower initiation	STM, VRN1, PID, AP1, PIP5K1, PIN1, BLH8, PHYA, CRY2, HST, ELF3, GA3OX1	3.08472	0.0243382	14
Neighbors of flower morphogenesis	Pathway	23	6	flower morphogenesis	TSO1, AP1, PIN1, SKP1, MIF1, ERS1	3.08472	0.02722	15
Neighbors of G2/M transition	Pathway	28	7	G2/M transition	ETG1, EDE1, TSK, DWF1, CKS2, SKP1, CDC5	2.80866	0.011364	16
Neighbors of leaf development	Pathway	98	27	leaf development	STM, AtGRF5, CDT1A, INO, AS2, UVI4, AFO, ATHB23, BAS1, E2FC, ATN, BOP2, HSP101, PHB, ER, RAV1, UFO, RBR1, AS1, CDC6, PPCK1, AGO1, FIE, ETT, GAI, SE, NPR1	2.17814	0.00175105	19
Neighbors of leaf morphogenesis	Pathway	77	21	leaf morphogenesis	KNAT6, EXPA10, INO, AS2, MP, PIN1, DWF1, BOP2, ABA2, PHB, DET3, UFO, AS1, CLF, HYL1, AN, AGO1, SQN, GL2, SE, ATX1	1.79552	0.0174991	20
Neighbors of leaf shape	Pathway	34	7	leaf shape	STM, ROT4, AS2, ROP2, ER, AS1, AN	4.04828	0.0038538	21
Neighbors of meristem development	Pathway	50	17	meristem development	STM, CUC3, LAS, MP, AFO, WOX1, CLV2, ATHB-15, PHB, CLV1, UFO, SVP, POL, TIL1, PHYA, HBT, AXR1	2.17814	0.00867297	22
Neighbors of meristem initiation	Pathway	25	7	meristem initiation	CUC3, PID, PIN1, ATHB-15, PHB, CYP711A1, CLV1	2.21604	0.00384627	23
Neighbors of meristem maintenance	Pathway	24	7	meristem maintenance	STM, HB-3, TSK, CLV2, PHB, AS1, SYD	2.2247	0.0348092	24
Neighbors of meristem organization	Pathway	11	7	meristem organization	CDKB2;2, TSO2, WOX4, TSO1, TSK, AFO, BARD1	4.43233	0.000108931	25
Neighbors of meristem size	Pathway	28	9	meristem size	STM, CKS1, F15K9.22, DWF1, CLV2, ATHB-15, PHB, CLV1, AHP6	2.2247	0.00424828	26
Neighbors of nodulation	Pathway	30	6	nodulation	HMG1, CLV2, CSLD3, WOL, CLV1, SWI2	2.02057	0.0310772	27
Neighbors of organ formation	Pathway	18	12	organ formation	STM, PID, TSO1, MP, AFO, PIN1, Os02g0184200, ATHB-15, CLV1, UFO, AS1, SVP	3.08472	0.000539404	28
Neighbors of organogenesis	Pathway	34	9	organogenesis	STM, PID, ROP2, BLH8, BOP2, ATHB-15, WOL, AS1, SE	2.4487	0.00886518	29
Neighbors of pistil development	Pathway	18	5	pistil development	TAA1, PID, ARF6, RPL24A, ETT	2.22487	0.0271619	30
Neighbors of shoot morphogenesis	Pathway	13	5	shoot morphogenesis	CUC3, ABCB19, ATRR3, PIN1, SQN	3.31758	0.0108965	33
Neighbors of stomata density	Pathway	16	9	stomata density	HDG11, TMM, EPF1, SDD1, ER, PIP1B, AT1G34245, KCS10, YDA	2.16172	0.0319652	34
Neighbors of Homeo	Pathway	22	7	Homeo	AS2, AFO, ARF6, ER, RBR1, AS1, MIF1	2.16172	0.0267451	17

## Sheet: Hubs of Decreased Transcripts
Expression Targets
No statistically significant results found
miRNA Targets
No statistically significant results found
Binding partners
No statistically significant results found
Protein Modification Targets
No statistically significant results found
Custom upstream
Name	Type	Total # of Neighbors	# of Measured Neighbors	Gene Set Seed	Measured Neighbors	Median change	p-value	#		Entity class (color coded)
Neighbors of ROS	Pathway	45	7	ROS	GPX2, SKP1, STZ, ATRBOH_F, SOS1, TED4, RCD1	-2.36651	0.0331208	1		Small Molecule
Neighbors of O2	Pathway	47	9	O2	FAD2, GPX2, Os01g0715400, SKP1, T30B22.18, EFE, T1D16.13, RCD1, RNR1	-2.87515	0.0384602	2
Neighbors of Al3+	Pathway	26	6	Al3+	TCTP, GPX2, GLR3.3, ER, SIP4, STOP1	-2.71241	0.0453631	3
Custom downstream
Name	Type	Total # of Neighbors	# of Measured Neighbors	Gene Set Seed	Measured Neighbors	Median change	p-value	#		Entity class (color coded)
Neighbors of CBF2	Pathway	12	5	CBF2	LOS1, MYB15, ENO1, SR1, ICE1	-2.19512	0.0409097	3		Protein
Neighbors of apoptosis	Pathway	125	25	apoptosis	TCTP, GPX2, SKP1, T4O12.21, RPM1, MMP, HSP70, BAP2, DWF1, SRX, AMC1, TOPII, RPS5, SYP121, MMD1, ELF5A-1, RNR2A, RBR1, mitochondrion VDAC, VPS34, ATG10, EDR1, NDR1, RNR1, MPK6	-1.90844	0.0278294	1		Cell Process
Neighbors of calcium ion homeostasis	Pathway	35	6	calcium ion homeostasis	T12M4.8, ECA3, GLR3.3, ACA9, CAX5, ACA1	-1.90641	0.016211	2		Small Molecule
Neighbors of meiosis	Pathway	72	9	meiosis	AGO1, SKP1, RPA1A, TTN7, AT3G25980, MMD1, AML5, RBR1, ASY1	-3.04878	0.0233273	5
Neighbors of photoinhibition	Pathway	17	5	photoinhibition	HSP70, HSP70B, STN7, Os06g0669400, PHYB	-2.7645	0.0465316	6
Neighbors of photoprotection	Pathway	12	7	photoprotection	HSP70, PGR5, HSP70B, STZ, Os06g0669400, NPQ4, ZDS	-2.62642	0.00407384	7
Neighbors of protein degradation	Pathway	36	8	protein degradation	SKP1, HSP70, FUS9, CAND1, AKIN10, FTSH1, DEGP1, COP1	-2.46698	0.00518839	8
Neighbors of ROS generation	Pathway	75	11	ROS generation	AGO1, RPM1, DWF1, ATRBOH_F, JAR1, SOS1, PPR40, ITN1, ACA1, COI1, VPS34	-1.98181	0.0352211	9
Neighbors of stem growth	Pathway	39	6	stem growth	FAD2, FT, DWF1, GA3OX1, ATHB-7, PHYB	-2.73425	0.0325888	10
Neighbors of virulence	Pathway	63	6	virulence	AGO1, RPM1, RIN4, VTC4, HSP70, LAC3	-4.63297	0.000785836	11
Neighbors of xenobiotic clearance	Pathway	51	15	xenobiotic clearance	PDR12, GPX2, ATCLH1, ECA3, mtLPD1, SCL14, NPQ1, ZAT, MRP1, ATMRP3, SUC2, NTRC, SFGH, NQR, GSTU19	-1.97353	0.0305887	12
Neighbors of H2O	Pathway	33	9	H2O	GPX2, CH1, UGT73C6, UGT73B5, F3F20.13, DGD1, UGT73C1, EFE, UGT73B4	-2.39146	0.012344	4

## Sheet: Hubs of Transcripts - Overall
Expression Targets
Name	Type	Total # of Neighbors	# of Measured Neighbors	Gene Set Seed	Measured Neighbors	Median change	p-value	#
Expression Targets of CUC2	Pathway	6	6	CUC2	STM, KNAT6, CUC3, LAS, LSH3, LSH4	9.32859	0.000714581	1
Expression Targets of CUC1	Pathway	7	6	CUC1	STM, KNAT6, CUC3, LAS, LSH3, LSH4	9.32859	0.000714581	2
Expression Targets of photoreceptor	Pathway	18	9	photoreceptor	CAB1, HMG1, ABCB19, FT, AGL20, BAS1, CAT3, PIL5, PIF3	2.19344	0.0145788	3
Expression Targets of STM	Pathway	11	7	STM	KNAT6, CUC3, AS2, BOP2, CLV1, UFO, AS1	2.4487	0.0399115	4
miRNA Targets
No statistically significant results found
Binding partners
Name	Type	Total # of Neighbors	# of Measured Neighbors	Gene Set Seed	Measured Neighbors	Median change	p-value	#
Binding Partners of RPL	Pathway	9	5	RPL	STM, KNAT6, FT, AGL20, KNATM	4.60561	0.000337948	1
Protein Modification Targets
No statistically significant results found
Custom upstream
Name	Type	Total # of Neighbors	# of Measured Neighbors	Gene Set Seed	Measured Neighbors	Median change	p-value	#		Entity class (color coded)
Neighbors of AFO	Pathway	20	5	AFO	STM, LAS, AP1, BOP2, PHB	3.95546	0.00465918	1		Protein
Neighbors of AS1	Pathway	18	5	AS1	KNAT6, CUC3, AFO, PHB, AN	3.82365	0.0149742	2		Cell Process
Neighbors of AS2	Pathway	19	6	AS2	STM, KNAT6, VND7, AFO, PHB, AS1	8.12677	0.00275553	3		Functional Class
Neighbors of BOP1	Pathway	10	5	BOP1	AS2, AP1, AFO, BOP2, AS1	3.82365	0.0204912	4		Small Molecule
Neighbors of CAT2	Pathway	6	5	CAT2	CAT1, RAP2.3, CAT3, APX1, UGT75B1	2.00816	0.0385311	5		Complex
Neighbors of CCA1	Pathway	24	10	CCA1	CAB1, FT, GLN1.3, APRR9, CAT3, LHY, GBSS2, ELF4, CCR2, GI	-1.7182	0.0431519	6
Neighbors of chloroplast GLTB	Pathway	25	8	chloroplast GLTB	AMT2, Os03g0231600, DELTA-TIP, Os08g0559600, AOAT2, LHY, FUM1, Os03g0338000	1.56377	0.0184408	7
Neighbors of CO	Pathway	16	6	CO	FT, AGL20, AP1, ACS10, P5CS1, STH2	1.32957	0.0250728	8
Neighbors of CUC1	Pathway	7	6	CUC1	STM, KNAT6, CUC3, LAS, LSH3, LSH4	9.32859	0.000261789	9
Neighbors of CUC2	Pathway	7	6	CUC2	STM, KNAT6, CUC3, LAS, LSH3, LSH4	9.32859	0.000261789	10
Neighbors of FT	Pathway	14	7	FT	STM, VRN1, SPL4, AGL20, AP1, SPL5, SAR3	-1.18349	0.00676819	11
Neighbors of GLU2	Pathway	25	8	GLU2	AMT2, Os03g0231600, DELTA-TIP, Os08g0559600, AOAT2, LHY, FUM1, Os03g0338000	1.56377	0.0184408	12
Neighbors of MIR156B	Pathway	13	5	MIR156B	SPL4, SPL10, SPL9, SPL5, SPL6	1.70476	0.0394309	14
Neighbors of MIR156C	Pathway	11	5	MIR156C	SPL4, SPL10, SPL9, SPL5, SPL6	1.70476	0.0394309	15
Neighbors of MIR156D	Pathway	11	5	MIR156D	SPL4, SPL10, SPL9, SPL5, SPL6	1.70476	0.0394309	16
Neighbors of MIR156E	Pathway	11	5	MIR156E	SPL4, SPL10, SPL9, SPL5, SPL6	1.70476	0.0394309	17
Neighbors of MIR156G	Pathway	11	5	MIR156G	SPL4, SPL10, SPL9, SPL5, SPL6	1.70476	0.0394309	18
Neighbors of MIR157d	Pathway	10	5	MIR157d	SPL4, SPL10, SPL9, SPL5, SPL6	1.70476	0.0394309	19
Neighbors of RDR6	Pathway	23	13	RDR6	STM, AGO7, AFO, NIA2, RDR1, ATHB-15, PHB, ER, DCL1, AS1, AGO1, ETT, NRPD1a	2.16172	0.0379073	21
Neighbors of STM	Pathway	21	10	STM	KNAT6, CUC3, GA2OX2, AS2, AP1, PIN1, BOP2, CLV1, UFO, AS1	3.95546	0.00121479	22
Neighbors of YAB3	Pathway	11	5	YAB3	STM, LAS, AS2, BOP2, HB-1	4.24834	0.0139468	23
Neighbors of ZTL	Pathway	9	5	ZTL	CAB1, FT, APRR9, LHY, FKF1	-1.92972	0.0354374	24
Neighbors of photoreceptor	Pathway	36	17	photoreceptor	CAB1, HMG1, ABCB19, FT, AGL20, ELIP1, BAS1, PLA2-BETA, CAT3, LHY, PIL5, NDA1, ATAB2, COP1, SHY2, PHYB, PIF3	-1.21311	0.0235445	20
Neighbors of microtubule	Pathway	19	7	microtubule	SKP1, AT3G25980, ROP2, PIN1, ATN, STI, NEK6	2.53147	0.00149142	13
Custom downstream
Name	Type	Total # of Neighbors	# of Measured Neighbors	Gene Set Seed	Measured Neighbors	Median change	p-value	#		Entity class (color coded)
Neighbors of AP3	Pathway	21	5	AP3	SKP1, AP1, AFO, UFO, CLF	1.74647	0.0156366	46		Protein
Neighbors of ARR4	Pathway	10	6	ARR4	ARR3, AHP1, ATRR3, ARR16, AT3G15150, AHK3	3.31758	0.0434499	44		Cell Process
Neighbors of AS1	Pathway	12	6	AS1	STM, LAS, AS2, BOP2, TCP3, ETT	4.24834	0.0170672	43		Functional Class
Neighbors of AS2	Pathway	12	5	AS2	STM, VND7, BOP2, ARF19, ETT	2.4487	0.0407209	42		Small Molecule
Neighbors of CLV3	Pathway	17	6	CLV3	STM, MP, FAS1, CLV2, SYD, CDC5	2.73581	0.0289538	38
Neighbors of EDS1	Pathway	11	6	EDS1	NDR1, FMO1, RPM1, ER, SR1, Os01g0919900	2.16172	0.0221841	35
Neighbors of ER	Pathway	17	8	ER	VRN1, HDG11, TMM, TSK, SDD1, POL, PHYA, FRL2	3.85064	0.0302053	34
Neighbors of GSTF6	Pathway	6	6	GSTF6	GSTF11, HPT1, ANAC019, OPR3, ATCLH1, ETR1	1.5657	0.0463154	30
Neighbors of KNAT1	Pathway	22	9	KNAT1	STM, ABCB19, AS2, AFO, PKL, BOP2, BLH4, AS1, SE	2.4487	0.00527002	26
Neighbors of KNAT2	Pathway	9	5	KNAT2	STM, AS2, BLH4, AS1, BLH1	1.71094	0.0454431	25
Neighbors of PIN1	Pathway	18	8	PIN1	STM, ABCB19, PID, MP, VPS9A, AXR4, GN, AUX1	3.90475	0.00848655	13
Neighbors of RAD51	Pathway	11	6	RAD51	ETG1, DMC1, FAS1, RAD51B, CAF1, RAD51C	2.73581	0.0390349	10
Neighbors of SAR3	Pathway	18	6	SAR3	ARPN, FT, AP1, FAS1, CLF, FIE	2.73581	0.0161796	8
Neighbors of SEP3	Pathway	13	6	SEP3	FT, AGL20, XTH33, SEP2, CLF, SVP	1.66962	0.0275065	7
Neighbors of STM	Pathway	28	10	STM	CUC3, LAS, FT, AS2, AFO, CLV1, BLH4, SYD, CLF, CDC5	1.66962	0.00342123	3
Neighbors of WUS	Pathway	37	16	WUS	HB-3, BARD1, PIN1, F15K9.22, FAS1, TPL, CLV2, ATHB-15, PHB, CLV1, WOL, SYD, POL, CDC5, PAN, SWP	2.21604	0.0201246	1
Neighbors of apoptosis	Pathway	125	42	apoptosis	TCTP, TOPII, SKP1, T4O12.21, NDR1, HVA22C, RPM1, MMP, RPS5, HSP70, RNR1, BAP2, DWF1, PLDALPHA1, MYB30, SRX, XCP2, HSP101, AMC1, AMS, KU70, APX1, SYP121, mitochondrion VDAC, RBR1, MMD1, PDIL1-1, VAMP726, RNR2A, ELF5A-1, PP5.2, VPS34, ATG10, EDR1, GPX2, BFN1, SAMDC, MPK1, BAG6, Mpg1, MPK6, ACD11	1.10371	0.025002	45
Neighbors of calcium ion homeostasis	Pathway	35	9	calcium ion homeostasis	ECA3, GLR3.3, CRT1, T12M4.8, CIPK3, ACA9, CAX5, ACA1, ECA1	-1.45015	0.0474678	41
Neighbors of cell differentiation	Pathway	221	86	cell differentiation	MUTE, BRL2, STM, KNAT6, SKP1, AT3G25980, HB-3, VND7, CYCA3;2, NUB, CDT1A, WOX4, AS2, ROP2, AP1, MP, TSK, AFO, DEK1, PKL, LSH3, LBD18, PIN1, EMB2301, LSH4, ATHB-7, BOP2, GPAT1, SERK1, CLV2, ATHB-15, PHB, ER, DCL1, TED6, PTF1, XTR2, IRX12, CLV1, WOL, OTC, ATHB-1, NRP2, EGL3, DDL, RBR1, AS1, CAF1, TCP3, RPK2, CPC, BRL3, ERH3, SERK2, WOX5, CPN60A, PSKR1, CDC6, AXR3, BRL1, FMA, COP1, AUX1, PAC, SQN, C…	1.54847	0.00155844	40
Neighbors of chromosome segregation	Pathway	7	5	chromosome segregation	SKP1, RPA1A, DMC1, HTR12, DWF1	-3.26116	0.000752759	39
Neighbors of cuticle development	Pathway	10	5	cuticle development	ACC1, WBC11, SHN1, LACS2, KCS10	1.38809	0.0474907	37
Neighbors of cytokinesis	Pathway	257	108	cytokinesis	TCTP, BRL2, STM, CKX1, SKP1, HB-3, HMG1, HIK, SYP111, ETG1, CYCA3;2, GLR2, RPA2, MMP, TPX2, TSO2, POK2, CDT1A, TSO1, AS2, AP1, RNR1, NAC1, TSK, AFO, POK1, PKL, CYCA3;4, GAMMA-TIP, SDD1, DWF1, PIN1, E2FC, PLDALPHA1, VPS9A, RGP1, ATHB-7, ATN, UBQ7, KINESIN-12B, NAP, ER, CLV1, KIS, WOL, Os02g0274900, KINESIN-13A, DDL, Os02g0834700, UFO, RBR1, ARP2, SKP2A, AS1, APY1, SMT2, CLF, CPC, CCR2, TPLATE, RGS…	1.45914	0.0143141	36
Neighbors of flower morphogenesis	Pathway	23	9	flower morphogenesis	SKP1, FT, TSO1, AP1, PIN1, DCL1, MIF1, ERS1, EIN3	1.48934	0.0118686	33
Neighbors of G2 phase	Pathway	23	9	G2 phase	TOPII, CDKB1;2, DWF1, E2FC, CYCB2;1, RBR1, F5G3.11, CDC5, WEE1	1.67684	0.0488781	32
Neighbors of G2/M transition	Pathway	28	8	G2/M transition	SKP1, ETG1, EDE1, TSK, DWF1, CKS2, CDC5, HUB1	2.09032	0.0169432	31
Neighbors of leaf development	Pathway	98	32	leaf development	STM, AtGRF5, PPCK1, CDT1A, INO, AS2, UVI4, AFO, ATHB23, BAS1, E2FC, ATN, BOP2, HSP101, PHB, ER, RAV1, NRT1.1, UFO, RBR1, AS1, CDC6, STP1, AGO1, FIE, ETT, GAI, DAGAT, HUB1, SE, NPR1, SWP	1.96724	0.00923117	23
Neighbors of leaf shape	Pathway	34	8	leaf shape	STM, ROT4, FT, AS2, ROP2, ER, AS1, AN	4.04828	0.00145438	22
Neighbors of meiosis	Pathway	72	33	meiosis	SKP1, AT3G25980, PDF1, CDC45, AGO7, RPA1A, DMC1, T1N6.6, HTR12, TTN7, PLDALPHA1, ZYP1a, MSH2, RAD51D, CENP-C, RBR1, MMD1, ATSPO11-1, RAD50, AGO4, MEI1, AGO1, RAD51C, AML5, MSH5, SCC3, ASY1, POLL, TES, NBS1, RCK, HON4, SAE2	1.44805	0.0411494	21
Neighbors of meristem development	Pathway	50	19	meristem development	STM, CUC3, LAS, FT, MP, AFO, WOX1, CLV2, ATHB-15, PHB, CLV1, UFO, SVP, POL, AT3G15150, TIL1, PHYA, HBT, AXR1	1.74647	0.00604092	20
Neighbors of meristem initiation	Pathway	25	10	meristem initiation	CYP711A1, CUC3, PID, PIN1, ATHB-15, PHB, CLV1, ICK5, HB-1, MAX2	2.17814	0.018306	19
Neighbors of meristem maintenance	Pathway	24	9	meristem maintenance	STM, HB-3, TSK, CLV2, PHB, SYD, AS1, WOX5, AT3G15150	2.17814	0.0116263	18
Neighbors of meristem organization	Pathway	11	8	meristem organization	CDKB2;2, TSO2, WOX4, TSO1, TSK, AFO, BARD1, SWP	4.43233	0.00152236	17
Neighbors of organ formation	Pathway	18	13	organ formation	STM, PID, AGL20, TSO1, MP, AFO, PIN1, Os02g0184200, ATHB-15, CLV1, UFO, AS1, SVP	2.24616	0.000194151	16
Neighbors of organogenesis	Pathway	34	10	organogenesis	STM, PID, ROP2, BLH8, BOP2, ATHB-15, WOL, AS1, SRD2, SE	2.4487	0.0110871	15
Neighbors of photoprotection	Pathway	12	9	photoprotection	HSP70, PGR5, HSP70B, STZ, Os06g0669400, NPQ4, APX1, ZDS, TAPX	-2.58602	0.0197865	14
Neighbors of pistil development	Pathway	18	5	pistil development	TAA1, PID, ARF6, RPL24A, ETT	2.22487	0.0274114	12
Neighbors of protein degradation	Pathway	36	11	protein degradation	SKP1, HSP70, FUS9, CAND1, AKIN10, FTSH1, DEGP1, UFO, BES1, COP1, CRY2	-2.24957	0.0243679	11
Neighbors of reproduction	Pathway	13	5	reproduction	ARPN, FT, ER, DCL1, VPS34	-1.26152	0.0455239	9
Neighbors of shoot morphogenesis	Pathway	13	6	shoot morphogenesis	CUC3, ABCB19, ATRR3, PIN1, TOR, SQN	3.31758	0.0291862	6
Neighbors of somatic embryogeneses	Pathway	14	5	somatic embryogeneses	STM, PKL, PIN1, SERK1, CLV1	2.25182	0.00641473	5
Neighbors of spindle assembly	Pathway	18	6	spindle assembly	SKP1, AT3G25980, TPX2, TTN7, CKS2, MOR1	2.09032	0.013356	4
Neighbors of 2-amino-4,6-dinitrotoluene glucoside	Pathway	6	5	2-amino-4,6-dinitrotoluene glucoside	UGT73B4, UGT73C6, UGT73B5, F3F20.13, UGT73C1	-2.39146	0.00744147	51
Neighbors of 2-hydroxylamino-4,6-dinitrotoluene-C-glucoside	Pathway	6	5	2-hydroxylamino-4,6-dinitrotoluene-C-glucoside	UGT73B4, UGT73C6, UGT73B5, F3F20.13, UGT73C1	-2.39146	0.00744147	50
Neighbors of 4-amino-2,6-dinitrotoluene glucoside	Pathway	6	5	4-amino-2,6-dinitrotoluene glucoside	UGT73B4, UGT73C6, UGT73B5, F3F20.13, UGT73C1	-2.39146	0.00744147	49
Neighbors of 4-hydroxylamino-2,6-dinitrotoluene C-glucoside	Pathway	6	5	4-hydroxylamino-2,6-dinitrotoluene C-glucoside	UGT73B4, UGT73C6, UGT73B5, F3F20.13, UGT73C1	-2.39146	0.00744147	48
Neighbors of 4-hydroxylamino-2,6-dinitrotoluene-O-glucoside	Pathway	6	5	4-hydroxylamino-2,6-dinitrotoluene-O-glucoside	UGT73B4, UGT73C6, UGT73B5, F3F20.13, UGT73C1	-2.39146	0.00744147	47
Neighbors of H2O	Pathway	33	14	H2O	UGT73B4, DELTA-TIP, CH1, UGT73C6, UGT73B5, F3F20.13, DGD1, UGT73C1, APX1, EFE, PIP1B, T6L1.7, GPX2, CYP98A3	1.2352	0.0298507	27
Neighbors of L-proline	Pathway	14	5	L-proline	AT1G08230, PLDALPHA1, AAP3, P5CS1, LHT2	1.92976	0.0280728	24
Neighbors of UDP	Pathway	13	8	UDP	UGT73B4, SuS1, UGT73C6, UGT73B5, F3F20.13, UGT74F2, UGT73C1, MUR3	-2.06964	0.0151972	2
Neighbors of GTPase	Pathway	17	9	GTPase	TCTP, TPX2, PLDALPHA1, VPS9A, TOC33, CAO, RGS1, PRAF1, TOR	-1.38565	0.0230082	29
Neighbors of H+-transporting two-sector ATPase	Pathway	20	6	H+-transporting two-sector ATPase	T21L14.5, GRF2, DWF1, PLA2-ALPHA, LEW1, SIP4	-1.52338	0.0205435	28

## Sheet: Network of Increased Transcript
Expression Targets
Relation	Type	Sentence	MedLine Reference	Connectivity	# of References	Owner
CUC1 --+> CUC3	Expression	This finding suggests that CUC1 and CUC2 normally stimulate the activation of the CUC3 promoter.	12837947:1194	2	1
CUC1 --+> LAS	Expression	These results indicate that CUC1 and CUC2 promote expression of LAS in the embryo shoot apex.	17122068:1287	2	1
CUC1 --+> LSH3	Expression	Experiments using the glucocorticoid receptor system indicate that transcription of LSH4 and LSH3 is directly up-regulated by CUC1.	21435050:6	2	1
CUC1 --+> LSH4	Expression	Experiments using the glucocorticoid receptor system indicate that transcription of LSH4 and LSH3 is directly up-regulated by CUC1.	21435050:6	2	1
CUC1 --+> STM	Expression	CUPSHAPED COTYLEDONS1 and 2 (CUC1 and CUC2) positively regulate STM and are targets of microRNA., During embryogenesis, CUC1 and CUC2 induce shoot apical meristem formation through activation of STM (SHOOT MERISTEMLESS)., Genetic and expression analyses indicate that CUC1 and CUC2 are redundantly required for expression of STM to form the shoot apical meristem, and that STM is required for proper…	15882589:5, 12610213:7, 10079219:4, 12011335:1148, 17132741:1193, 19246597:1267	2	6
CUC1 ---> KNAT6	Expression	In agreement with this fact, CUC1 and CUC2 were redundantly required for KNAT6 expression.	16798887:7	2	1
CUC2 --+> CUC3	Expression	This finding suggests that CUC1 and CUC2 normally stimulate the activation of the CUC3 promoter.	12837947:1194	2	1
CUC2 --+> LAS	Expression	These results indicate that CUC1 and CUC2 promote expression of LAS in the embryo shoot apex.	17122068:1287	2	1
CUC2 ---> KNAT6	Expression	In agreement with this fact, CUC1 and CUC2 were redundantly required for KNAT6 expression.	16798887:7	2	1
CUC2 ---> LSH3	Expression	Expression of LSH4 and LSH3 is detected in the boundary cells of various shoot organs, such as cotyledons, leaves and floral organs, and requires the activity of CUC1 and CUC2.	21435050:5	2	1
CUC2 ---> LSH4	Expression	Expression of LSH4 and LSH3 is detected in the boundary cells of various shoot organs, such as cotyledons, leaves and floral organs, and requires the activity of CUC1 and CUC2.	21435050:5	2	1
CUC2 ---> STM	Expression	CUPSHAPED COTYLEDONS1 and 2 (CUC1 and CUC2) positively regulate STM and are targets of microRNA., During embryogenesis, CUC1 and CUC2 induce shoot apical meristem formation through activation of STM (SHOOT MERISTEMLESS)., Genetic and expression analyses indicate that CUC1 and CUC2 are redundantly required for expression of STM to form the shoot apical meristem, and that STM is required for proper…	15882589:5, 12610213:7, 10079219:4, 17132741:1193, 19246597:1267	2	5
E2F ---> AT3G25980	Expression	In mammalian cells, E2Fs regulate the expression of the mitotic checkpoint regulator, mad2, and inactivation of retinoblastoma protein by mutation leads to uncontrolled cell cycle progression because of abrogated mitotic checkpoints (Hernando et al., 2004).	16055635:1267	2	1
E2F ---> AXR1	PromoterBinding	The presence of an E2F cis-element in the promoter of AXR1, the product of which is required for auxin response (del Pozo et al., 1998[Go]), prompted us to evaluate the level of AXR1 transcripts in an AtE2FbOE line.	16514015:1199	2	1
E2F ---> CDC6	PromoterBinding	Consensus E2F-binding sites were identified in promoters of several cell cycle related genes, including the D-type cyclin CycD3 and the Arabidopsis homologue of the replication origin protein CDC6., The cdc6 promoter contains an E2F consensus site to which E2F factors have been shown to bind (12)., Phosphorylation of retinoblastoma in late G1 results in activation of E2F-regulated genes including…	11669580:5, 12089153:1049, 12169696:1295, 17267511:1158	2	4
E2F ---> CDT1A	Expression	Detailed promoter analysis should await the generation of appropriate tools to identify what E2F/DP combination regulates the AtCDT1a promoter.	15316110:1236	2	1
E2F ---> E2FC	PromoterBinding	The promoters of the AtE2Fc, AtE2Fe/DEL1, AtE2Ff/DEL3, and AtRBR genes contain E2F cis-elements, while AtE2Fa and AtE2Fd/DEL2 promoters lack recognizable E2F consensus motifs.	16514015:1193	2	1
E2F ---> ETG1	PromoterBinding	Two E2F-binding sites in the E2F TARGET GENE 1 promoter redundantly control E2F TARGET GENE 1 expression.	18528439:1250	2	1
E2F ---> FAS1	PromoterBinding	E2F-regulated expression of the FAS1 gene.	17351056:1096	2	1
E2F ---> RBR1	PromoterBinding	A multigene family encoding E2Fs has been identified in Arabidopsis, consensus E2F binding sites have been recognized in promoters of several genes, and interaction between plant retinoblastoma proteins and E2F has been shown in a number of cases (de Jager and Murray, 1999[Go]; de Jager et al., 2001[Go]; Mariconti et al., 2002[Go]).	12509523:1077	2	1
E2F ---> RNR1	PromoterBinding	The results of this experiment (Fig. 5 ) revealed a positive amplification with the AtE2Fb primer set, indicating that the AtE2Fb promoter, like the AtRNR1 and AtPCNA promoters, is bound in vivo by an activating AtE2F and can be immunoprecipitated by antibodies against DcE2F., The promoter of the ribonucleotide reductase (RNR2) promoter involved in deoxyribonucleotide biosynthesis for DNA replica…	16514015:1213, 12089153:1050	2	2
photoreceptor ---> BAS1	Expression	This suggests that multiple photoreceptor pathways interact to modulate CYP72B1 transcript accumulation., To test which photoreceptors control the activity of BAS1, we made double mutants of bas1-D with null alleles of phyA, phyB, and cry1 (Fig. 5).	14605216:1202, 10611382:1220	2	2
photoreceptor ---> CAB1	Expression	We previously reported that the expression of the wheat Cab-1 gene is regulated by an endogenous circadian rhythm and by the photoreceptor phytochrome both in wheat and in transgenic tobacco plants.	2103481:0	2	1
photoreceptor ---> CAT3	Expression	Further, it is suggested that the Cat3 circadian rhythm may be regulated by a blue light/UV-A and a UV-B photoreceptor., Thus, at least some components of the output pathways from the clock and from photoreceptors that control expression of CAT2 and CAT3 must differ, making further comparison of the clock- and light-regulatory properties of these two catalase genes worthwhile. *.	9214589:8, 9836741:1314	2	2
photoreceptor ---> PIF3	Expression	When transgenically expressed GUS:PIF3 fusion protein constructs were used, we found that PIF3 protein levels are rapidly and reversibly modulated by the photoreceptor over diurnal cycles in Arabidopsis seedlings., Constitutive photomorphogenesis 1 and multiple photoreceptors control degradation of phytochrome interacting factor 3, a transcription factor required for light signaling in Arabidopsi…	15505214:4, 15155879:100, 16117845:1383, 18245378:1211	2	4
photoreceptor ---| ABCB19	Expression	In addition, it has recently been shown that the expression level of ABCB19 is suppressed upon activation of the phytochrome and cryptochrome photoreceptors in response to the red and blue light, respectively (Nagashima et al., 2008).	18824505:1169	2	1
photoreceptor ---| HMG1	Expression	Together, our data show that several photoreceptors participate in the light-mediated downregulation of 3-hydroxy-3-methylglutaryl CoA reductase activity in Arabidopsis seedlings.	14660801:1211	2	1
STM --+> CLV1	Expression	CLV1 expression initiates normally in the absence of STM (Long and Barton, 1998), so STM is not required to induce CLV1 transcription.	12011335:1224	2	1
STM ---> AS1	Expression	The knox gene SHOOT MERISTEMLESS (STM) negatively regulates ASYMMETRIC LEAVES1 (AS1) which, in turn, negatively regulates other knox genes including KNAT1 and KNAT2, and positively regulates the novel gene LATERAL ORGAN BOUNDARIES (LOB)., In founder cells, STM is down regulated, thus allowing expression of AS1., One apparent function of STM is to negatively regulate expression of the ASYMMETRIC L…	11934861:2, 11283332:1086, 12068116:1069, 12586863:1114, 17898165:1041, 15316113:1267, 11447101:1142, 12045283:1136, 18184732:1070, 17601823:1070	2	10
STM ---> AS2	Expression	ASYMMETRIC1 (AS1), a Myb transcription factor, together with AS2, a lateral organ boundary protein, probably operate as a heterodimer and also negatively regulate BP/KNAT1, KNAT2, and KNAT6 (Byrne et al., 2000[Go]), whereas, in turn, STM negatively regulates AS1 and AS2 expression, placing it high in the KNOTTED-like homeobox hierarchy (Hake et al., 2004[Go])., Leaf initiation occurs via a recipr…	18184732:1070, 17601823:1070	2	2
STM ---> CUC3	Expression	Activation of KNAT6 Is CUP-SHAPED COTYLEDON Dependent We have shown that CUC3 expression was altered in the knat6 stm-2 background., Thus, during normal development, either STM is directly involved in the downregulation of CUC3 expression in the presumptive shoot apical meristem or the downregulation of CUC3 is an indirect consequence of STM-mediated shoot apical meristem proliferation.	16798887:1162, 12837947:1308	2	2
STM ---> KNAT6	Expression	In the Arabidopsis shoot apical meristem, STM inhibits ASYMMETRIC LEAVES gene expression, allowing KNAT1/2/6 activity., In contrast with other meristematic genes such as BREVIPEDICELLUS or CLAVATA3 that are still expressed in the absence of a proliferating shoot apical meristem (Brand et al., 2002[Go]; Hay et al., 2002[Go]), the maintenance of KNAT6 expression required STM.	18250078:1082, 16798887:1201	2	2
STM ---> UFO	Expression	Our results indicate that: (1) the molecular organization characteristic of the vegetative shoot apical meristem is not present in the globular embryo but instead develops gradually during embryogenesis; (2) radial pattern exists in the apical portion of the embryo prior to and independent of STM with STM expression itself responding to radial information; (3) the embryonic shoot apical meristem …	9671577:4, 12011335:1173	2	2
STM ---| BOP2	Expression	Furthermore, repression of BOP1 and BOP2 expression by the indeterminacy-promoting KNOX gene SHOOTMERISTEMLESS is critical to establish a functional embryonic shoot apical meristem.	20118228:4	2	1
miRNA Targets
No statistically significant results found
Binding partners
Relation	Type	Sentence	MedLine Reference	Connectivity	# of References	Owner
CDC2 ---- CDC45	Binding	In mouse, CDK2, which recruits CDC45 to replication origins, is essential for prophase I of meiosis but not for mitotic cell divisions (Ortega et al., 2003[Go]).	14660803:1063	2	1
CDC2 ---- CDC6	Binding	The interaction of CDKA;1 with CDT1 or CDC6 was preferentially nuclear, although in some cells in addition to a nuclear fluorescence, interaction in the cytoplasm was also detected.	17369369:1162	2	1
CDC2 ---- CDT1A	Binding	Bar = 40 µm. (B) CDKA;1 binds to the bona fide substrate CDT1 predominantly in the nucleus.	17369369:1167	2	1
CDC2 ---- CKS1	Binding	Cks1At binds both Cdc2aAt and Cdc2bAt in vivo and in vitro., CKS1 formed a complex with CDKA;1 in the nucleus and in the cytoplasm (Fig. 6D)., Cks1At is known to interact with CDKA;1, CDKB1;1, CDKB1;2, and CDKB2;1 (De Veylder et al., 1997[Go]; Boudolf et al., 2001[Go]), suggesting that our screening was working properly.	9276444:5, 20018602:1202, 12857813:1074	2	3
CDC2 ---- CYCA1;1	Binding	CYCA1;1 interacted not only with the mitotic CDKB2;1, but also with CDKA;1 and CDKB1;1, which both had a broader expression spectrum., CYCA1;1 interacted with CDKA;1 and with CCS52A2 (Fülöp et al., 2005[Go]), and both cyclin-dependent kinase subunit2 and KRP4 formed a complex with CDKA;1 (our results).	20407024:1180, 20018602:1255	2	2
CDC2 ---- MOR1	Binding	For instance, the Xenopus microtubule-stabilizing factor XMAP215/MOR1 protein associated with Cdc2/cyclinB and lost its ability to promote tubulin polymerization when phosphorylated, leading to microtubule rearrangements (Charrasse et al., 1998[Go]; Tournebize et al., 2000[Go]).	20018602:1259	2	1
Protein Modification Targets
No statistically significant results found
Custom upstream (all options checked)
Relation	Type	Sentence	MedLine Reference	Connectivity	# of References	Owner
AFO ---> AP1	Expression	These results suggest that the FIL gene may work as a positive regulator of AP1 expression coordinately with AP2 or with AP1 itself.	9878633:1282	2	1
AFO ---> BOP2	Regulation	We also find that bop1 bop2 ectopic outgrowth formation requires the activity of the YAB genes FIL and YAB3, with YAB3 playing a more important role than FIL.	20610407:1079	2	1
AFO ---> LAS	Expression	For example, it was shown by Goldschmidt and colleagues (2008) that altering FIL and YAB3 expression leads to changes in the expression of LATERAL SUPPRESSOR, a gene which is normally expressed at the boundary of organ primordia [24].	20584289:1245	2	1
AFO ---> PHB	Expression	This suggests that ANT and FIL together are required for normal levels of PHB mRNA., Together with YABBY1/FILAMENTOUS FLOWER, ANT is required for PHB expression in lateral organ primordia.	16714408:1311, 18184731:1099	2	2
AFO ---| AP1	DirectRegulation	There are other possibilities of how FIL interacts withLFY and AP1 in the determination of floral meristem identity., The result shown in Fig. 8suggests that the FIL protein displaces the APETALA1 protein which bound to DNA, while the APETALA1 protein is unable to bind to DNA, to which the FIL protein has already bound., FIL is thought to interact with LFY (LEAFY) and APETALA1 (Sawa et al., 1999[…	10323860:1220, 11812777:1272, 12782722:1397	2	3
AFO ---| STM	Regulation	These results highlight a potential divergence between YABBY and AS1/AS2 repression of class I Knox genes, in that FIL/YAB3 appear to be required for repression of STM in the leaf while AS1/AS2 does not.	15208415:1264	2	1
AS1 ---> AN	Regulation	The asymmetric leaves1 mutation affected leaf morphology independently of mutations in other genes known to affect leaf morphogenesis, such as the acaulis1 mutation and the angustifolia mutation.	9393447:7	2	1
AS1 ---> CUC3	Regulation	In the cuc3 background, the expression levels of CUC1 and CUC2 were reduced by ectopic expression of AS1, miR164A, INDOLE-3-ACETIC ACID3/SHORT HYPOCOTYL2, or At1g29460 (Figure 6K).	21119060:1226	2	1
AS1 ---> PHB	Regulation	Both AS1 and AS2 positively regulate the PHB gene and repress some genes in the YAB and KAN families (Lin et al., 2003[Go]; Xu et al., 2003[Go])., Additionally, AS1 and AS2 positively regulate the PHABULOSA (PHB) gene, a class III HD-ZIP family member (Lin et al., 2003[Go]; Xu et al., 2003[Go]).	17028202:1064, 16006579:1059	2	2
AS1 ---| AFO	Regulation	Thus FIL is downregulated redundantly by AS1 and by TAS3, acting through ETT, revealing a role for trans-acting small interfering RNA in leaf polarity.	16682355:7	2	1
AS1 ---| KNAT6	Regulation	It has been shown that AS1 represses BREVIPEDICELLUS, KNAT2, and KNAT6 because they are ectopically expressed in asymmetric leaves1 mutant leaf primordia (Byrne et al., 2000[Go], 2002[Go]; Ori et al., 2000[Go]; Semiarti et al., 2001[Go]), whereas STM is not ectopically expressed in asymmetric leaves1 mutants (Byrne et al., 2000[Go]), or at least not to the same degree (Semiarti et al., 2001[Go]).…	15749758:1091, 17601823:1070	2	2
AS2 ---> AS1	PromoterBinding	The AS2 protein bound to sites in the promoter regions of the KNAT1 (for Knotted-like from Arabidopsis thaliana1) and KNAT2 genes, together with the AS1 protein (Guo et al., 2008[Go]), which also interacts with AS2 in vitro (Xu et al., 2003[Go]).	19088331:1060	2	1
AS2 ---> PHB	Regulation	Both AS1 and AS2 positively regulate the PHB gene and repress some genes in the YAB and KAN families (Lin et al., 2003[Go]; Xu et al., 2003[Go])., Additionally, AS1 and AS2 positively regulate the PHABULOSA (PHB) gene, a class III HD-ZIP family member (Lin et al., 2003[Go]; Xu et al., 2003[Go])., The change in expression of these polarity genes might indicate that AS2 acts upstream of them to pos…	17028202:1064, 16006579:1059, 14508003:1266	2	3
AS2 ---> VND7	Expression	AS2-LIKE19 and ASL20 may also regulate the expression of VND genes other than VND6 and VND7.	19088331:1285	2	1
AS2 ---| AFO	Expression	Transcript levels of FILAMENTOUS FLOWER and YAB3 also were reduced in 35S:AS2 shoots compared with those in the wild type (Figure 7A).	14508003:1204	2	1
AS2 ---| KNAT6	Expression	Steady state KNAT2 and KNAT6 transcript levels also were reduced to a lesser extent in 35S:AS2 transgenic plants, with the largest reduction seen in plants that showed the highest levels of AS2 expression., Leaf initiation occurs via a reciprocal negative molecular interaction between class I knox genes and AS1 and AS2: the class I knox gene SHOOT MERISTEMLESS negatively regulates AS1 and AS2 exp…	14508003:1281, 17601823:1070	2	2
AS2 ---| STM	Regulation	Expression of AS1 and AS2 at the leaf primordium initiation site in the shoot apical meristem represses STM.	15208345:1258	2	1
BOP1 --+> AP1	Regulation	Our data show that BOP1/2 function distinctly from LFY to upregulate AP1 in floral primordia and that all three activities converge to down-regulate flowering-time regulators including AGAMOUS-LIKE24 in stage 2 floral meristems.	20626659:5	2	1
BOP1 --+> AS1	Regulation	Our data suggest that BOP1 and BOP2 promote adaxial cell fate together with AS1 or AS2 during cellular differentiation in the leaf petiole, after the initial establishment of the adaxial-abaxial polarity axis via interaction between class III homeodomain/Leu zipper and KAN family genes.	17601823:1355	2	1
BOP1 --+> AS2	Expression	We find that BOP1 associates with the AS2 promoter and that BOP1 and BOP2 are required for AS2 activation specifically in the proximal, adaxial region of the leaf, demonstrating a role for the BOP proteins as proximal-distal as well as adaxial-abaxial patterning determinants., Expression levels of both AS2 and LOB were highly upregulated in 35S:BOP1 and 35S:BOP2 plants (Figure 3A )., The BOP1 and…	20118228:3, 17601823:1161, 20610407:1282	2	3
BOP1 ---> BOP2	Regulation	Regulation of Adaxial and Abaxial Polarity Genes by BOP1 and BOP2 Our morphological and anatomical analyses implicate BOP1 and BOP2 in the specification of leaf polarity, suggesting that BOP1 and BOP2 might affect organ polarity gene expression.	17601823:1276	2	1
BOP1 ---| AFO	Expression	The BOP1 and BOP2 genes directly induce AS2 expression and also negatively regulate FIL and YAB3 activity in developing leaves., Mutations in BOP1 and BOP2 activate and expand the transcription of the YAB gene FILAMENTOUS FLOWER into the adaxial marginal regions of the leaf, demonstrating that BOP1 and BOP2 are required to repress FILAMENTOUS FLOWER expression in this domain.	20610407:1282, 17601823:1362	2	2
Brassinolide --+> APX1	Regulation	These changes were ascribed to the ability of brassinolide to increase the activity of ascorbate peroxidase and decrease that of glutathione reductase .	20435696:4	2	1
Brassinolide --+> BAS1	Expression	Exogenous brassinolide can also elicit increases in CYP72B1 RNA abundance (Goda et al., 2002[Go])., Kinetics of regulation of the CPD (B), DWF4 (C), BR6ox (D), ROT3 (E), CYP90D (F), CYP72, CYP85, CYP90, and BAS1 (G) genes by brassinolide are shown., On the other hand, expression of BAS1 involved in brassinosteroid inactivation was elevated rapidly 1 h after brassinolide administration; it reached…	14605216:1272, 12427998:1268, 15908602:1127	2	3
Brassinolide --+> BAS1	Regulation	BAS1, known to be upregulated by the exogenous application of BL, was downregulated in BEN1 activation-tagged plants., Furthermore, we observed that BAS1/CYP72B1, which encodes a repressor of a phyB mutant, was induced by BL treatment (Fig. 6G)., We observed BL-induced down-regulation of four BR-specific biosynthesis genes, DWF4, CPD, BR6ox1, and ROT3, as well as BL-induced up-regulation of a BR …	17521414:287, 12427998:281, 15908602:168	2	3
Brassinolide --+> BEE3	Regulation	It is up-regulated as is the brassinolide-enhanced target BEE3 (At1g73830) and GA-regulated GASA5 (At3g02885; Supplemental Fig. S1).	18192438:1228	2	1
Brassinolide --+> ETR1	Expression	brassinolide also promoted exaggerated growth and elevated levels of ACC and ethylene in the ethylene insensitive mutant etr1-3, showing that the effect of BR on growth is independent of ethylene.	11319021:9	2	1
Brassinolide --+> EXPA8	Regulation	We have also reported that potential cell wall-related genes (TCH4, AtExp8, and KCS1) are induced quickly by indole-3-acetic acid but slowly by brassinolide, and that brassinolide regulates a number of cell wall-related genes (Goda et al., 2002)..	15047898:1176	2	1
Brassinolide --+> GA3OX1	Regulation	Brassinolide and GA4 promoted endosperm rupture of dark-imbibed non-photodormant seeds, but only GA4 enhanced betaGLU I induction.	11678280:5	2	1
Brassinolide --+> IAA19	Regulation	Comparison of the two comprehensive studies revealed that both indole acetic acid and brassinolide rapidly induce the IAA5 and IAA19 genes., Furthermore, brassinolide induces SAUR-AC1 (Nakamura et al., 2003b), IAA5, IAA19, and DR5-GUS (Nakamura et al., 2003a) in a manner independent of the endogenous auxin levels.	14605219:1081, 15047898:1214	2	2
Brassinolide --+> KCS1	Regulation	We have also reported that potential cell wall-related genes (TCH4, AtExp8, and KCS1) are induced quickly by indole-3-acetic acid but slowly by brassinolide, and that brassinolide regulates a number of cell wall-related genes (Goda et al., 2002)..	15047898:1176	2	1
Brassinolide --+> MYB30	Regulation	As expected, AtMYB30 was induced approximately 1.5-fold in wild-type seedlings after treatment with BL (brassinolide), the most active brassinosteroid.	19170933:1069	2	1
Brassinolide --+> OPR1	Regulation	In Arabidopsis, brassinolide induced the OPR1 (Goda et al., 2002) or OPR3 (Müssig et al., 2000) genes encoding 12-oxophytodienoic acid 10,11-reductase involved in jasmonate biosynthesis (Biesgen and Weiler, 1999).	15047898:1229	2	1
Brassinolide --+> Os04g0671100	Regulation	These metabolic changes were ascribed to the activities of the respective salvage enzymes: adenine phosphoribosyltransferase (EC 2.4.2.7), adenosine kinase (EC 2.7.1.20), and uridine kinase (EC 2.7.1.48), which were induced by brassinolide applications.	20931222:5	2	1
Brassinolide --+> PIN3	Expression	The PIN3 transcript was upregulated under a low (1 nM) or high (0.2 µM) concentration of brassinolide and in brassinosteroid biosynthesis-deficient or -insensitive mutants.	16141452:1143	2	1
Brassinolide --+> T5I8.2	Regulation	It's worth noting that several other members in the family, such as At2g39360, At5g24010, At1g30570, At5g38990/At5g39000, and At5g39020 are slightly induced by brassinolide (Fig. S4A).	19383785:1184	2	1
Brassinolide ---> CAB1	Expression	Regulation of PIF3, Lhcb1.3, and rbcS-1A gene expression by brassinolide.	12427998:1160	2	1
Brassinolide ---> PAP1	Regulation	In this study, we also identified GH3 and indole-3-acetic acid genes: indole-3-acetic acid specifically regulated eight genes (AtGH3-1 and 5, and IAA1, 2, 6, 7, 11, and 13); brassinolide specifically regulated three genes (AtGH3-10, IAA15, and IAA17/AXR3); and both brassinolide and indole-3-acetic acid regulated six genes (AtGH3-2 and 3, and IAA3, 5, 19, and 26).	15047898:1166	2	1
Brassinolide ---> PIF3	Expression	Regulation of PIF3, Lhcb1.3, and rbcS-1A gene expression by brassinolide.	12427998:1160	2	1
Brassinolide ---> RBCS1A	Expression	Regulation of PIF3, Lhcb1.3, and rbcS-1A gene expression by brassinolide.	12427998:1160	2	1
Brassinolide ---> TTL1	Regulation	By contrast, the ttl-1 mutant was more sensitive to brassinolide compared with its wild-type control, especially at low concentrations.	15319482:1202	2	1
Brassinolide ---| BRX	Expression	BRX expression is strongly induced by auxin and mildly repressed by brassinolide, which means that BRX acts at the nexus of a feedback loop that maintains threshold brassinosteroid levels to permit optimal auxin action.	17006513:8	2	1
Brassinolide ---| GASA1	Expression	In contrast, accumulation of the GA responsive GASA1 mRNA was reduced by 24-epibrassinolide slightly in wild-type and very strongly in cpd.	11598220:1124	2	1
Brassinolide ---| RAV1	Expression	Down-regulation of RAV1 by epibrassinolide. (A-C)The transcriptional repression of RAV1 by epibrassinolide (24-epibrassinolide).	15040885:1095	2	1
Brassinolide ---| STE1	Expression	Furthermore, we found that a sterol biosynthesis gene, DWF7, was markedly down-regulated by brassinolide addition (Fig. 4)., Growth in 1 nM brassinolide induced significant elongation of dwf7-1 hypocotyls (160% increase), whereas the wild-type increase was marginal (5%).	15908602:1169, 9927639:1174	2	2
CLV3 --+> CLV1	DirectRegulation	CLV3 only associates with the presumed active CLV1 protein complex in vivo., We detected CLAVATA3-triggered CLV1 phosphorylation, which is also conditioned by the rest of the CLAVATA receptors, presumably by their direct association., We demonstrate that plasma membrane-localized CLV1 is reduced in concentration by CLV3, which causes trafficking of CLV1 to lytic vacuoles., In Arabidopsis, the rec…	10915623:3, 20965998:3, 21333538:6, 12602871:1, 16407446:1129, 20926417:1288, 21248365:1293, 17768399:1375, 18780746:1068, 12045281:1263 <more data available...>	2	39
CLV3 --+> CLV2	DirectRegulation	Peptides of CLV3, CLE14, CLE19, and CLE20 are also able to bind a potential CLAVATA2-CRN heterodimer or heterotetramer complex., A model for the interaction of CLV3 with CLV1 and CLV2 is shown in Figure 5., It would be meaningful to unravel the molecular basis of this CLV3- dependent modification of CLV2 protein., The CLAVATA1/CLAVATA2 heterodimer is thought to bind the ligand, CLAVATA3, and acti…	20697738:4, 12045281:1263, 20965998:1317, 16829581:1163, 18171480:1070, 11910014:1319, 12034890:1060, 11867518:1049	2	8
CLV3 --+> RPK2	Regulation	CLV1 functions as a negative regulator of CLAVATA3-dependent activation of MPK6, CLV2 as a positive factor of MPK6 activation, and RPK2 as a CLAVATA3-dependent MPK6 activator (Fig. 6A).	20965998:1337	2	1
CLV3 ---> F15K9.22	Expression	We found that expression of FAF2 was strongly enhanced in the centre of clv3-7 inflorescence meristems (Figure 6A, C), while its expression in the vasculature appeared to be not affected.	21176196:1196	2	1
CLV3 ---> POL	Regulation	Mutations in the POLTERGEIST (POL) gene, encoding a protein phosphatase 2C, suppress weak clv1 and clv2 mutants, suggesting that POL is negatively regulated by CLV3 signaling (Yu et al., 2000[Go])., POLTERGEIST and POLTERGEIST-LIKE 1 , both of which are negatively regulated by CLV1, CLV2, SOL2/CRN and CLV3, promote WUS expression (Yu et al. 2000, Yu et al. 2003, Song et al. 2006, Müller et al. 20…	18381924:1065, 20965998:1062	2	2
CLV3 ---| CDKB2;2	Expression	By contrast, CDKB2;1 and CDKB2;2 mRNA levels were slightly elevated in clv3 mutants, which have an enlarged meristem (Figure 1B).	18223038:1089	2	1
CUC1 --+> CUC3	Expression	This finding suggests that CUC1 and CUC2 normally stimulate the activation of the CUC3 promoter.	12837947:1194	2	1
CUC1 --+> LAS	Expression	These results indicate that CUC1 and CUC2 promote expression of LAS in the embryo shoot apex.	17122068:1287	2	1
CUC1 --+> LSH3	Expression	Experiments using the glucocorticoid receptor system indicate that transcription of LSH4 and LSH3 is directly up-regulated by CUC1.	21435050:6	2	1
CUC1 --+> LSH4	Expression	Experiments using the glucocorticoid receptor system indicate that transcription of LSH4 and LSH3 is directly up-regulated by CUC1.	21435050:6	2	1
CUC1 --+> STM	Expression	CUPSHAPED COTYLEDONS1 and 2 (CUC1 and CUC2) positively regulate STM and are targets of microRNA., During embryogenesis, CUC1 and CUC2 induce shoot apical meristem formation through activation of STM (SHOOT MERISTEMLESS)., Genetic and expression analyses indicate that CUC1 and CUC2 are redundantly required for expression of STM to form the shoot apical meristem, and that STM is required for proper…	15882589:5, 12610213:7, 10079219:4, 12011335:1148, 17132741:1193, 19246597:1267	2	6
CUC1 ---> KNAT6	Expression	In agreement with this fact, CUC1 and CUC2 were redundantly required for KNAT6 expression.	16798887:7	2	1
CUC2 --+> CUC3	Expression	This finding suggests that CUC1 and CUC2 normally stimulate the activation of the CUC3 promoter.	12837947:1194	2	1
CUC2 --+> LAS	Expression	These results indicate that CUC1 and CUC2 promote expression of LAS in the embryo shoot apex.	17122068:1287	2	1
CUC2 ---> KNAT6	Expression	In agreement with this fact, CUC1 and CUC2 were redundantly required for KNAT6 expression.	16798887:7	2	1
CUC2 ---> LSH3	Expression	Expression of LSH4 and LSH3 is detected in the boundary cells of various shoot organs, such as cotyledons, leaves and floral organs, and requires the activity of CUC1 and CUC2.	21435050:5	2	1
CUC2 ---> LSH4	Expression	Expression of LSH4 and LSH3 is detected in the boundary cells of various shoot organs, such as cotyledons, leaves and floral organs, and requires the activity of CUC1 and CUC2.	21435050:5	2	1
CUC2 ---> STM	Expression	CUPSHAPED COTYLEDONS1 and 2 (CUC1 and CUC2) positively regulate STM and are targets of microRNA., During embryogenesis, CUC1 and CUC2 induce shoot apical meristem formation through activation of STM (SHOOT MERISTEMLESS)., Genetic and expression analyses indicate that CUC1 and CUC2 are redundantly required for expression of STM to form the shoot apical meristem, and that STM is required for proper…	15882589:5, 12610213:7, 10079219:4, 17132741:1193, 19246597:1267	2	5
cytokinin --+> AGC2-1	Regulation	Plant hormones, auxin and cytokinin, synergistically activate the AtPDK1-regulated AGC2-1 kinase, indicative of a role in growth and cell division.	14749726:4	2	1
cytokinin --+> AHP1	Regulation	Upon phosphorylation by one of the cytokinin-activated His kinase receptors, AHP1 and AHP2, but not AHP5, migrate from the cytosol to the nucleus where they activate B-type response regulators (ARR2 or ARR1; Hwang and Sheen, 2001[Go]).	12857804:1058	2	1
cytokinin --+> APX1	Regulation	Cytokinin promotes catalase and ascorbate peroxidase activities and preserves the chloroplast integrity during dark-senescence.	17485137:100	2	1
cytokinin --+> ARR3	Regulation	The mms21-1 roots had reduced responses to exogenous cytokinins and decreased expression of the cytokinin-induced genes ARR3, ARR4, ARR5 and ARR7, compared with the wild type., Induction of ARR3 and ARR4 by cytokinin only increases their expression above basal levels but does not further affect the period of the oscillator., Higher order ARABIDOPSIS RESPONSE REGULATOR mutants such as this line ha…	19893362:5, 20592809:5, 16326927:1324, 20823193:1116	2	4
cytokinin --+> CAB1	Expression	As expected, expression levels of several of these genes (CYCD3, NR1, and CAB1) were up-regulated by the presence of cytokinin in nonhabituated callus tissues (Table V).	16489130:1184	2	1
cytokinin --+> CKI1	DirectRegulation	Cytokinin is unlikely to be the ligand for CKI1 for several reasons., The two-component regulators are prevalent in prokaryotes (10) and are starting to be identified in various eukaryotes, including fungi, slime mold, and higher plants (11, 12); one of these, the Arabidopsis CKI1 protein, is potentially a receptor for cytokinin (13).	12426401:1225, 9560288:1037	2	2
cytokinin --+> CKX1	Expression	We show that Ckx1 gene expression is inducible in various organs by synthetic and natural cytokinins.	12857805:6	2	1
cytokinin --+> CUC3	Expression	Mutation of the cytokinin receptors Arabidopsis histidine kinase 2 (AHK2) and AHK3 nearly abolished the transgene phenotypes and the enhanced CUC2 and CUC3 transcription induced by cytokinin.	19913077:6	2	1
cytokinin --+> CYTC-1	Expression	Induction of the Cytc-1 gene by Suc and cytokinins., It is interesting to note that the Cytc-1 promoter, that contains site II elements, is also induced by sucrose and cytokinin (Welchen and Gonzalez, 2005). [Figure 3] View larger version (44K): [in this window] [in a new window] [Download PowerPoint slide] .	16113211:1188, 19098132:1213	2	2
cytokinin --+> EXPA5	Regulation	To determine the potential involvement of these categories of genes in tracheary element differentiation, multiplex in situ-reverse transcription-PCR was performed on cells for two genes encoding putative cell wall proteins: Gibberellin stimulated transcript-1, induced by auxin alone, and expansin 5, induced by cytokinin alone.	16306148:5	2	1
cytokinin --+> FAD3	Regulation	In Arabidopsis, auxins and cytokinins induce FAD3, a desaturase gene that alters fatty acid composition (Matsuda et al., 2001).	19700496:1363	2	1
cytokinin --+> GCR1	DirectRegulation	GCR1 was originally proposed to be a receptor for cytokinins (Plakidou-Dymock et al., 1998[Go]), but this notion has not been supported (Humphrey and Botella, 2001[Go]; Kanyuka et al., 2001[Go]).	15181210:1067	2	1
cytokinin --+> PLDALPHA1	Regulation	Neomycin, a known phosphatidylinositol-4,5-bisphosphate (PIP(2)) antagonist, strongly repressed both physiological cytokinin effect and cytokinin-dependent PLD activation.	19961548:3	2	1
cytokinin --+> SERK1	Expression	While cytokinin potentiates the MtSERK1 expression (Fig. 8), it does this in both M. truncatula cv Jemalong and 2HA., It is known from in vitro expression studies that expression of MtSERK1 can be induced by auxin and augmented by cytokinin (Nolan et al., 2003) during the process of cell division and differentiation leading to somatic embryogenesis.	12970488:1334, 19305022:1331	2	2
cytokinin --+> SMT2	Regulation	Hormone induction studies indicated that SMT2 was induced strongly and moderately by ethylene and cytokinin, respectively.	12215504:1179	2	1
cytokinin --+> TAA1	Expression	Furthermore, we show that Cytokinin up-regulates CKRC1/TAA1 expression but inhibits polar auxin transport in roots in an AHK3/ARR1/12-dependent and ethylene-independent manner.	21255165:6	2	1
cytokinin --+> WOL	DirectRegulation	We also provide evidence that cytokinins can activate CRE1 to initiate phosphorelay signalling., The results showed that the two cytokinin receptors, His-kinase CRE1 was more sensitive to the increased cytokinin contents than CKI1., CRE1 is downregulated by Pi starvation and induced by cytokinins, both in the wild-type and in the cre1 mutants, in which cre1 mRNA levels are higher., CRE1/AHK4 bind…	11234017:8, 16361787:2, 12410813:7, 17439640:1082, 16377745:1187, 17075078:1183, 11842139:1189, 20921170:1081, 21047814:1255, 15166290:1044 <more data available...>	2	18
cytokinin --+> ZFP1	Expression	Exogenous application of cytokinins marginally increased the accumulation of Mt-ZFP1 mRNA, while abscisic acid and jasmonate treatments decreased the levels of Mt-ZFP1 mRNA.	15346764:6	2	1
cytokinin ---> ARR16	Expression	Moreover, similar to that of previously characterized ARR5, ARR6 and ARR7, stability of ARR16 and ARR17, possibly including ARR8 and ARR15, is regulated by cytokinin., In Arabidopsis, reduced transpiration rate of a leaf in the light is associated with lower cytokinin concentrations, including the bioactive trans-zeatin and trans-zeatin riboside, as well as reduced expression of the cytokinin-res…	19621034:8, 17277095:4, 12913156:1149, 18424613:1231, 11115887:1124	2	5
cytokinin ---> ATRR3	Regulation	Moreover, similar to that of previously characterized ARR5, ARR6 and ARR7, stability of ARR16 and ARR17, possibly including ARR8 and ARR15, is regulated by cytokinin., The cytokinin receptors AHK2, AHK3, and AHK4 perceive endogenous cytokinins and initiate a signal transduction cascade that leads to the phosphorylation and activation of type-B ARRs, which then induce the expression of primary cyt…	19621034:8, 16326927:1304	2	2
cytokinin ---> CRK1	Regulation	The CRK1 receptor-like kinase gene of tobacco is negatively regulated by cytokinin.	12175009:100	2	1
cytokinin ---> CRT1	Expression	The steady state level of BrCRT1 transcripts was sensitive to exogenous auxins and cytokinins, and rapidly accumulated within 30 min, and this induction required de novo protein synthesis.	16245153:5	2	1
cytokinin ---> NRAMP3	Regulation	The CKs and iron-deficiency signals act through distinct pathways to regulate the soil iron uptake genes, as (i) cytokinin repression is independent of the iron status, (ii) IRT1 and FRO2 downregulation is unchanged in a fit loss-of-function mutant, indicating that FIT does not mediate cytokinin repression, and (iii) the iron-regulated genes AtNRAMP3 and AtNRAMP4 are not downregulated by CKs.	18397377:6	2	1
cytokinin ---> PAL1	Regulation	Cytokinins have been shown to induce accumulation of anthocyanins in Arabidopsis, to modulate expression of CHS and DFR probably at the transcriptional level, and to regulate PAL1 and CHI post-transcriptionally (Deikman and Hammer, 1995).	19596700:1068	2	1
cytokinin ---> PIN1	Expression	cytokinin negatively regulates PIN1 expression., Interestingly, PIN1 transcription was only slightly down-regulated even at the highest cytokinin concentration (4.6 µM kinetin) (Fig. 5B)., Unexpectedly, zmPIN1 is rapidly induced in the meristem on exogenous cytokinin applications, suggesting a complex regulation of PIN1 expression by cytokinin.	19246387:1129, 19211794:1183, 20452945:1261	2	3
cytokinin ---> PIN3	Expression	The real time Q-RT PCR experiments in general corroborated reporter-based observation and confirmed that cytokinin has a negative effect on transcription of PIN1, PIN2, and PIN3 and a positive effect on PIN7 (Fig. 3C).	19246387:1142	2	1
cytokinin ---> RAV1	Regulation	These results indicate that RAV1 is mainly responsive to Brassinosteroid, and also to a less extent to cytokinin.	15040885:1103	2	1
cytokinin ---> STM	Expression	Cytokinin induces expression of STM and KNAT1 (Rupp et al., 1999; Frank et al., 2000), whereas polar auxin transport is necessary for their downregulation (Scanlon, 2003)., By contrast, the gene STM, which is known to be induced by cytokinin and is involved in the SAM (Long et al., 1996; Jasinski et al., 2005) was clearly expressed on auxin plus cytokinin medium., An enhanced cytokinin status of …	15608337:1068, 17158109:1327, 21224426:1223, 19321707:1077	2	4
cytokinin ---> TLP2	Expression	Cytokinin and auxin may play antagonistic roles in regulating AtTLP2 gene expression.	15064372:1148	2	1
cytokinin ---| CAT3	Expression	Cytokinin induces a rapid decrease in the levels of mRNAs for catalase, 3-hydroxy-3-methylglutaryl CoA reductase, lectin and other unidentified proteins in etiolated cotyledons of cucumber.	8564304:100	2	1
cytokinin ---| CLV1	Expression	Furthermore, cytokinin downregulates the expression of the CLV1 gene, which functions to restrict the WUS domain (Brand et al., 2000; Schoof et al., 2000; Lindsay et al., 2006; Gordon et al., 2009).	21224426:1218	2	1
cytokinin ---| ETR1	Expression	In this experimental setup, cytokinin reduced the expression of PIN1 in the etr1-3 mutant similarly to control roots (Fig. S5A), confirming that ethylene biosynthesis and perception are not required for the cytokinin effect on root meristem growth.	19246387:1150	2	1
cytokinin ---| GA3OX1	Expression	Genome-wide expression profiling of cytokinin-treated Arabidopsis seedlings revealed that cytokinin inhibits the expression of GA 20-oxidase and GA3ox and promotes that of RGA and GAI, further expanding upon the negative interactions between these hormones (Brenner et al., 2005[Go]).	17616507:1221	2	1
cytokinin ---| HEMA1	Expression	Again, cytokinin stimulated HEMA1 expression in dark-grown seedlings (Fig. 6F), but in contrast to the effect on 0% (w/v) Suc (Fig. 6E), cytokinin inhibited the far-red light-mediated increase in HEMA1 expression on 3% (w/v) Suc (Fig. 6F).	12226519:1264	2	1
cytokinin ---| KNAT6	Expression	In contrast, exogenous cytokinin suppresses KNAT6 promoter activity.	15159635:4	2	1
E2F ---> AT3G25980	Expression	In mammalian cells, E2Fs regulate the expression of the mitotic checkpoint regulator, mad2, and inactivation of retinoblastoma protein by mutation leads to uncontrolled cell cycle progression because of abrogated mitotic checkpoints (Hernando et al., 2004).	16055635:1267	2	1
E2F ---> AXR1	PromoterBinding	The presence of an E2F cis-element in the promoter of AXR1, the product of which is required for auxin response (del Pozo et al., 1998[Go]), prompted us to evaluate the level of AXR1 transcripts in an AtE2FbOE line.	16514015:1199	2	1
E2F ---> CDC6	PromoterBinding	Consensus E2F-binding sites were identified in promoters of several cell cycle related genes, including the D-type cyclin CycD3 and the Arabidopsis homologue of the replication origin protein CDC6., The cdc6 promoter contains an E2F consensus site to which E2F factors have been shown to bind (12)., Phosphorylation of retinoblastoma in late G1 results in activation of E2F-regulated genes including…	11669580:5, 12089153:1049, 12169696:1295, 17267511:1158	2	4
E2F ---> CDT1A	Expression	Detailed promoter analysis should await the generation of appropriate tools to identify what E2F/DP combination regulates the AtCDT1a promoter.	15316110:1236	2	1
E2F ---> E2FC	PromoterBinding	The promoters of the AtE2Fc, AtE2Fe/DEL1, AtE2Ff/DEL3, and AtRBR genes contain E2F cis-elements, while AtE2Fa and AtE2Fd/DEL2 promoters lack recognizable E2F consensus motifs.	16514015:1193	2	1
E2F ---> ETG1	PromoterBinding	Two E2F-binding sites in the E2F TARGET GENE 1 promoter redundantly control E2F TARGET GENE 1 expression.	18528439:1250	2	1
E2F ---> FAS1	PromoterBinding	E2F-regulated expression of the FAS1 gene.	17351056:1096	2	1
E2F ---> PCNA1	Regulation	Interestingly, PCNA1 is transcriptionally regulated by E2F [41].	19845953:1288	2	1
E2F ---> RBR1	PromoterBinding	A multigene family encoding E2Fs has been identified in Arabidopsis, consensus E2F binding sites have been recognized in promoters of several genes, and interaction between plant retinoblastoma proteins and E2F has been shown in a number of cases (de Jager and Murray, 1999[Go]; de Jager et al., 2001[Go]; Mariconti et al., 2002[Go]).	12509523:1077	2	1
E2F ---> RNR1	PromoterBinding	The results of this experiment (Fig. 5 ) revealed a positive amplification with the AtE2Fb primer set, indicating that the AtE2Fb promoter, like the AtRNR1 and AtPCNA promoters, is bound in vivo by an activating AtE2F and can be immunoprecipitated by antibodies against DcE2F., The promoter of the ribonucleotide reductase (RNR2) promoter involved in deoxyribonucleotide biosynthesis for DNA replica…	16514015:1213, 12089153:1050	2	2
microtubule --+> PIN1	MolTransport	In addition, trafficking of PIN1 also requires an intact actin network, but appears not to require microtubules (Geldner et al., 2001)., In contrast, PIN-FORMED 1 repolarization in the pid mutant is significantly reduced and remains uncorrelated with microtubule orientations (arrows).	18824505:1280, 20976043:1251	2	2
microtubule ---> AT3G25980	Regulation	The data from both meiosis I and II (Figs. 6 and 7) appear to be at odds with the idea that microtubule attachment results in the dissociation of MAD2.	10225945:1249	2	1
microtubule ---> ATN	Regulation	Recent work suggesting that preprophase band microtubules accomplish their function in marking of the division plane long before the preprophase band normally disassembles [29] is consistent with the view that microtubule-dependent recruitment of AtTAN to the division site is an important feature of division-plane establishment.	17964159:1283	2	1
microtubule ---> NEK6	Regulation	NimA-related kinase 6 (NEK6) has been implicated in microtubule regulation to suppress the ectopic outgrowth of epidermal cells; however, its molecular functions remain to be elucidated.	21605211:0	2	1
microtubule ---> SKP1	Regulation	This provides further support for the notion that microtubules are required for the binding of Ask1 to the centromere.	11799062:1233	2	1
microtubule ---> STI	Regulation	STI, ZWI, and ANGUSTIFOLIA are implicated in the assembly of microtubules with consequences for branching pattern and number (Oppenheimer et al., 1997; Mathur and Chua, 2000; Folkers et al., 2002).	19648171:1063	2	1
microtubule ---| ROP2	Regulation	RIC1-dependent microtubule organization not only locally inhibits outgrowth but in turn suppresses ROP2 activation in the indentation zones.	15766531:4	2	1
photoreceptor --+> PLA2-BETA	Regulation	The identity of the photoreceptor responsible for PLA2ß activation remains to be determined.	18725378:1198	2	1
photoreceptor ---> BAS1	Expression	This suggests that multiple photoreceptor pathways interact to modulate CYP72B1 transcript accumulation., To test which photoreceptors control the activity of BAS1, we made double mutants of bas1-D with null alleles of phyA, phyB, and cry1 (Fig. 5).	14605216:1202, 10611382:1220	2	2
photoreceptor ---> CAB1	Expression	We previously reported that the expression of the wheat Cab-1 gene is regulated by an endogenous circadian rhythm and by the photoreceptor phytochrome both in wheat and in transgenic tobacco plants.	2103481:0	2	1
photoreceptor ---> CAT3	Expression	Further, it is suggested that the Cat3 circadian rhythm may be regulated by a blue light/UV-A and a UV-B photoreceptor., Thus, at least some components of the output pathways from the clock and from photoreceptors that control expression of CAT2 and CAT3 must differ, making further comparison of the clock- and light-regulatory properties of these two catalase genes worthwhile. *.	9214589:8, 9836741:1314	2	2
photoreceptor ---> NDA1	Regulation	Thus, light regulation of nda1 and ndc1 is mediated by at least two photoreceptor families: the phytochromes and the phototropins and/or cryptochromes..	15333756:1120	2	1
photoreceptor ---> PIF3	DirectRegulation	This system is based on the known red light-induced binding of the plant photoreceptor phytochrome to the protein PIF3 and the reversal of this binding by far-red light., The ecological relevance of this response is demonstrated by the high mortality rate of phyA mutant plants that germinate in deep vegetational shade. phyA signaling involves direct interaction of the photoreceptor with phytochro…	12219076:5, 19619162:2, 17855731:1109, 10797009:1103, 17827270:1066, 18245378:1211	2	6
photoreceptor ---> PIF3	Expression	When transgenically expressed GUS:PIF3 fusion protein constructs were used, we found that PIF3 protein levels are rapidly and reversibly modulated by the photoreceptor over diurnal cycles in Arabidopsis seedlings., Constitutive photomorphogenesis 1 and multiple photoreceptors control degradation of phytochrome interacting factor 3, a transcription factor required for light signaling in Arabidopsi…	15505214:4, 15155879:100, 16117845:1383, 18245378:1211	2	4
photoreceptor ---| ABCB19	Expression	In addition, it has recently been shown that the expression level of ABCB19 is suppressed upon activation of the phytochrome and cryptochrome photoreceptors in response to the red and blue light, respectively (Nagashima et al., 2008).	18824505:1169	2	1
photoreceptor ---| HMG1	Expression	Together, our data show that several photoreceptors participate in the light-mediated downregulation of 3-hydroxy-3-methylglutaryl CoA reductase activity in Arabidopsis seedlings.	14660801:1211	2	1
RDR6 --+> AFO	Expression	In comparison with wild-type, as2-101, and rdr6-3 leaves, FIL transcripts were dramatically increased in the rdr6-3 as2-101 leaves (Figure 9A).	16006579:1226	2	1
RDR6 --+> AS1	Regulation	Increases in miR165/166 have been reported previously in rdr6, which enhances the phenotype of asymmetric leaves1 (Li et al., 2005[Go]).	16798886:1196	2	1
RDR6 --+> ER	Expression	In comparison with wild-type plants, the levels of PHB, REVOLUTA, ATHB8, and ATHB15 transcripts in the 35S:MIR165a/Landsberg erecta were reduced to varying degrees (Figure 10H), similar to those in rdr6-3 as2-101 and rdr6-3 as1-101 mutant plants (Figure 7C).	16006579:1254	2	1
RDR6 ---> AGO1	Regulation	Here, we show that AGO1-derived short interfering RNAs trigger RNA DEPENDENT RNA POLYMERASE 6 (RDR6)-, SUPPRESSOR OF GENE SILENCING 3 (SGS3)- and SILENCING DEFECTIVE 5 (SDE5)-dependent AGO1 silencing, which also requires DICER-LIKE 2 (DCL2) and DCL4., RNA-dependent RNA polymerase6-mediated tasiRNA synthesis, in conjunction with DCL4 and AGO1/7, is responsible for several aspects of plant developm…	19343050:2, 18160413:1200	2	2
RDR6 ---> AGO7	Regulation	RNA-dependent RNA polymerase6-mediated tasiRNA synthesis, in conjunction with DCL4 and AGO1/7, is responsible for several aspects of plant development in Arabidopsis (31).	18160413:1200	2	1
RDR6 ---> ETT	Expression	This phenotype is reminiscent of sgs-2 plants that were recently reported to have elevated levels of ETT and ARF4 transcripts (Peragine et al., 2004[Go])., TAS3 is expressed in the adaxial domain of the leaf, and the expression of ETT and ARF4 is upregulated in rdr6, sgs3, and ago7 mutants (Garcia et al., 2006)., ARF3/ETT and ARF4 are up-regulated in the rdr6 mutant (21), suggesting that the prod…	16199616:1168, 20511295:1078, 15980147:1186	2	3
RDR6 ---| ATHB-15	Expression	Compared with the real-time RT-PCR products from Landsberg erecta leaves, those from rdr6-3 as2-101 (Figure 7C, left) and rdr6-3 as1-101 (Figure 7C, right) had decrease levels of PHB, REVOLUTA, ATHB8, and ATHB15 transcripts, whereas the ATHB15 transcript, which does not completely match the miR165 sequence, was affected to a lesser extent.	16006579:1201	2	1
RDR6 ---| PHB	Expression	Compared with the real-time RT-PCR products from Landsberg erecta leaves, those from rdr6-3 as2-101 (Figure 7C, left) and rdr6-3 as1-101 (Figure 7C, right) had decrease levels of PHB, REVOLUTA, ATHB8, and ATHB15 transcripts, whereas the ATHB15 transcript, which does not completely match the miR165 sequence, was affected to a lesser extent.	16006579:1201	2	1
RDR6 ---| RDR1	Regulation	We therefore speculate that if RDR1 in N. benthamiana was functional, it probably would interfere with RNA-dependent RNA polymerase6-dependent silencing as Nt-RDR1 does, especially the RNA-dependent RNA polymerase6-dependent antiviral silencing amplification and maintenance (persistence), since viral multiplication in cells was likely to be closer to transient agroinfiltration-mediated RNA produc…	20400679:1291, 20400678:1291	2	2
RDR6 ---| STM	Expression	Such a regulation of EBF1/2 mRNA abundance by XRN4 could occur via a microRNA- or small interfering RNA-dependent mechanism, as several known microRNA substrates of XRN4 are microRNA targets (Souret et al., 2004[Go]) and because the suppression of SHOOT MERISTEMLESS and WUSCHEL overexpression in an xrn4 mutant background requires RDR6/SDE1 (for RNA-DEPENDENT RNA POLYMERASE6/SILENCING DEFECTIVE1),…	17085683:1174	2	1
STM --+> CLV1	Expression	CLV1 expression initiates normally in the absence of STM (Long and Barton, 1998), so STM is not required to induce CLV1 transcription.	12011335:1224	2	1
STM --+> GA2OX2	Regulation	In addition, GA2ox2 and GA2ox4 were activated by ectopic expression of STM (Jasinski et al., 2005[Go]), which, as mentioned above, interacts physically with ATH1.	18757555:1231	2	1
STM --+> PIN1	Regulation	Furthermore, genetic analysis suggests that SHOOT MERISTEMLESS (STM), another regulator for cotyledon separation and meristem formation, promotes CUC1 activity in parallel with PIN-FORMED1., STM in turn promotes CUC1 activity together with PIN1 and is necessary for the correct spatial expression of CUC2 (Aida et al., 1999[Go], 2002[Go]).	12163400:7, 15100395:1186	2	2
STM ---> AP1	Regulation	Because AP1 expression is not detected in the non-flower producing fd-3 stm-10 shoots, it is proposed that STM-PNY/PNF functions with the FLOWERING LOCUS T-FD and LFY-UFO complexes co-operatively to regulate AP1 during the later stages of flower meristem specification (Fig. 6).	20937733:1288	2	1
STM ---> AS1	Expression	The knox gene SHOOT MERISTEMLESS (STM) negatively regulates ASYMMETRIC LEAVES1 (AS1) which, in turn, negatively regulates other knox genes including KNAT1 and KNAT2, and positively regulates the novel gene LATERAL ORGAN BOUNDARIES (LOB)., In founder cells, STM is down regulated, thus allowing expression of AS1., One apparent function of STM is to negatively regulate expression of the ASYMMETRIC L…	11934861:2, 11283332:1086, 12068116:1069, 12586863:1114, 17898165:1041, 15316113:1267, 11447101:1142, 12045283:1136, 18184732:1070, 17601823:1070	2	10
STM ---> AS2	Expression	ASYMMETRIC1 (AS1), a Myb transcription factor, together with AS2, a lateral organ boundary protein, probably operate as a heterodimer and also negatively regulate BP/KNAT1, KNAT2, and KNAT6 (Byrne et al., 2000[Go]), whereas, in turn, STM negatively regulates AS1 and AS2 expression, placing it high in the KNOTTED-like homeobox hierarchy (Hake et al., 2004[Go])., Leaf initiation occurs via a recipr…	18184732:1070, 17601823:1070	2	2
STM ---> CUC3	Expression	Activation of KNAT6 Is CUP-SHAPED COTYLEDON Dependent We have shown that CUC3 expression was altered in the knat6 stm-2 background., Thus, during normal development, either STM is directly involved in the downregulation of CUC3 expression in the presumptive shoot apical meristem or the downregulation of CUC3 is an indirect consequence of STM-mediated shoot apical meristem proliferation.	16798887:1162, 12837947:1308	2	2
STM ---> KNAT6	Expression	In the Arabidopsis shoot apical meristem, STM inhibits ASYMMETRIC LEAVES gene expression, allowing KNAT1/2/6 activity., In contrast with other meristematic genes such as BREVIPEDICELLUS or CLAVATA3 that are still expressed in the absence of a proliferating shoot apical meristem (Brand et al., 2002[Go]; Hay et al., 2002[Go]), the maintenance of KNAT6 expression required STM.	18250078:1082, 16798887:1201	2	2
STM ---> UFO	Expression	Our results indicate that: (1) the molecular organization characteristic of the vegetative shoot apical meristem is not present in the globular embryo but instead develops gradually during embryogenesis; (2) radial pattern exists in the apical portion of the embryo prior to and independent of STM with STM expression itself responding to radial information; (3) the embryonic shoot apical meristem …	9671577:4, 12011335:1173	2	2
STM ---| BOP2	Expression	Furthermore, repression of BOP1 and BOP2 expression by the indeterminacy-promoting KNOX gene SHOOTMERISTEMLESS is critical to establish a functional embryonic shoot apical meristem.	20118228:4	2	1
Custom downstream (all options checked)
Relation	Type	Sentence	MedLine Reference	Connectivity	# of References	Owner
5PTASE13 ---> auxin metabolism	Regulation	In this study, we provide evidence that At5PTase13 modulates the development of cotyledon veins through its regulation of auxin homeostasis.	16299182:3	2	1
ABA2 --+> leaf morphogenesis	Regulation	Interestingly, the addition of abscisic acid to aba2-1 restored leaf morphology to that of the wild type, whereas addition of abscisic acid to aba2-1 etr1-1 restored the wider leaf blade observed in etr1-1 (compare Figures 3 and 5).	14673028:1241	2	1
ABCB19 ---> auxin metabolism	Regulation	The induction of AtMDR1 by auxin (Figure 1B) and the auxin-treated appearance of atmdr1 seedlings (Figure 3C) raise the possibility that AtMDR1 contributes to auxin homeostasis by mediating efflux.	11701880:1216	2	1
ABCB19 ---> KNAT1	Expression	This partial floral rescue is similar to that in pin1 bp double mutants (Hay et al., 2006[Go]), suggesting that the altered local auxin accumulations in pin1 pgp1 pgp19 may affect BREVIPEDICELLUS expression.	17237354:1185	2	1
ABCB19 ---| shoot morphogenesis	Regulation	The absence of both PGP19 and PIN1 increased aberrant shoot morphology, and the absence of either decreased substrate specificity.	17237354:1316	2	1
AFO --+> AP3	Expression	From our analyses, the RABBIT EARS and AP3 promoters were activated at the same time in stage 3 flowers (cf. Figures 4J and 4K) yet stimulated different effects upon YAB1 transactivation.	18469164:1205	2	1
AFO --+> cell proliferation	Regulation	In parallel to the maintenance of PHB expression, the SEU, LEUNIG, ANT, and YABBY1/FILAMENTOUS FLOWER activities stimulate cell proliferation in the developing gynoecium.	18184731:1554	2	1
AFO ---> cell differentiation	Regulation	These observations suggested that the rolled leaf phenotype may be due to the increases in bulliform cell number and that YAB1 may have a function in bulliform cell division and differentiation.	17369428:1190	2	1
AFO ---> cytokinesis	Regulation	These observations suggested that the rolled leaf phenotype may be due to the increases in bulliform cell number and that YAB1 may have a function in bulliform cell division and differentiation.	17369428:1190	2	1
AFO ---> Homeo	Regulation	Therefore, we propose that FIL/YAB genes may act as regulators of KNOX genes independently of their role in abaxial tissue fate.	12417699:1180	2	1
AFO ---> leaf development	Regulation	Leaf development is also regulated by the JAG/FIL transcription factor families., This allowed us to identify two collocating transcription factors, one of which (AFO) has functional support for a role in leaf development in Arabidopsis [59-61].	19246597:1157, 19061504:1311	2	2
AFO ---> meristem development	Regulation	Therefore, in either case, we can postulate that FIL and LFY genes control a key step in the process of floral meristem formation.	9878633:1325	2	1
AFO ---> meristem organization	Regulation	Recently, FIL and other YABs have been shown to regulate meristem organization in a non-cell-autonomous manner.	20584289:2	2	1
AFO ---> organ formation	Regulation	During flower development, the FIL gene is required for floral organ formation in terms of the correct numbers and positions; correct spatial activity of the AGAMOUS, APETALA3, PISTILLATA and SUPERMAN genes; and floral organ development., FIL is thought to interact with LFY (LEAFY) and APETALA1 (Sawa et al., 1999[Go]) or to be required for floral organ formation, determining their correct numbers…	10331982:5, 12782722:1397	2	2
AFO ---| KNAT1	Regulation	YABBY3 (YAB3) and FILAMENTOUS FLOWER (FIL) down-regulate KNOTTED-like homeobox genes upon lateral organ development, in addition to their role in establishing abaxial leaf identity and lamina growth (Sawa et al., 1999[Go]; Kumaran et al., 2002[Go]; Nole-Wilson and Krizek, 2006[Go]).	18184732:1069	2	1
AGO1 ---> auxin metabolism	Regulation	These results suggest that AGO1 influences the overall regulation of auxin homeostasis in the apical part of Arabidopsis seedlings.	15829601:1200	2	1
AGO1 ---> cell proliferation	Regulation	The AGO1 gene product may therefore play a role in these proliferation processes, but its activity is certainly not restricted to the apical meristem.	9427751:1293	2	1
AGO1 ---> leaf development	Regulation	Although we could not obtain sufficient material from individual transgenic plants to determine transcript amounts by Northern blot analysis, the comparison of the phenotypes suggests that up- and down-regulation of AGO1 activity has precisely opposite effects on leaf development.	9427751:1215	2	1
AGO1 ---> leaf morphogenesis	Regulation	Finally, transcripts of a maize ago1 paralog overaccumulate in leafbladeless1 but not in ragged seedling2 mutants, suggesting that upregulation of ago1 combined with ectopic accumulation of miR166 contribute to abaxialized leaf formation in leafbladeless1.	20453116:9	2	1
AHP6 ---> meristem size	Regulation	The slight increase of meristem size caused by the simultaneous mutation of the CKX3 and AHP6 genes, which are expressed in distinct meristematic domains, indicates the existence of a non-cell-autonomous regulation of meristem size by these genes.	21224426:1239	2	1
AN ---> cytokinesis	Regulation	Strikingly, subepidermal rescue of leaf width is accompanied by increased cell number in the epidermis, indicating that ANGUSTIFOLIA can trigger cell divisions in a non-autonomous manner.	19843316:5	2	1
AN ---> leaf morphogenesis	Regulation	ANGUSTIFOLIA controls leaf morphology in the plant Arabidopsis thaliana., At the cellular level in the angustifolia mutant it was found that the cells were smaller in the leaf-width direction and larger in the leaf-thickness direction than in wild type, revealing the function of the ANGUSTIFOLIA gene, which is to control leaf morphology by regulating polarity-specific cell elongation.	17972097:0, 8625845:3	2	2
AN ---> leaf shape	Regulation	Here we use ANGUSTIFOLIA , which controls cell polarity and leaf shape, to study its morphogenetic function in the epidermis and the subepidermis of Arabidopsis thaliana.	19843316:2	2	1
ANP1 ---> cell cycle	Regulation	Several lines of evidence suggest that ANP1 and NPK1 may play a role in the cell cycle.	10716978:1067	2	1
AP1 --+> AP3	PromoterBinding	We have also shown that the products of the APETALA1, APETALA3, PISTILLATA and AGAMOUS genes bind to several conserved sequence motifs within the APETALA3 promoter., This LFY-induced expression of AP3 depends in part on the function of the APETALA1 (AP1) floral homeotic gene, since mutations in AP1 reduce LFY-dependent induction of AP3 expression., This observation suggests that AP1 may regulate …	9521909:5, 11959818:5, 11283333:1289, 8774892:1206, 20305124:1032	2	5
AP1 --+> flower morphogenesis	Regulation	AP1, in turn, specified the floral fate of nascent lateral meristems to initiate floral morphogenesis.	18849573:1289	2	1
AP1 --+> SAR3	Regulation	Ectopic expression of AP1 (Mandel and Yanofsky, 1995) and FRUITFULL (Ferrandiz et al., 2000) also induces precocious flowering.	16968881:1162	2	1
AP1 ---> cell differentiation	Regulation	Our results suggest that the products of LEAFY, APETALA1, and APETALA2 together control the differentiation of lateral meristems as flowers rather than as inflorescence branches.	12297664:4	2	1
AP1 ---> cell proliferation	Regulation	Mutations in both CAULIFLOWER and AP1 of Arabidopsis result in the proliferation of inflorescence meristems in positions that would normally develop flowers., In these plants, mutations at both AP1 and CAL result in the near-complete loss of floral meristem identity specifying activity, resulting in the proliferation of inflorescence meristems that characterize this strong phenotype.	16816429:1087, 9653152:1138	2	2
AP1 ---> cytokinesis	Regulation	As such, farnesylation may facilitate interaction of AP1 with other developmentally regulated transcription factors or nuclear envelope complexes that coordinate cell division with the temporal regulation of developmental gene expression in response to the nutritional status of the cell.	10948247:1200	2	1
AP1 ---> flower initiation	Regulation	Our results further imply that AP1 orchestrates floral initiation by integrating growth, patterning, and hormonal pathways., With the aim of accelerating their flowering time, we transformed juvenile citrus seedlings to constitutively express the Arabidopsis LEAFY (LFY) or APETALA1 (AP1) genes, which promote flower initiation in Arabidopsis., We have analyzed double mutants that combine late-flow…	20360106:5, 11231561:1, 9401118:0, 17908925:1258	2	4
APL ---> cell differentiation	Regulation	As suggested by these authors, APL could be required for the asymmetric division of sieve element mother cells as well as for the differentiation of the derived sieve elements and companion cells.	17898423:1162	2	1
APY1 ---> cytokinesis	Regulation	This would suggest that APY1 and APY2, which both have some expression in the meristematic region of root tips (Fig. 1), may play a role in cell division control as well as in cell expansion control, and that both roles contribute to overall growth control in roots.	17434987:1289	2	1
ARF6 ---> auxin metabolism	Regulation	ARF6 and its close homolog ARF8 play a role in flower development and also regulate jasmonic acid and auxin homeostasis (Tian et al., 2004[Go]; Nagpal et al., 2005[Go]).	16461383:1073	2	1
ARF6 ---> Homeo	Regulation	Arabidopsis auxin response factor6 and 8 regulate jasmonic acid biosynthesis and floral organ development via repression of class 1 KNOX genes.	20007966:100	2	1
ARF6 ---> pistil development	Regulation	We show that in Arabidopsis thaliana, two paralogous auxin response transcription factors, ARF6 and ARF8, regulate both stamen and gynoecium maturation. arf6 arf8 double-null mutant flowers arrested as infertile closed buds with short petals, short stamen filaments, undehisced anthers that did not release pollen and immature gynoecia.	16107481:1	2	1
ARP4 ---> cell proliferation	Regulation	Deficiencies in Arabidopsis actin-related proteins ARP4, ARP6, and ARP7 alter cell proliferation and plant development.	16339804:1162	2	1
ARP6 ---> cell proliferation	Regulation	These data suggest that ARP6 promotes cell proliferation in the leaf during growth under long-day conditions., Deficiencies in Arabidopsis actin-related proteins ARP4, ARP6, and ARP7 alter cell proliferation and plant development.	16141450:1155, 16339804:1162	2	2
ARPN --+> SAR3	Regulation	Degeneration of the endothecium in the Arabidopsis plantacyanin overexpression anthers may be due to plantacyanin-induced precocious programmed cell death .	15908590:1289	2	1
ARR12 ---| cytokinesis	Regulation	Thus, based on this model, the loss of ARR1 and ARR12 would result in increased cell division because the meristematic region would remain larger even in the presence of cytokinin.	18723577:1293	2	1
AS1 ---> cell cycle	Regulation	Moreover, the ae7 endoploidy and expression analysis of several cell-cycle marker genes in ae7 suggest that the AS1/2 ENHANCER7 gene is required for cell cycle progression.	21070412:6	2	1
AS1 ---> cell differentiation	Regulation	The mutant phenotypes suggest that the ASYMMETRIC LEAVES1 ( AS1) gene is involved in the control of cell differentiation in leaves., In this way, the AS1/AS2 complex promotes cellular differentiation and leaf initiation., ASYMMETRIC LEAVES1, an Arabidopsis gene that is involved in the control of cell differentiation in leaves., ASYMMETRIC LEAVES1 (AS1), a MYB domain transcription factor is requir…	11882937:7, 19246597:1152, 17549070:1212, 18612170:1229, 15208415:1301	2	5
AS1 ---> cell proliferation	Regulation	It was assumed that the FIMBRIATA PETIOLES gene, together with the AS1 gene, controls cell proliferation, preventing their premature entry into endocycle., In this study, we characterized and cloned an Arabidopsis gene, AS1/2 ENHANCER7 , which is required for both leaf adaxial-abaxial polarity formation and normal cell proliferation., Recently, a novel gene, AS1/2 ENHANCER7 , which is required fo…	21542344:4, 21070412:1, 21036927:1060	2	3
AS1 ---> cytokinesis	Regulation	AS1 and JAG promote cell division in sepals., AS1 may modulate leaf shape by affecting the direction of cell division and/or elongation.	18156293:1150, 16166385:1210	2	2
AS1 ---> leaf development	Regulation	Sites of leaf inception are also defined by local accumulation of the hormone auxin; however, it is unknown how auxin and AS1 activities are integrated to control leaf development., This method was applied to gene expression data obtained via the microarray analysis of A. thaliana, to identify the downstream genes of ASYMMETRIC LEAVES1 (AS1) and ASYMMETRIC LEAVES2 (AS2), both of which are involve…	16971475:2, 19134556:6, 16006579:2, 18794352:1334, 19620738:1166, 16243907:1076, 18203921:1114	2	7
AS1 ---> leaf morphogenesis	Regulation	The asymmetric leaves1 mutation affected leaf morphology independently of mutations in other genes known to affect leaf morphogenesis, such as the acaulis1 mutation and the angustifolia mutation., Relationship between AS2 and AS1 Genetic data indicate that AS1 and AS2 function together to regulate leaf morphogenesis (Semiarti et al., 2001[Go]; Byrne et al., 2002[Go]; Iwakawa et al., 2002[Go])., I…	9393447:7, 14508003:1296, 12750468:1152, 17601823:1223	2	4
AS1 ---> leaf shape	Regulation	AS1 may modulate leaf shape by affecting the direction of cell division and/or elongation., Mutations in AS1 or AS2 resulted in the inappropriate expression of two KNOX genes (KNAT1 and KNAT2, for KNOTTED-like from Arabidopsis thaliana) in leaves, leading to alterations in leaf shape that resemble weak lobing phenotypes conditioned by overexpression of KNAT1 under the control of the Cauliflower M…	16166385:1210, 11283332:1061	2	2
AS1 ---> meristem maintenance	Regulation	Meristem maintenance and lateral organ specification are regulated in part by negative interactions between the myb domain transcription factor ASYMMETRIC LEAVES1, which is expressed in lateral organ primordia, and homeobox transcription factors which are expressed in the shoot apical meristem (knox genes).	11934861:1	2	1
AS1 ---> organ formation	Regulation	AS1, in turn, promotes lateral organ formation at the flanks of the peripheral zone by down-regulating BREVIPEDICELLUS/KNAT1 and KNAT2 at the sites of lateral organ formation (Byrne et al., 2000[Go], 2002[Go]).	18685044:1060	2	1
AS1 ---> organogenesis	Regulation	AS1 Complexes Bind to Two Sites in the Promoter of the KNOTTED1-like homeobox Target BREVIPEDICELLUS A repressive function for AS1 suggests that the AS1 complex may act directly at the KNOTTED1-like homeobox target loci to maintain their silencing during organogenesis.	18203921:1105	2	1
AS1 ---| AFO	Regulation	Thus FIL is downregulated redundantly by AS1 and by TAS3, acting through ETT, revealing a role for trans-acting small interfering RNA in leaf polarity.	16682355:7	2	1
AS1 ---| CUC2	Expression	In the cuc3 background, the expression levels of CUC1 and CUC2 were reduced by ectopic expression of AS1, miR164A, INDOLE-3-ACETIC ACID3/SHORT HYPOCOTYL2, or At1g29460 (Figure 6K)., These results support the hypothesis that AS1, AS2, and JAG are negative regulators of the expression of the boundary-specifying genes PTL, CUC1, and CUC2 during normal sepal and petal growth.	21119060:1226, 18156293:1191	2	2
AS1 ---| Homeo	PromoterBinding	Direct repression of KNOX loci by the ASYMMETRIC LEAVES1 complex of Arabidopsis., AS1, PHANTASTICA, and ROUGH SHEATH2 are negative regulators of KNOX gene expression in leaves of their respective species., Guo et al., Direct repression of KNOX loci by the ASYMMETRIC LEAVES1 complex of Arabidopsis, Plant Cell 20 (2008), pp. 48-58., These findings indicate that AS1 and AS2 are not sufficient to rep…	18203921:100, 11283332:1095, 20961800:1370, 14508003:1294, 12692326:1062, 15316113:1267, 21443619:1389, 16166385:1213, 15833920:1089	2	9
AS1 ---| KNAT1	PromoterBinding	Here, we show that auxin and AS1 pathways converge to repress expression of the KNOTTED1-like homeobox gene BREVIPEDICELLUS and thus promote leaf fate., AS1 in turn represses the transcription of KNAT1 and KNAT2, which encode homeobox proteins., This confirms that the 32-bp region corresponding to duplex 6 is critical for AS1-AS2 binding to site X in the BREVIPEDICELLUS promoter., The expression …	16971475:3, 16166385:1241, 18203921:1188, 11917137:1061, 19088331:1063, 19620738:1164, 15833920:1089, 17873098:1253	2	8
AS2 ---> AS1	PromoterBinding	The AS2 protein bound to sites in the promoter regions of the KNAT1 (for Knotted-like from Arabidopsis thaliana1) and KNAT2 genes, together with the AS1 protein (Guo et al., 2008[Go]), which also interacts with AS2 in vitro (Xu et al., 2003[Go]).	19088331:1060	2	1
AS2 ---> cell differentiation	Regulation	In this way, the AS1/AS2 complex promotes cellular differentiation and leaf initiation., These results suggest that AS2-LIKE19 and ASL20 regulate tracheary element differentiation downstream of VND6 and VND7., Interactions between AS1/AS2 and other components of polarity establishment remain unclear, as does the extent to which AS1/AS2 promotes axis establishment, polar differentiation, or both p…	19246597:1152, 19088331:1082, 15208415:1301, 17259263:1257	2	4
AS2 ---> leaf development	Regulation	This method was applied to gene expression data obtained via the microarray analysis of A. thaliana, to identify the downstream genes of ASYMMETRIC LEAVES1 (AS1) and ASYMMETRIC LEAVES2 (AS2), both of which are involved in leaf development., Here, we show that the Arabidopsis RDR6 gene (also called SDE1 and SGS2) that encodes a putative RNA-dependent RNA polymerase, together with AS1 and AS2, regu…	19134556:6, 16006579:2, 16043452:1305, 17293570:1279, 16225698:1201	2	5
AS2 ---> leaf morphogenesis	Regulation	The only recessive mutation isolated from this gene family was of AS2, which resulted in a leaf morphology mutant., Our data indicate that direct activation of AS2 transcription by BOP1 and BOP2 is vital for generating the conditions for KNOX repression at the leaf base and may represent a conserved mechanism for coordinating leaf morphogenesis with patterning along the adaxial-abaxial and the pr…	12787254:6, 20118228:5, 14508003:1296, 17601823:1223	2	4
AS2 ---> leaf shape	Regulation	ASYMMETRIC LEAVES2 (AS2) is required for the development of normal leaf shape and for the repression of KNOX genes in the leaf., Mutations in AS1 or AS2 resulted in the inappropriate expression of two KNOX genes (KNAT1 and KNAT2, for KNOTTED-like from Arabidopsis thaliana) in leaves, leading to alterations in leaf shape that resemble weak lobing phenotypes conditioned by overexpression of KNAT1 u…	14508003:1, 11283332:1061	2	2
AS2 ---| AFO	Expression	Transcript levels of FILAMENTOUS FLOWER and YAB3 also were reduced in 35S:AS2 shoots compared with those in the wild type (Figure 7A).	14508003:1204	2	1
AS2 ---| cell proliferation	Regulation	Expression of the ASYMMETRIC LEAVES2 gene in the adaxial domain of Arabidopsis leaves represses cell proliferation in this domain and is critical for the development of properly expanded leaves.	17559509:100	2	1
AS2 ---| CUC2	Expression	These results support the hypothesis that AS1, AS2, and JAG are negative regulators of the expression of the boundary-specifying genes PTL, CUC1, and CUC2 during normal sepal and petal growth.	18156293:1191	2	1
AS2 ---| cytokinesis	Regulation	It was demonstrated recently that AS2 transcripts accumulate in the adaxial domain of leaves, including the epidermis, and that AS2 acts to repress cell division on the adaxial side, contributing to the upward curling of leaves that is found upon overproduction of AS2 and explaining the downward curling in as2 mutants (H. Iwakawa, Y. Ueno, C. Machida, and Y. Machida, unpublished data).	17293570:1262	2	1
AS2 ---| Homeo	Expression	These results indicate that AS2 is sufficient to induce adaxial cell fate and repress KNOX gene expression., However, AS2 and JLO must act antagonistically because AS2 represses KNOX expression, whereas JLO misexpression induces ectopic STM and KNAT1 expression., The maize AS2 ortholog, indeterminate gametophyte, is also required to prevent KNOX gene expression in lateral organs and in addition, …	14508003:5, 17557810:1325, 17913740:1076, 12692326:1063, 15833920:1089	2	5
AS2 ---| KNAT1	PromoterBinding	The two binding sites act nonredundantly, and interaction between AS1-AS2 complexes at these sites is required to repress BREVIPEDICELLUS., Her results suggest that AS1 and AS2 are negative regulators of KNAT1 and KNAT2, but are negatively regulated by STM., The AS1-AS2 complex binding sites in the KNAT1 promoter were found to be involved in KNAT1 repression in developing leaves (Guo et al., 2008…	18203921:4, 12586863:1114, 19088331:1063, 17601823:1320, 16006579:1299, 11487688:1075	2	6
AT1G34245 ---> stomata density	Regulation	EPF2 expression during leaf development affects stomatal density on the mature leaf., Two of these putative ligands, EPF1 and EPF2, are expressed exclusively in the stomatal lineage cells and negatively regulate stomatal density.	19398336:5, 20336477:2	2	2
AT3G25980 ---> cell differentiation	Regulation	With respect to pollen mitosis II, a number of Arabidopsis mutants (mad1, mad2, mad3, duo1, duo2, and cdka1) have been described that could be related to UBP3/UBP4 (Grini et al., 1999[Go]; Durbarry et al., 2005[Go], Iwakawa et al., 2006[Go]; Nowack et al., 2006[Go]). mad1 mutants are disrupted in cell or nuclear division during mitosis II, the mad2 mutation affects differentiation of the generati…	17905865:1298	2	1
AtGRF5 --+> leaf development	Regulation	Other genes, such as ANT, ARGOS, AN3, GROWTH-REGULATING FACTOR 5, JAG, SMP, and SWP, which promote cell division during leaf development, also seem to act on proliferation in the primordium (8-16).	16916932:1165	2	1
AtGRF5 ---> cell proliferation	Regulation	The transcription factor AtGRF5 and the transcription coactivator AN3 regulate cell proliferation in leaf primordia of Arabidopsis thaliana., Like cytokinins, GROWTH-REGULATING FACTOR5 is postulated to regulate the transition between cell proliferation and expansion (Gonzalez et al., 2010)., The transcription factors ANGUSTIFOLIA (AN3) and AtGRF5 function together to promote cell proliferation in…	15960617:100, 21205622:1310, 18483219:1041	2	3
ATHB-15 --+> organ formation	Regulation	We propose that CNA functions in parallel to the CLV loci to promote organ formation., Interestingly, cna is a dramatic enhancer of meristem size in clavata1/2/3 mutants, indicating that CNA may function with CLV genes to promote organ formation [11].	15705957:8, 21386988:1127	2	2
ATHB-15 ---> cell differentiation	Regulation	ATHB15 negatively regulates vascular cell differentiation ., Our results go along with those of Ohashi-Ito and Fukuda (2003)[Go], who characterized the expression profile of the ATHB15 gene of Arabidopsis and that of its Zinnia ortholog ZeHB-13, which were found to be involved in the differentiation of procambial and xylem cells, where they are expressed.	15773855:1152, 16617092:1262	2	2
ATHB-15 ---> meristem development	Regulation	This suggested that CNA, PHABULOSA, and PHAVOLUTA coordinately regulate meristem development., These observations suggest that ATHB15 may have a role in apical meristem formation as well as in vascular development in inflorescence stems, which are developmentally related (Clark et al., 1996; Laufs et al., 1998; McHale and Koning, 2004).	15705957:1293, 15773855:1140	2	2
ATHB-15 ---> meristem initiation	Regulation	All HD-Zip III Genes Regulate Postembryonic Meristem Initiation The REV, PHB, PHV, CNA, and ATHB8 genes also regulate postembryonic meristem initiation.	15598805:1136	2	1
ATHB-15 ---> meristem size	Regulation	In a clv background, mutations within the CNA gene led to dramatic defects in meristem size, organogenesis, stem cell maintenance, and the expression of WUS and CLV3., Many of the functions we identified for HD-Zip III genes had previously been indicated by studies of selected subsets of the HD-Zip III genes (Talbert et al., 1995[Go]; Zhong et al., 1997[Go]; McConnell and Barton, 1998[Go]; Zhong …	15705957:1315, 15598805:1256	2	2
ATHB-15 ---> organogenesis	Regulation	Although the primary defect(s) in the Cna- phenotype is not entirely clear, we propose that CNA promotes organogenesis in parallel with the CLV pathway.	15705957:1332	2	1
ATHB-15 ---> WUS	Expression	PHABULOSA, PHAVOLUTA, and CORONA play redundant roles in modulation of WUS expression during development (Green et al., 2005[Go])., The analysis of WUSCHEL expression led Williams et al. (2005) to propose that, in wild type plants, PHAVOLUTA/ATHB9, PHABULOSA/ATHB14, and CORONA/ATHB15 restrict shoot apical meristem activity by down-regulating WUSCHEL transcription.	16603652:1266, 17898423:1250	2	2
ATHB-7 ---> cell differentiation	Regulation	Arabidopsis ATHB7 and ATHB12 function as regulators of cell elongation, expansion, and differentiation during water stress responses.	20713465:1280	2	1
ATHB-7 ---> cytokinesis	Regulation	These results suggest that ATHB7 and ATHB12 may play an important role in the activation of the abnormal cell division associated with symptom development during geminivirus infection.	21625602:12	2	1
ATHB23 ---> leaf development	Regulation	These results indicate that ATHB23 is under the control of GA and other activators such as PHB, and is involved in establishing polarity during leaf development.	17387478:7	2	1
ATN ---> cytokinesis	Regulation	Previous work showed that Tan1 is required for spatial control of cytokinesis during maize leaf development., Alternatively, Tan1 may be indirectly required for the proper timing of cell division because of its role in the orientation of cell division., Thus, we conclude that Tan1 is also required during cytokinesis for guidance of phragmoplasts and new cell walls to previously established divisi…	11149933:1160, 11526080:1182, 9811795:1280	2	3
ATN ---> leaf development	Regulation	Finally, to explore the problem of how tan1 leaves can acquire normal overall shapes despite the abnormal division behavior of their constituent cells, we also investigated how the tan1 mutation affects arrangements of interphase cortical MTs during primordial stages of leaf development.	9811795:1294	2	1
ATNSI ---> cell differentiation	Regulation	AtNSI also could play a role in regulating plant cell growth and differentiation, acetylating proteins that induce cellular differentiation similar to targets of p300 or TIP60.	12837950:1303	2	1
ATRR3 ---| shoot morphogenesis	Regulation	Overexpression of ARR4 in cultured stems of the transgenics markedly promoted shoot formation in the presence of cytokinin, while overexpression of ARR8 repressed shoot formation and greening of calli.	12054542:2	2	1
ATSPO11-1 --+> DNA Damage	Regulation	Thus, both SPO11-1 and -2 seem to be involved in the induction of double-strand breaks., Mutant plants exhibit normal somatic growth but are sterile as a result of an inability to repair AtSPO11-induced double-strand breaks (Li et al., 2004)., To confirm that the presence of ?H2AX foci at G2/early leptotene was dependent on AtSPO11-1-induced double-strand breaks, immunolocalization studies were c…	17965269:1141, 21366595:1562, 17785529:1105, 16176934:1255	2	4
ATX1 ---> leaf morphogenesis	Regulation	Loss of ATX1 leads to flower homeotic defects and affects leaf morphogenesis (Alvarez-Venegas et al., 2003[Go]).	18375656:1067	2	1
AUX1 ---> cell differentiation	Regulation	Based on analysis of auxin-related mutant phenotypes, an ethylene signaling-independent pathway involved in root hair cell differentiation involving AUX1 and/or AXR1 has been proposed by Masucci and Schiefelbein (1996).	11299387:1139	2	1
AXR1 ---> cell proliferation	Regulation	Although these observations suggest that AXR1 might be involved in auxin-dependent cell proliferation during development (Tsukaya, 2002[Go]), there is no molecular data to support this claim.	12953103:1081	2	1
AXR1 ---> cytokinesis	Regulation	This additional staining was completely absent in auxin-treated axr1-12 seedlings, indicating that AXR1 is required for the first cell divisions of the lateral root founder cells (Figure 3A).	11884684:1138	2	1
AXR1 ---> meristem development	Regulation	The above observations suggest that the axr1-12 mutation affects lateral shoot growth after axillary meristem formation.	10557232:1242	2	1
BARD1 ---> DNA Damage	Regulation	Yu et al (2006) show that CtIP is ubiquitinated in a BRCA1/BARD1-dependent manner following DNA damage and that this modification leads to its association with chromatin, not to its degradation., Independent of the different degrees of deficiency found in the two mutant lines, our results clearly demonstrate that AtBARD1 is not only required for the repair of double-strand breaks by homologous re…	18007598:1240, 16957774:1220	2	2
BARD1 ---> meristem organization	Regulation	Our data suggest that BARD1 regulates shoot apical meristem organization and maintenance by limiting WUS expression to the organizing center., Interestingly, Han et al. (2008) suggested that BARD1 regulates shoot apical meristem organization and maintenance by limiting expression of the WUSCHEL gene in plants (Han et al., 2008).	18591352:8, 19457980:1275	2	2
BARD1 ---| WUS	Expression	BARD1 overexpression resulted in reduced WUS transcript levels, giving a wus-1-like phenotype., Another link between DNA damage and stem cell function is that the DNA repair gene BARD1 represses WUS [44].	18591352:6, 20739214:1215	2	2
BAS1 ---| leaf development	Regulation	Baier and Dietz (1999b)[Go] showed that BAS1 protects the photosynthetic apparatus against oxidative damage during leaf development in Arabidopsis.	12084836:1067	2	1
BFN1 ---> cell differentiation	Regulation	Whereas according to the present analysis, BFN1 is involved in both senescence and tracheary element differentiation, ZEN1 was specifically expressed in programmed cell death associated with tracheary element differentiation: it was not expressed in leaf senescence or in stress-induced cell death.	18603613:1235	2	1
BLH8 ---> flower initiation	Regulation	In this manuscript, we show that the photoperiodic floral induction of SPL3, SPL4, and SPL5 is dependent upon PNY and PNF.	21653282:7	2	1
BLH8 ---> organogenesis	Regulation	Results from these experiments indicate that the integrity of the central zone is impaired in pny pnf plants, which alters the balance of stem cell renewal and organogenesis.	21505100:6	2	1
BOP2 --+> AS1	Regulation	Our data suggest that BOP1 and BOP2 promote adaxial cell fate together with AS1 or AS2 during cellular differentiation in the leaf petiole, after the initial establishment of the adaxial-abaxial polarity axis via interaction between class III homeodomain/Leu zipper and KAN family genes.	17601823:1355	2	1
BOP2 --+> cell differentiation	Regulation	Taken together, these data suggest that BOP1/BOP2 activity is required for multiple cell differentiation events in the proximal regions of inflorescence lateral organs., The transcriptional activators BLADE-ON-PETIOLE1 (BOP1) and BOP2 are known to control Arabidopsis lateral organ differentiation by regulating gene expression along the adaxial-abaxial (dorsal-ventral) and proximal-distal polarity…	18339677:9, 20610407:3, 17601823:5	2	3
BOP2 ---> KNAT1	Expression	The downward-orienting silique phenotype of 35S:BOP1 and 35S:BOP2 plants may therefore result from strong suppression of BREVIPEDICELLUS transcription by highly expressed BOP1 or BOP2.	17601823:1325	2	1
BOP2 ---> leaf morphogenesis	Regulation	Here, we show that the organ-specific BTB-POZ domain proteins BLADE-ON-PETIOLE1 (BOP1) and BOP2 function as transcriptional activators during Arabidopsis thaliana leaf formation., These data indicate that an important function for BOP1 and BOP2 during organogenesis is to repress KNOX1 gene activity at the leaf base to ensure proper leaf formation., These data suggested that BOP1 and BOP2 might pl…	20118228:1, 20610407:1145, 17601823:1223	2	3
BOP2 ---> organogenesis	Regulation	We conclude that BOP1 and BOP2 play a key role in organ morphogenesis by suppressing both KNOX1 and YAB activity at the leaf base, thereby maintaining the proper cellular environment for normal leaf differentiation.	20610407:1082	2	1
BOP2 ---| AFO	Expression	The BOP1 and BOP2 genes directly induce AS2 expression and also negatively regulate FIL and YAB3 activity in developing leaves., Mutations in BOP1 and BOP2 activate and expand the transcription of the YAB gene FILAMENTOUS FLOWER into the adaxial marginal regions of the leaf, demonstrating that BOP1 and BOP2 are required to repress FILAMENTOUS FLOWER expression in this domain.	20610407:1282, 17601823:1362	2	2
BOP2 ---| leaf development	Regulation	These data indicate that BOP1 and BOP2 function in a redundant pathway to suppress excess growth in proximal positions during leaf development.	17601823:1105	2	1
BRL2 --+> cell differentiation	Regulation	Three lines of evidence suggest that VASCULAR HIGHWAY1 is involved in the promotion of differentiation.	12417696:1283	2	1
BRL2 ---> cell proliferation	Regulation	Ectopic expression of VASCULAR HIGHWAY1 in transformed wild-type Arabidopsis plants affects both venation patterning and cell proliferation and differentiation of many cell types in juvenile leaves.	12417696:1064	2	1
BRL2 ---| cytokinesis	Regulation	VASCULAR HIGHWAY1 could function to repress cell division in provascular/procambial cells by regulating their meristematic state, or VASCULAR HIGHWAY1 could function to promote the differentiation of provascular to procambial cells and/or of procambial cells to xylem and phloem in response to a ligand that serves as a temporal or spatial cue.	12417696:1282	2	1
BRL3 ---> cell differentiation	Regulation	However, BRL1 and BRL3 are mainly required for vascular differentiation, whereby synergistic interactions of BRI1 with BRL1 and BRL3 are required for regular vascular development [22].	17397538:1100	2	1
BRX ---> cell proliferation	Regulation	BRX encodes a key regulator of cell proliferation and elongation in the root, which has been implicated in the brassinosteroid pathway as well as in the regulation of auxin-responsive gene expression., The BRX locus affects cell proliferation in the apical root meristem.	19201913:2, 15031265:1153	2	2
CAD4 --+> cell differentiation	Regulation	The activities of the lignin-related enzymes phenylalanine ammonia lyase (EC 4.3.1.5) and cinnamyl alcohol dehydrogenase (CAD; EC 1.1.1.195) increased concomitantly with cell differentiation, indicating that the increase in enzyme activity was related to lignification of the cell walls and was not induced by stress.	16356917:2	2	1
CCR1 ---> cell differentiation	Regulation	We next examined the expression of IRREGULAR XYLEM3 (IRX3), IRX4, IRX12, XYLANASE3 , XYLEM-SPECIFIC PAPAIN-LIKE CYSTEIN PEPTIDASE1 (XCP1), BIFUNCTIONAL NUCLEASE1 (BFN1), At3g62160, and HOMEOBOX GENE8 , which are involved in the differentiation of tracheary elements, by quantitative RT-PCR analysis.	16214898:1214	2	1
CCR2 --+> cytokinesis	Regulation	These results demonstrate that CSDP1 and GRP7 genes suppress the cell-division defect of BX04, implying that Arabidopsis cold shock domain protein, glycine-rich RNA-binding protein and E.coli CspA share common basic activity that enables them to protect E.coli cells against cold shock stress.	17169986:1186	2	1
CDC45 ---> DNA Damage	Regulation	Bar in (A) = 5 µm for (A) to (L). spo11 CDC45 RNA interference Double-Mutant Phenotype The chromosome fragmentation seen in the CDC45 RNA interference plants could indicate that CDC45 is involved in repairing meiosis-specific double strand breaks.	14660803:1248	2	1
CDC45 ---> DNA replication	Regulation	Thus, it is likely that CDC45 plays a role in the round of DNA replication that occurs before meiosis, a premise that is compatible with its conserved function in other organisms., At CDC45, based upon information on CDC45 in yeast and mammalian system, is thought to play a role in DNA replication, and the At CDC45 RNA interference meiotic phenotypes are primarily postpachytene rather than earlie…	14660803:1279, 16473967:1277	2	2
CDC5 ---> cell cycle	Regulation	CDC5, a Myb-related protein, is reported to be essential for the G(2) phase of cell cycle in yeast and animals, but little is known about its function in plants., As a cell cycle regulator, the Myb-related CDC5 protein was reported to be essential for the G2 phase of the cell cycle in yeast and animals, but little is known about its function in plants., These results indicate that AtCDC5 is expre…	17298883:0, 17768399:0, 8917598:1164	2	3
CDC5 ---> cytokinesis	Regulation	These results suggest that AtCDC5 is essential for the cell division of the embryo and endosperm, and that AtCDC5 loss-of-function results in lethality at the zygote stage., These results suggest that the expression of AtCDC5 is necessary for cell division but it does not determine mitotic activity of the cells like CDC2a, and that the activity of AtCDC5 is regulated by posttranslational modifica…	17768399:1128, 8917598:1220	2	2
CDC5 ---> G2/M transition	Regulation	We found that the G2 to M (G2/M) phase transition was affected in the AtCDC5-RNAi plants, and that endoreduplication was increased., The MYB-related AtCDC5 gene of Arabidopsis is able to complement the growth-defective phenotype of a cdc5 temperature-sensitive Saccharomyces pombe mutant, restoring the G2/M transition (Hirayama and Shinozaki, 1996).	17768399:5, 18359753:1064	2	2
CDC5 ---> WUS	Expression	These results suggest that AtCDC5 is essential for the G2/M phase transition and may regulate the function of shoot apical meristem by controlling the expression of STM and WUS.	17768399:9	2	1
CDC6 --+> leaf development	Regulation	Thus, we conclude that CDT1 and CDC6 are able to induce, at least, one extra endocycle during leaf development.	15316110:1178	2	1
CDC6 ---> cell differentiation	Regulation	We also show that CDC6 and CDT1 are key targets for the coordination of cell proliferation, differentiation, and development.	15316110:4	2	1
CDC6 ---> cell proliferation	Regulation	We also show that CDC6 and CDT1 are key targets for the coordination of cell proliferation, differentiation, and development.	15316110:4	2	1
CDC6 ---> DNA replication	Regulation	Cdc6 is a key regulator of DNA replication in eukaryotes., In conclusion, the basic molecular mechanism for the activation of DNA replication origins by CDC6 might be conserved in metazoa and metaphyta., Overexpression of CDC6 or CDT1, both of which are required for DNA replication, elevated the density of stomata on Arabidopsis leaves (Castellano et al., 2004[Go])., Finally, CDC6 and CCS52A2 wer…	11604464:0, 11752380:1272, 17449809:1267, 20032077:1293	2	4
CDKB1;2 ---> cell cycle	Regulation	Cell cycle progression requires interaction between cyclin-dependent kinase B (CDKB) and cyclin B .	19414499:0	2	1
CDKB2;2 ---> cell cycle	Regulation	Recently, Andersen et al. (2008) demonstrated that CDKB2;1 and CDKB2;2 are necessary both for cell cycle progression and for meristem organization.	19457980:1271	2	1
CDKB2;2 ---> meristem organization	Regulation	Recently, Andersen et al. (2008) demonstrated that CDKB2;1 and CDKB2;2 are necessary both for cell cycle progression and for meristem organization.	19457980:1271	2	1
CDT1A --+> leaf development	Regulation	Thus, we conclude that CDT1 and CDC6 are able to induce, at least, one extra endocycle during leaf development.	15316110:1178	2	1
CDT1A ---> cell differentiation	Regulation	We also show that CDC6 and CDT1 are key targets for the coordination of cell proliferation, differentiation, and development., The mechanisms by which AtCDT1 participates in plastid division and differentiation remain to be elucidated.	15316110:4, 15928083:1266	2	2
CDT1A ---> cell proliferation	Regulation	We also show that CDC6 and CDT1 are key targets for the coordination of cell proliferation, differentiation, and development., The protein encoded by At2g31270 is similar to the CDT1 protein that promotes DNA replication in yeast (Saccharomyces cerevisiae; Nishitani et al., 2000[Go]) and was recently identified as an Arabidopsis CDT1 protein affecting leaf cell division and cell proliferation (Ca…	15316110:4, 16244158:1323	2	2
CDT1A ---> cytokinesis	Regulation	AtCDT1, a member of the prereplication complex, could coordinate plastid and cell division., If so, downregulation of AtCDT1 could be one of the pathways used by class-II TCP genes to negatively regulate cell division., The protein encoded by At2g31270 is similar to the CDT1 protein that promotes DNA replication in yeast (Saccharomyces cerevisiae; Nishitani et al., 2000[Go]) and was recently iden…	15928083:1276, 18818695:1178, 16244158:1323	2	3
CDT1A ---> DNA replication	Regulation	Here, down-regulation of AtCDT1a and AtCDT1b, members of the prereplication complex, is shown to alter both nuclear DNA replication and plastid division in Arabidopsis thaliana., GEM was found to interact with CDT1, a central component of the DNA replication machinery., Overexpression of CDC6 or CDT1, both of which are required for DNA replication, elevated the density of stomata on Arabidopsis l…	15928083:2, 20585618:1338, 17449809:1267, 17108152:1320, 17725544:1055	2	5
CEL2 ---> cytokinesis	Regulation	Except for the targeting to plasmodesmata, this intracellular distribution is similar to that observed for KORRIGAN, a membrane-bound endo-1,4-ß-glucanase essential for cytokinesis in Arabidopsis (Zuo et al., 2000[Go]).	12953111:1352	2	1
CKI1 ---> cytokinesis	Regulation	Therefore, the AHP genes appear to play a more dominant role than the cytokinin receptor genes and CKI1, being involved in the regulation of both cell division and cell expansion during plant growth and development.	20363773:1351	2	1
CKS1 ---> cell cycle	Regulation	The SUC1/CKS1 proteins associate with cyclin-dependent kinases and play an essential role in the regulation of the cell cycle., Although the CKS1 proteins are essential for cell cycle progression in vivo, their precise biological function is still unclear.	11319029:0, 11432958:1059	2	2
CKS1 ---| meristem size	Regulation	CKS1At overexpression in Arabidopsis thaliana inhibits growth by reducing meristem size and inhibiting cell-cycle progression.	11319029:100	2	1
CKS2 ---| cell cycle	Regulation	In addition, the overexpression of CKS2 might inhibit G2/M cell cycle progression in a similar way as assumed for the G1/S transition (Fig. 4B).	15908605:1238	2	1
CKS2 ---| G2/M transition	Regulation	In addition, the overexpression of CKS2 might inhibit G2/M cell cycle progression in a similar way as assumed for the G1/S transition (Fig. 4B).	15908605:1238	2	1
CKX1 ---| cytokinesis	Regulation	In roots, expression of Ckx1 in the epidermal cell layer might prevent cytokinins in the rhizosphere from perturbing root growth or cell division.	12857805:1339	2	1
CLASP ---> cytokinesis	Regulation	We show that AtCLASP is required for cell morphogenesis and cell division.	18042620:1061	2	1
CLF --+> DNA replication	Regulation	The results suggest that CLF is required persistently to keep AGAMOUS silenced in leaves, presumably to restore histone methylation after DNA replication, when it is thought that parental histones and newly synthesised histones are randomly assorted between the two daughter DNA chains (Henikoff et al, 2004; Annunziato, 2005).	16957776:1311	2	1
CLF ---> cytokinesis	Regulation	Thus, the CLF gene appears to affect cell division at an earlier stage and cell elongation throughout the development of leaf primordia.	9736998:7	2	1
CLF ---> leaf morphogenesis	Regulation	Mutations in the CLF gene result in altered leaf morphology and also homeotic alterations in flower development (11)., The first example was the curly leaf mutation, which affects Arabidopsis flowering time, leaf morphology and flower development (Goodrich et al., 1997).	11691919:1170, 11731464:1050	2	2
CLF ---| AP3	Expression	In leaves, CURLY LEAF represses the expressions of AGAMOUS and APETALA3 , which encode MADS proteins (Goodrich et al., 1997).	14966217:1253	2	1
CLF ---| SAR3	Regulation	Polycomb Group proteins such as CURLY LEAF, EMF2, and FERTILIZATION-INDEPENDENT ENDOSPERM appear to repress the expression of floral homeotic genes during vegetative growth to prevent precocious flowering (Goodrich et al., 1997[Go]; Kinoshita et al., 2001[Go]; Yoshida et al., 2001[Go]); VERNALIZATION2, another Polycomb Group protein, is required to maintain the repression of the key floral repres…	12837946:1243	2	1
CLV1 --+> cell differentiation	Regulation	The CLAVATA1 (CLV1) receptor kinase controls stem cell number and differentiation at the Arabidopsis shoot and flower meristems., In Arabidopsis thaliana, WUSCHEL (WUS) is a key factor promoting stem cell identity, whereas the CLAVATA (CLV1, CLV2, and CLV3) loci appear to promote differentiation by repressing WUS expression., CLAVATA1 (CLV1), CLV2, CLV3, CORYNE (CRN), BAM1 and BAM2 are key regula…	12724544:0, 15705957:1, 20626648:0, 10938344:1050, 10640280:1050, 9701578:1259, 20729480:1075, 9160749:337, 15705957:72, 10339424:98 <more data available...>	2	15
CLV1 ---> cell proliferation	Regulation	A good example is the meristem regulator CLV1, the Arabidopsis receptor kinase that regulates cell proliferation and organ formation at the meristems (46)., CLV1 has been postulated to either inhibit proliferation of undifferentiated cells at the meristem or promote the transition of these cells toward differentiation., The kinase is highly similar to the Arabidopsis CLAVATA1 (CLARK et al. 1997) …	11335717:1293, 9701578:1063, 16452143:1206, 11154298:1140, 12411574:1069, 10640280:1050, 12101128:1041	2	7
CLV1 ---> cytokinesis	Regulation	CLV1 is involved in the control of cell division and differentiation in the shoot apical meristem with CLV3 being the putative peptide ligand (Fletcher et al., 1999)., CLV1 is predicted to either promote differentiation and organ formation or repress cell division in the meristematic regions; KAPP would therefore function to promote cell division or suppress differentiation.	10938344:1050, 9701578:1259	2	2
CLV1 ---> meristem development	Regulation	The CLAVATA (CLV1 and CLV3) and SHOOT MERISTEMLESS (STM) genes specifically regulate shoot meristem development in Arabidopsis., CLV1 has not been found to affect root meristem development.., The Arabidopsis genes CLAVATA1 (CLV1) and CLAVATA3 (CLV3) appear to play important roles in the regulation of shoot meristem development., The phenotypes of clv1 and clv3 mutants are identical, and these two…	8625843:0, 12045281:1262, 12953055:1128, 10521522:1057, 11154298:1140, 15772289:1273, 15367721:1062, 12644646:1072, 15319482:1075, 11526204:1032	2	10
CLV1 ---> meristem initiation	Regulation	CLV3 has been shown to be secreted in several assays, while CLV3 overexpression leads to meristem differentiation, dependent on CLV1 function (Brand et al., 2000[Go]; Rojo et al., 2002[Go]).	16407446:1068	2	1
CLV1 ---> meristem size	Regulation	CLV1 plays a role in regulating meristem size in the shoot apical meristem, and, perhaps, this homolog may play a similar role in the root meristem., The CLAVATA1 (CLV1) and CLV3 genes in Arabidopsis are involved in maintaining meristem size by balancing the rates of cell division and primordial initiation., When combined with a phenotypically weak clv allele, such as clv1-7, cna-1 enhanced the C…	12913156:1191, 12571106:1335, 15705957:1100	2	3
CLV1 ---> nodulation	Regulation	Long-distance signaling in nodulation directed by a CLAVATA1-like receptor kinase.	12411574:100	2	1
CLV1 ---> organ formation	Regulation	A good example is the meristem regulator CLV1, the Arabidopsis receptor kinase that regulates cell proliferation and organ formation at the meristems (46)., CLV1 is predicted to either promote differentiation and organ formation or repress cell division in the meristematic regions; KAPP would therefore function to promote cell division or suppress differentiation.	11335717:1293, 9701578:1259	2	2
CLV1 ---> WUS	Expression	In Arabidopsis thaliana, WUSCHEL (WUS) is a key factor promoting stem cell identity, whereas the CLAVATA (CLV1, CLV2, and CLV3) loci appear to promote differentiation by repressing WUS expression., The CLAVATA1 receptor regulates WUS levels via a negative feedback loop., CLV1, CLV2, and CLV3 function in a common genetic pathway to regulate the expression domain of the stem cell-promoting transcri…	15705957:1, 15833920:1176, 18780746:1075, 12724544:1355, 12068101:1065, 20729480:1074	2	6
CLV1 ---| cell proliferation	Regulation			2	0
CLV1 ---| cytokinesis	Regulation	A similar process may account for CLV1 affecting L1 cell division and/or differentiation., CLV1 is predicted to either promote differentiation and organ formation or repress cell division in the meristematic regions; KAPP would therefore function to promote cell division or suppress differentiation., Because the pool of stem cells is increased by proliferation of these cells and decreased by inco…	9160749:337, 9701578:260, 9160749:291, 11123800:219	2	4
CLV2 --+> cell differentiation	Regulation	In Arabidopsis thaliana, WUSCHEL (WUS) is a key factor promoting stem cell identity, whereas the CLAVATA (CLV1, CLV2, and CLV3) loci appear to promote differentiation by repressing WUS expression., CLAVATA1 (CLV1), CLV2, CLV3, CORYNE (CRN), BAM1 and BAM2 are key regulators that function at the shoot apical meristem of plants to promote differentiation by limiting the size of the organizing center…	15705957:1, 20626648:0	2	2
CLV2 ---> meristem development	Regulation	Here, we suggest that SOL2, together with CLV2, plays an important role in the regulation of root meristem development through the CLE signaling pathway., Thus, Cf-9-dependent defense signaling and CLV2-dependent regulation of meristem development seem to be accomplished via distinct mechanisms, despite the structural similarity of their key components Cf-9 and CLV2., CLV2 also functions in the s…	18854335:4, 11910014:10, 10072399:1086, 15489527:1092, 10521522:1074, 15367721:1062	2	6
CLV2 ---> meristem maintenance	Regulation	In addition, Receptor-like proteins play a role in plant development; Arabidopsis (Arabidopsis thaliana) TOO MANY MOUTHS (TMM) regulates stomatal distribution, while Arabidopsis CLAVATA2 (CLV2) and its functional maize (Zea mays) ortholog FASCINATED EAR2 regulate meristem maintenance.	18434605:2	2	1
CLV2 ---> meristem size	Regulation	CLAVATA2 (CLV2), an leucine-rich repeat-receptor-like protein, acts together with the LRR-receptor-like kinase CLV1 to control meristem size (Jeong et al., 1999; Kayes and Clark, 1998).	21443627:1220	2	1
CLV2 ---> nodulation	Regulation	The Clavata2 genes of pea and Lotus japonicus affect autoregulation of nodulation.	21276104:100	2	1
CLV2 ---> WUS	Expression	In Arabidopsis thaliana, WUSCHEL (WUS) is a key factor promoting stem cell identity, whereas the CLAVATA (CLV1, CLV2, and CLV3) loci appear to promote differentiation by repressing WUS expression., The expression of WUS is controlled by the three CLAVATA genes (CLV1, 2, and 3) that act together in a signal transduction pathway and restrict stem cell fate (Brand et al., 2000; Schoof et al., 2000).	15705957:1, 12068101:1065	2	2
CPC --+> cell differentiation	Regulation	CAPRICE (CPC) encodes a small protein with an R3 MYB motif and promotes root hair cell differentiation in Arabidopsis thaliana., Previous studies showed CAPRICE (CPC) promotes differentiation of hair-forming cells by controlling a negative regulator, GLABRA2 (GL2), which is preferentially expressed in hairless cells., CPC is required for the differentiation of hair cells in both the H and N posit…	18305006:0, 12403712:1, 14730071:1243, 20110266:1336, 18826618:1401	2	5
CPC --+> cytokinesis	Regulation	Although some cellular events occurring in cpc, try, and/or cpc try at the early stage of hair cell-fate specification such as vacuolation rate or cytoplasmic density have not been studied, it is known that CAPRICE and TRIPTYCHON act together at an early stage to increase the cell division rate in the hair-forming cell files relative to the non-hair-forming ones (Schellmann et al., 2002[Go]).	15967776:1162	2	1
CPN60A ---> cell differentiation	Regulation	These results indicated that the differentiation of plastids into chloroplasts during Arabidopsis embryo development requires a functional chaperonin-60[alpha ] protein.	11402200:1249	2	1
CRK1 --+> cell cycle	Regulation	These results indicated that overexpression of cak1At or crk1 activated the cell division cycle, leading to a short-cell phenotype in fission yeast.	9560221:1131	2	1
CRY2 ---> flower initiation	Regulation	Arabidopsis cryptochrome 2 (CRY2) mediates blue light inhibition of hypocotyl elongation and photoperiodic control of floral initiation., Arabidopsis thaliana cryptochrome 2 (CRY2) mediates photoperiodic promotion of floral initiation and blue light inhibition of hypocotyl elongation., This result suggests that, in addition to the phyB-dependent function, cry2 also acts redundantly with cry1 to p…	17438275:1, 19141709:0, 10207133:5, 17965271:1112, 9478898:1021, 11161059:1078, 10806223:1231	2	7
CSLD3 ---> nodulation	Regulation	As root hair deformation is a defined procedure for nodule initiation, cellulose synthase-like protein D3 is likely to influence nodulation development.	17001343:1163	2	1
CSN5A ---> cell proliferation	Regulation	The OsPCNA and OsJab1 proteins were expressed and accumulated mostly in the shoot apical meristem and ears, suggesting that OsJab1 is involved in cell proliferation in cooperation with OsPCNA.	12783325:5	2	1
CUC3 ---> meristem development	Regulation	In Arabidopsis thaliana, redundant functions of the CUP-SHAPED COTYLEDON genes CUC1, CUC2, and CUC3 regulate embryonic shoot meristem formation and cotyledon boundary specification., The CUC2 gene and two other members of the NAC family of transcription factors, CUC1 and CUC3, are required for embryonic shoot meristem formation and specification of the organ boundary (Aida et al., 1997[Go]; Takad…	17122068:1, 17098808:1091	2	2
CUC3 ---> meristem initiation	Regulation	These results indicate that CUC3 is a major regulator for axillary meristem initiation and separation of the meristem from the main stem.	17122068:1207	2	1
CUC3 ---> shoot morphogenesis	Regulation	Moreover, the single mutation of cuc3 causes cotyledon fusion and axillary shoot phenotype at a frequency higher than that in the cuc1 or cuc2 single mutations, indicating that the loss of CUC3 is less well compensated by the other CUC genes than is the loss of either CUC1 or CUC2.	17122068:1329	2	1
CYCA1;1 ---> cell cycle	Regulation	The cell cycle genes cycA1;1 and cdc2Os-3 are coordinately regulated by gibberellin in planta.	10987556:100	2	1
CYCA3;2 --+> cytokinesis	Regulation	Local and transient induction of Nicta;CYCA3;2 expression induces cell division in both the shoot apical meristem and the leaf primordia (Wyrzykowska et al., 2002[Go])., For example, though plants lack E-type cyclins which are involved in G1/S checkpoint control in animals, it was reported recently that Nicta;CycA3;2 can control cell division and differentiation (Yu et al., 2003[Go]), functions t…	14615597:1071, 15208425:1289	2	2
CYCA3;2 ---> cell differentiation	Regulation	Tobacco CYCA3;2 resulted in impaired cell differentiation and endoreduplication when overexpressed in Arabidopsis (Yu et al., 2003)., For example, though plants lack E-type cyclins which are involved in G1/S checkpoint control in animals, it was reported recently that Nicta;CycA3;2 can control cell division and differentiation (Yu et al., 2003[Go]), functions that are analogous to those of cyclin…	17012601:1299, 15208425:1289	2	2
CYCA3;4 --+> cytokinesis	Regulation	Different cell cycle regulators show distinct expression patterns in germination (Fig. 2), and during phase I, before the activation of cell division within the root apical meristem, transcription of six D-type (CYCD) and two A-type (CYCA) cyclins is up-regulated (CYCA3;4 and CYCA1;2).	16227434:1152	2	1
CYP711A1 ---> meristem initiation	Regulation	MAX1 and MAX2 appear to specifically control axillary growth rate after axillary meristem initiation.	12692320:1291	2	1
DDL ---> cell differentiation	Regulation	To our knowledge, DDL is the first example of a nuclear, localized forkhead-associated domain-containing protein functioning in plants, and may also have a role in cell division or differentiation.	16679419:1267	2	1
DDL ---> cell proliferation	Regulation	The dawdle growth defects and localization to the nucleus supports the idea that DDL may have a role in the regulation of cell proliferation.	16679419:1260	2	1
DDL ---> cytokinesis	Regulation	To our knowledge, DDL is the first example of a nuclear, localized forkhead-associated domain-containing protein functioning in plants, and may also have a role in cell division or differentiation.	16679419:1267	2	1
DET3 --+> leaf morphogenesis	Regulation	In addition to the presence of a short hypocotyl and at least partially open cotyledons in the dark, cop1 (Deng and Quail 1992 [Down]), det1 (Chory et al. 1989b [Down]), and det3 (Cabrera y Poch et al. 1993 [Down]) have been shown to initiate leaf formation in the dark.	9490745:1268	2	1
DIS1 ---> cytokinesis	Regulation	Mutations in several Arp2/3 subunits cause defects in the establishment of cell polarity in the mother cell during cell division, leading to the unrestricted isotropic growth of the mother cell.	12913159:1277	2	1
DMC1 --+> RAD51	Regulation	Consistent with this idea, AtRAD51 is transcriptionally activated both after ? ray-induced DNA damage and in dmc1 flowers (Doutriaux et al. 1998 [Down])., The divergence of the PhePP domain in C. elegans is less surprising given the absence of DMC1 in this organism, which promotes meiotic recombination through the high-level expression of RAD51 alone (Takanami et al, 2000)., Although dmc1 single …	10488231:1264, 17541404:1190, 15258261:1268, 15014444:1247	2	4
DMC1 ---> DNA Damage	Regulation	We think it unlikely that Dmc1 directly promotes the formation of double-strand breaks because this has not been observed for Dmc1 or any RecA homologs in other species., We thus propose that, following the introduction of double-strand breaks by Spo11, an essential step in repair by homologous recombination requires either Brca2 or Rad51 and Dmc1., In agreement with this conclusion, the addition…	10488231:1255, 15014444:1231, 16763194:1298	2	3
DWF1 --+> leaf morphogenesis	Regulation	Vegetative meristems were measured 14 days after sowing after dissection and viewing under a Nikon SMZ800 microscope. tassel dwarf1-glf increases the penetrance of the knotted1-E1 ectopic vegetative leaf phenotype:.	19153258:1090	2	1
DWF1 ---> meristem size	Regulation	Following the assumption that ear spikelet number correlates with inflorescence meristem size, our data indicate that tassel dwarf1 and fasciated ear2 do not act exclusively in a single pathway to control meristem size.	15716347:1295	2	1
DWF1 ---| cell cycle	Regulation	DIM inhibited synchronized HepG2 cell-cycle progression., DIM-mediated G1 cell cycle arrest in MCF-7 and MDA-MB-231 human breast cancer cells., As observed after 24 h, the combination of 10 µM sulforaphane with 10 µM DIM caused a significant G2/M cell-cycle arrest., We discovered that the direct exposure of indole-3-carbinol or DIM natural indoles to human breast cancer cells induces G1 cell-cycl…	16385077:1163, 12151347:1142, 17331956:1215, 12840223:1172, 16267208:1057, 16651444:1224, 9461564:1078	2	7
DWF1 ---| cell proliferation	Regulation	DIM inhibited HepG2 cell proliferation., DIM treatments reduced proliferation by as much as 60%., The results indicated further that 10 µM DIM inhibited proliferation by 55% after 4 days and by ~60% after 6 days of treatment., Our results indicate that cytotoxic concentrations of sulforaphane:DIM combinations affect cell proliferation synergistically., DIM treatment strongly inhibits breast cance…	16385077:1114, 16267208:1231, 11698343:1125, 17331956:1056, 12840223:1148, 12151347:1056	2	6
DWF1 ---| cytokinesis	Regulation	We report here an in-depth characterization of a narrow leaf and dwarf1 rice mutant that shows significant reduction in plant growth due to retarded cell division.	19765235:2	2	1
DWF1 ---| DNA replication	Regulation	In cultured human hepatoma HepG2 cells, DIM blocked DNA synthesis and mitosis in a concentration-dependent manner, which was consistent with the outcome of topoisomerase inhibition in these cell-cycle phases., In multiple experiments, ICZ and DIM caused only an average of 10% inhibition of DNA synthesis under these conditions, which was not statistically significant. [Figure 1] View larger versio…	16385077:5, 9461564:1182	2	2
DWF1 ---| G2/M transition	Regulation	As observed after 24 h, the combination of 10 µM sulforaphane with 10 µM DIM caused a significant G2/M cell-cycle arrest.	17331956:1215	2	1
E2FC ---> cell proliferation	Regulation	Arabidopsis SKP2A is an F-box protein that regulates the stability of the E2FC-DPB transcription factor, a repressor of cell proliferation., E2FC was proposed to function as a repressor of cell cycle genes and, therefore, a negative regulator of cell proliferation., For instance, E2Fc-DPb restricts cell division and is one of the components in the coordination between cell proliferation and endor…	19704565:2, 16920782:1256, 20032077:1357	2	3
E2FC ---> leaf development	Regulation	Overexpression of DPB and a stable form of E2FC (del Pozo et al., 2002[Go]) produces severe defects in cotyledon and leaf development.	16920782:1076	2	1
E2FC ---| cell cycle	Regulation	E2FC was proposed to function as a repressor of cell cycle genes and, therefore, a negative regulator of cell proliferation.	16920782:1256	2	1
E2FC ---| cytokinesis	Regulation	Likewise, overexpression of a stable form of the AtE2Fc protein negatively affects cell division and increases cell size., These results indicate that ectopic expression E2FC reduces cell division potential in the meristems., However, AtE2Fc is an inhibitor of cell division that restricts cell proliferation in the dark (Del Pozo et al., 2002[Go])., E2Fa to E2Fc have important roles regulating tra…	12468727:6, 16920782:1212, 15308755:1069, 18923020:1303	2	4
EBP ---> cytokinesis	Regulation	Introduction of the ein2 mutation into the hyd1 background led to a decreased frequency of ectopic cell divisions in the shoot at 7 dpg, though not at 3 dpg, as monitored by CYC1At::CDB::GUS expression (Fig. 8).	20808926:1280	2	1
EDE1 --+> G2/M transition	Regulation	Our expression studies, together with the tight coresponse of EDE1 with many genes that show transcriptional upregulation during G2/M, strongly suggest that EDE1 expression is highly regulated during the cell cycle.	19151224:1205	2	1
EFS ---> cell proliferation	Regulation	Our observation also revealed that SDG8 plays important roles in cell proliferation, organ size control, and fertility.	18070919:1356	2	1
EGL3 ---> cell differentiation	Regulation	The two distinct cell types arise by the differential accumulation of the WEREWOLF-GLABRA3/ENHANCER OF GLABRA3-TESTA GLABRA transcriptional complex, which directs non-hair cell differentiation. (This figure is available in colour at JXB online.).	19174459:1114	2	1
ELF3 ---| flower initiation	Regulation	Although there is clear evidence that ELF3 functions to repress floral initiation in the long-day plant Arabidopsis, what function does the tomato homolog of ELF3 have in day-neutral varieties of that species?	11402160:1252	2	1
ELF5A-1 ---> cell proliferation	Regulation	Eukaryotic translation initiation factor 5A (eIF5A) is involved in cell proliferation, senescence, development and environmental response., Although originally identified as a translation initiation factor, recent studies in mammalian and yeast (Saccharomyces cerevisiae) cells suggest that eIF-5A is mainly involved in RNA metabolism and trafficking, thereby regulating cell proliferation, cell gro…	16735237:0, 17513484:1, 15557091:1068	2	3
ELF5A-1 ---> cytokinesis	Regulation	A similar view is also shared by Thompson et al. (2004)[Go], who proposed that different isoforms of eIF-5A function distinctively in the regulation of cell divisions and cell death., Although more definitive testing would be needed to demonstrate that the gene family members of SleIF-5A have even a degree of overlapping function during senescence, it is noteworthy that both gene family members o…	17513484:1374, 15951486:1262	2	2
EMB2301 ---> cell differentiation	Regulation	Our results indicate that NST1 and NST2 can be positive regulators of secondary wall thickening in tracheary elements but that the entire process of differentiation of tracheary elements is unlikely to be regulated by NST1 and NST2.	16214898:1223	2	1
EPF1 ---> stomata density	Regulation	Two of these putative ligands, EPF1 and EPF2, are expressed exclusively in the stomatal lineage cells and negatively regulate stomatal density., Through this screening, we found At2g20875 (EPF1), which caused a decrease in stomatal density when overexpressed.	20336477:2, 17639078:1157	2	2
ER --+> EDS1	Expression	Inoculations of Landsberg-erecta plants with the avirulent bacterial pathogen or treatment with salicylic acid induced a 2- to 3-fold increase in EDS1 mRNA levels and a massive accumulation of PR1 mRNA (Fig. 4 A).	10077677:1192	2	1
ER --+> leaf development	Regulation	For the detected Quantitative trait locus, the Landsberg erecta alleles increased the rate of leaf development compared with the Shakdara alleles.	15122039:1168	2	1
ER ---> cell cycle	Regulation	One possible explanation for these findings is that ERECTA is required for proper cell cycle progression.	12724536:1331	2	1
ER ---> cell differentiation	Regulation	Therefore, our results indicate that both ERECTA/ERL1/ERL2 and MPK3/MPK6 play important roles in normal anther lobe formation and anther cell differentiation., Together, our findings suggest that erecta mutations and ?Kinase expression may inhibit cell division and promote premature differentiation of the 4C cells.	19825569:10, 12724536:1273	2	2
ER ---> cell proliferation	Regulation	Perhaps both auxin and ERECTA promote inflorescence growth via largely independent pathways but with overlaps in their ultimate downstream processes (e.g. cell proliferation)., Biochemical and phenotypic analyses of the null erecta allele expressing ?Kinase revealed the presence of multiple interrelated pathways that act together with ERECTA to coordinate cell proliferation and cell expansion wit…	16126863:1294, 12724536:1275, 18757555:1204	2	3
ER ---> cytokinesis	Regulation	A quantitative trait locus at ERECTA marker controlled cell expansion and cell division, in interaction with two other quantitative trait locus at SNP295 and SNP21 markers., Together, our findings suggest that erecta mutations and ?Kinase expression may inhibit cell division and promote premature differentiation of the 4C cells., The Arabidopsis gene SEEDSTICK is required for ovule identity and p…	18701672:3, 12724536:1273, 19422692:1262	2	3
ER ---> Homeo	Regulation	With the aim of ascertaining whether overexpression of KNOX or LFY genes in ron2 and lug mutant leaves could account for their increased serration, total RNA was isolated from Landsberg erecta vegetative leaves, which was reverse transcribed and amplified by conventional PCR, with primers corresponding to LFY and the KNOX genes STM, KNAT1, KNAT2, and KNAT6 (Table 2, primers were chosen over an in…	15208345:1247	2	1
ER ---> leaf shape	Regulation	Because agb1 and erecta affect both leaf shape and petiole length (Figure 4, Table 6), we addressed the interaction between agb1 and erecta in the control of leaf shape by analyzing the agb1 erecta double mutant.	11752377:1159	2	1
ER ---> stomata density	Regulation	In Arabidopsis, ERECTA has been found to modify transpiration efficiency by affecting epidermal and mesophyll development, stomatal density and leaf porosity (Masle et al., 2005)., ERECTA, GPA1, CA1/4, and HDG11 are Arabidopsis genetic determinants known to regulate water use efficiency through modulation of stomatal density (Masle et al., 2005; Yu et al., 2008; Hu et al., 2010; Nilson and Assman…	20128882:1419, 21169508:1219, 19861657:1075, 17639078:1106	2	4
ERH3 ---> cell differentiation	Regulation	The pattern of cell differentiation and the expression of molecular markers of cell fate is altered in the ectopic root hair 3 (erh3) mutant epidermis indicating that ERH3 is required for the specification of cell fates from early in development (in the meristem) through differentiation., The ECTOPIC ROOT HAIR genes ERH1 and ERH3 are required for correct differentiation of rhizodermal cells. erh1…	11782406:3, 14730071:1145	2	2
ERS1 ---> cytokinesis	Regulation	ERS1 and its homologues may be therefore generally involved in cell division and cell expansion independent of the particular plant species.	11847239:1235	2	1
ERS1 ---> flower morphogenesis	Regulation	Although the etr1;ers1-3 mutants flowered, they had severely reduced fertility and altered floral morphology with an apparent decrease in the size of some floral organs compared to wild type (Fig. 4E, F).	17224067:1174	2	1
ETG1 --+> cytokinesis	Regulation	Loss of E2F TARGET GENE 1 decreases the cell division rate.	18528439:1068	2	1
ETG1 --+> RAD51	Expression	Expression of both RAD51 and WEE1 was significantly upregulated in the etg1-1 (Figure 6A) and similarly in etg1-2 seedlings (data not shown).	18528439:1207	2	1
ETG1 ---> cell cycle	Regulation	Here, we demonstrate that depletion of the evolutionarily conserved minichromosome maintenance helicase-binding protein ETG1 of Arabidopsis thaliana resulted in a stringent late G2 cell cycle arrest., Loss of E2F TARGET GENE 1 function causes a G2 cell cycle arrest.	20090939:2, 18528439:1110	2	2
ETG1 ---> DNA replication	Regulation	E2F TARGET GENE 1 was associated with the minichromosome maintenance complex and was crucial for efficient DNA replication.	18528439:3	2	1
ETG1 ---| G2/M transition	Regulation	These data indicate that the G2-to-M transition was inhibited in the etg1-1 mutant.	18528439:1114	2	1
ETT ---> AS1	Expression	Transgenic plants producing ARF3 transcripts insensitive to tasiR-ARF resembled as2 mutant 58, 59; however, whether ARF3/4 affect AS1/2 expressions remains to be determined.	17549070:1116	2	1
ETT ---> leaf development	Regulation	Recent studies have shown that tasiR-AUXIN RESPONSE FACTOR-mediated cleavage of ARF3 is required for normal leaf development in Arabidopsis, and accordingly, infer a role for the trans-acting small interfering RNA pathway in leaf polarity (Fahlgren et al. 2006; Garcia et al. 2006).	17403777:1146	2	1
ETT ---> pistil development	Regulation	Mutations in ETT cause severe defects in gynoecium development, including an enlarged stigma, an elongated gynophore and a reduced ovary that develops transmitting tract tissue on the outside (Sessions and Zambryski, 1995[Go]).	17855426:1322	2	1
EXPA10 ---> leaf morphogenesis	Regulation	For example, antisense inhibition of the Arabidopsis expansin gene AtEXP10 resulted in a curled leaf phenotype similar to that seen in epinastic (Cho and Cosgrove, 2000).	11553734:1197	2	1
F15D2.35 ---| CUC2	Expression	In the cuc3 background, the expression levels of CUC1 and CUC2 were reduced by ectopic expression of AS1, miR164A, INDOLE-3-ACETIC ACID3/SHORT HYPOCOTYL2, or At1g29460 (Figure 6K).	21119060:1226	2	1
F15K9.22 ---> meristem size	Regulation	Taken together, our data suggest a scenario in which FAF2 and FAF4 modulate meristem size while the function of the other two FANTASTIC FOUR genes remains to be investigated.	21176196:1263	2	1
F15K9.22 ---> WUS	Regulation	In wild-type plants, only FAF2 and FAF4 are likely to participate in the regulation of WUS since only these two genes are normally expressed in the centre of the shoot meristem.	21176196:1211	2	1
FAS1 --+> RAD51	Regulation	In comparison, RAD51 was induced 1.5-fold at best in fasciata1-4, whereas intrachromosomal homologous recombination was stimulated nearly 100-fold., Up-regulation of the CYCB1;1, RAD51, PARP1, and BRCA1 genes, which was constitutively activated in fas1-4 plants early after germination (see Fig. 4C), but not of the Ku70 gene, was maintained later during seedling growth (Fig. 7B).	16980538:1241, 17351056:1287	2	2
FAS1 ---> DNA Damage	Regulation	Despite the increased expression of genes for DNA repair, fas1 and fas2 seedlings are hypersensitive to the DNA-damaging agent methylmethane sulfonate (6), suggesting that replication defects in fas1 and fas2 might lead to DNA damage that largely diminishes the available capacity of the repair machinery.	16452472:1172	2	1
FAS1 ---> WUS	Regulation	In plants, FASCIATA1 (FAS1) and FAS2, which encode components of chromatin assembly factor1, affect meristem function by regulating the expression of WUS and CLV3 (Kaya et al., 2001[Go]).	16243907:1275	2	1
FAS1 ---| SAR3	Regulation	Loss of FAS1 results in reduced type A cyclin-dependent kinase activity, inhibits mitotic progression, and promotes a precocious and systemic switch to the endocycle program.	17351056:6	2	1
FIE ---> cell proliferation	Regulation	There are several variants of the E(Z)-ESC complex in plants (Reyes and Grossniklaus 2003[Go]; Chanvivattana et al. 2004), the best studied being the MEA-FIE complex (Köhler et al. 2003a[Go]), which regulates cell proliferation during reproductive development., One interpretation is that important functions of FIE and MEA are to directly or indirectly inhibit proliferation of the central cell and…	16651654:1046, 11090224:1220	2	2
FIE ---> leaf development	Regulation	Thus, FIE is essential for the control of shoot and leaf development.	14871310:6	2	1
FIE ---| SAR3	Regulation	Polycomb Group proteins such as CURLY LEAF, EMF2, and FERTILIZATION-INDEPENDENT ENDOSPERM appear to repress the expression of floral homeotic genes during vegetative growth to prevent precocious flowering (Goodrich et al., 1997[Go]; Kinoshita et al., 2001[Go]; Yoshida et al., 2001[Go]); VERNALIZATION2, another Polycomb Group protein, is required to maintain the repression of the key floral repres…	12837946:1243	2	1
FLP ---> cell cycle	Regulation	It is therefore likely that FOUR LIPS functions to limit division during this period directly by regulating cell cycle genes or indirectly by promoting a transition in cell fate.	16155180:1303	2	1
FMO1 ---> EDS1	Regulation	Salicylic acid-independent ENHANCED DISEASE SUSCEPTIBILITY1 signaling in Arabidopsis immunity and cell death is regulated by the monooxygenase FMO1 and the Nudix hydrolase NUDT7.	16531493:100	2	1
FRL2 ---> ER	Regulation	One explanation for this observation is that FRL2-Landsberg erecta may be semidominant or that the nonfunctional FRL2-Columbia protein somehow interferes with full FRL2-Landsberg erecta activity in some crosses.	17056759:1251	2	1
GA3OX1 --+> cytokinesis	Regulation	In this mutant, cell division did not occur in the process of cortex tissue reunion (Fig. 7D), and cell division was restored by microdrop application of GA4 to the shoot apex and base of the cotyledon (Fig. 7E).	12011351:1169	2	1
GA3OX1 ---> cell differentiation	Regulation	The similar phenotypes suggested that ALC and GA3ox1 could act in the same pathway to control separation layer differentiation.	20889713:1114	2	1
GA3OX1 ---> flower initiation	Regulation	GA4 is the active gibberellin in the regulation of LEAFY transcription and Arabidopsis floral initiation., In Arabidopsis (Arabidopsis thaliana), GA4 (the major bioactive GA in this plant) can be transported from rosette leaves to the shoot apex to facilitate flower initiation in Arabidopsis (Eriksson et al., 2006)., Recently, by feeding labeled GA4 to leaves and then measuring GA4 levels in the …	16920780:100, 20921186:1047, 18310462:1405	2	3
GAI ---> leaf development	Regulation	Phloem long-distance trafficking of GIBBERELLIC ACID-INSENSITIVE RNA regulates leaf development.	15773853:100, 17905731:1310	2	2
GAI ---| cell proliferation	Regulation	Targeting the expression of gai (a non-GA-degradable mutant form of GAI) in the root meristem disrupts cell proliferation.	19576770:4	2	1
GAMMA-TIP --+> cytokinesis	Regulation	Interestingly, overexpression of tobacco gammatonoplast intrinsic protein also enhanced cell division.	19042915:7	2	1
GCR1 --+> cytokinesis	Regulation	Seeds with ectopic overexpression of GPA1 are hypersensitive to gibberellic acid (Colucci et al, 2002; Ullah et al, 2002), and overexpression of GCR1 reduces seed dormancy and promotes cell division (Apone et al, 2003).	15170476:1156	2	1
GCR1 ---> cell cycle	Regulation	These data are consistent with the hypothesis that GCR1 may be a regulator of the cell cycle and that this regulation underlies the developmental changes observed in the GCR1 transformants., We suggest on the basis of these results that GCR1-controlled events during the cell cycle involve phosphatidylinositol-specific phospholipase C as an effector of GCR1 and inositol 1,4,5-trisphosphate as a se…	11930019:5, 12972659:4, 15155892:1074	2	3
GCR1 ---> DNA replication	Regulation	The GCR1 protein has also been shown to regulate DNA synthesis, which is mediated by the phosphatidylinositol-specific phospholipase C (Apone et al., 2003[Go]).	16263907:1096	2	1
GCS1 ---> cell differentiation	Regulation	Results TopAbstractIntroductionResults DiscussionMaterials and methodsAcknowledgementsReferences The gcs1-1 mutation affects cell differentiation and embryo development The gcs1-1 mutation was identified in a T-DNA insertion line, by visual screening of seeds (T2 generation) produced by the hemizygous primary transformant (T1).	11230125:1045	2	1
GH3.1 ---> auxin metabolism	Regulation	The IAA-amido synthetase GH3.1 gene (LOC_Os01g57610) is involved in the auxin homeostasis through the conjugation of IAA to amino acids (Terol et al., 2006[Go]).	17556504:1236	2	1
GL2 ---> cell differentiation	Regulation	This pattern is reflected in the expression pattern of GLABRA2 (GL2), a homeobox gene that regulates cell differentiation in the root epidermis., We have determined that mutations in the GL2 gene specifically alter the differentiation of the hairless epidermal cells, causing them to produce root hairs, which indicates that GL2 affects epidermal cell identity., As in trichome development, GL2 gove…	9576776:1, 8620852:3, 12356720:1073, 9262483:1037, 11158535:1239, 9761792:1075, 18780729:1239, 12468740:1064	2	8
GL2 ---> cell proliferation	Regulation	In Arabidopsis gl2 mutants result in expanded trichomes and proliferation of root hairs at position where root hairs would not normally develop [25].	17506877:1295	2	1
GL2 ---> leaf morphogenesis	Regulation	For example, the StART domain was found in the homeodomain HD-ZIP family of putative transcription factors, including PHABULOSA (ATHB14) and GLABRA2, which are involved in leaf morphogenesis and trichome and root hair development, respectively (Ponting and Aravind, 1999[Go]; Schrick et al., 2004[Go])., In plant systems, the StART domain was found in the homeodomain HD-ZIP family of putative trans…	19915013:1069, 16040657:1077	2	2
GLR2 ---> cytokinesis	Regulation	Our results supply genetic evidence that a plant Glu receptor-like gene, rice GLR3.1, is essential for the maintenance of cell division and individual cell survival in the root apical meristem at the early seedling stage.	16377757:4	2	1
GN ---> cytokinesis	Regulation	Molecular data and microscopy studies of emb30 seedlings presented here indicate that EMB30 affects cell division, elongation, and adhesion and functions in seedling and adult plants as well as during embryogenic pattern formation., EMB30 encodes a protein similar to the yeast secretory protein Sec7 and may affect cell division, elongation, and adhesion (Shevell et al. 1994 [Down])., An effect on…	8020095:5, 9501112:1069, 15723828:1279	2	3
GPAT1 ---> cell differentiation	Regulation	A deficiency of AtGPAT1 affects tapetal differentiation and causes most of the microspores to abort before reaching maturity.	12897259:1074	2	1
GPX2 ---> cell proliferation	Regulation	In addition, the selenium-induced proliferation inhibition may involve a hydrogen peroxide (H(2)O(2))-dependent mechanism with elevated cellular glutathione peroxidase activity.	16951906:6	2	1
GSL8 ---> cytokinesis	Regulation	Thus, GSL8 is required for patterning as well as cytokinesis during Arabidopsis development., Because GSL8 is required for cytokinesis, incomplete cell division within the epidermis might also contribute to the dysregulated partitioning of regulatory macromolecules.	19286936:9, 20430748:1283	2	2
HB-3 ---> cell proliferation	Regulation	This similarity implies that STIP is only required during the proliferation phase.	17706632:1314	2	1
HB-3 ---> cytokinesis	Regulation	Previous studies have shown that STIMPY (STIP)/WOX9, a homeodomain transcription factor of the Arabidopsis thaliana WOX family, is required for maintaining cell division and preventing premature differentiation in emerging seedlings., Another known positive regulator of WUS is STIMPY (STIP), which encodes a protein of the same family as WUS and is required to maintain WUS expression in the merist…	17706632:1, 17293602:1117	2	2
HB-3 ---> WUS	Expression	STIMPY (STIP; WOX9), a homeodomain transcription factor related to WUS, has recently been shown to promote WUS expression in the vegetative shoot meristem [16]., STIMPY/WOX9 is required for the continued expression of the WOX gene WUSCHEL in the shoot apical meristem, implicating these genes in a shared role in maintaining this stem cell population (Laux et al., 1996[Go]; Wu et al., 2005[Go]).	21176196:1243, 16428600:1075	2	2
HB-3 ---| cell cycle	Regulation	No seedling homozygous for stip-3 was ever recovered. stip embryos show cell cycle arrest.	17706632:1209	2	1
HB-3 ---| cell differentiation	Regulation	Therefore, STIP is likely to act in all these tissues by maintaining cell division and preventing premature differentiation., Wu et al [10] have shown that Wuschel related homeobox9 (Stimpy/STIP) prevents premature cell differentiation during organ growth, in addition to contributing positively to WUSCHEL expression.	15753038:8, 18950478:1550	2	2
HB-3 ---| meristem maintenance	Regulation	This suggests that STIP and the FANTASTIC FOURs might have opposing functions in integrating sugar signalling into the meristem maintenance network.	21176196:1246	2	1
HBT --+> cell differentiation	Regulation	Here we report the molecular identification of the Arabidopsis HOBBIT gene that is required for cell division and cell differentiation in meristems.	12368267:1	2	1
HBT --+> cytokinesis	Regulation	Here we report the molecular identification of the Arabidopsis HOBBIT gene that is required for cell division and cell differentiation in meristems., Weak alleles and clonal analysis of the HOBBIT gene indicated that the HOBBIT primary function in the root is to mediate cell division and cell expansion (28, 34)., These findings indicate that cell division and expansion defects caused by HBT remov…	12368267:1, 19553203:1208, 16938844:1097, 21054411:1752	2	4
HBT ---> cell cycle	Regulation	HOBBIT activity may thus couple cell division to cell differentiation by regulating cell cycle progression in the meristem or by restricting the response to differentiation cues, such as auxin, to dividing cells., Expression of most anaphase-promoting complex subunits was constitutive, whereas cdc27a and cdc27b, corresponding to two forms of apc3, and ubc19 and ubc20 encoding E2-C type ubiquitin-…	12368267:6, 15970679:8, 14966212:1339, 18701670:1326	2	4
HBT ---> meristem development	Regulation	Therefore the HBT gene is required for root meristem formation in different developmental contexts., HOBBIT, unlike BDL, is therefore required for root meristem formation both embryonically and post-embryonically.	9425146:6, 10948225:1296	2	2
HDG11 --+> ER	Expression	ERECTA expression was greater in edt1, and HDG11 transactivated the ERECTA promoter when cotransformed into onion cells, implying that HDG11 directly activates ERECTA expression and may regulate stomatal development through the negative regulatory pathway as does GT-2 LIKE 1.	21169508:1229	2	1
HDG11 ---> stomata density	Regulation	The activation of HDG11 expression enhances multiple characteristics related to drought tolerance, including enhanced root growth and reduced stomatal density., ERECTA, GPA1, CA1/4, and HDG11 are Arabidopsis genetic determinants known to regulate water use efficiency through modulation of stomatal density (Masle et al., 2005; Yu et al., 2008; Hu et al., 2010; Nilson and Assmann, 2010).	18451323:1098, 21169508:1219	2	2
HIK ---> cytokinesis	Regulation	More recently, HIK and TES were shown to have a functionally redundant role in female gametophytic cytokinesis., Mutations in the Arabidopsis HINKEL gene cause cytokinesis defects, such as enlarged cells with incomplete cell walls and multiple nuclei., Mutations in another gene, HINKEL, also affect cytokinesis., Mutations in HIK/AtNACK1 interfere with cytokinesis and affect organization of the ph…	19825582:4, 11818068:4, 11826295:1175, 20802223:1057	2	4
HMG1 --+> cytokinesis	Regulation	If HMGR1 is the isoform that promotes cytokinin synthesis, then downregulation of HMGR1 would be expected to block cell division and to inhibit nodule formation, which was indeed the case in the HMGR1 RNA interference plants.	18156218:1316	2	1
HMG1 ---> nodulation	Regulation	Decreasing HMGR1 expression in M. truncatula transgenic roots by RNA interference led to a dramatic decrease in nodulation, confirming that HMGR1 is essential for nodule development.	18156218:7	2	1
HSP101 ---| leaf development	Regulation	Under non-stress conditions, Hsp101 protein is present in the vegetative meristematic region at a low to moderate level and declines during subsequent leaf development.	11706162:1301	2	1
HST ---> flower initiation	Regulation	Thus, hst-1 accelerates both the juvenile-to-adult transition and floral induction.	12620976:1154	2	1
HYL1 --+> leaf morphogenesis	Regulation	When observing leaf morphology in detail, acuteness of the third and fourth rosette leaves was significantly increased in the order of wild-type plants, the homozygous suppressor, the heterozygous suppressor, and hyl1 plants (Fig. 2C). [FIGURE 2.] View larger version: In this window.	19155326:1113	2	1
INO ---> leaf development	Regulation	INO and other members of the YABBY gene family have been hypothesized to have similar parallel roles in outer integument and leaf development.	16623911:7	2	1
INO ---> leaf morphogenesis	Regulation	When expressed ectopically, YABBY family members, including both YAB3 and INO, have been shown to alter leaf morphology, leading to narrowed and curled leaves, likely due to the abaxialization of adaxial tissue types (Eshed et al., 1999[Go]; Siegfried et al., 1999[Go]; Meister et al., 2005[Go]).	18326791:1162	2	1
INO ---| AFO	Regulation	Thus, INO, PHABULOSA, and REVOLUTA all behave similarly in respect to loss of NZZ and FIL functions in the flower, respectively.	15299139:1276	2	1
IRX12 ---> cell differentiation	Regulation	We next examined the expression of IRREGULAR XYLEM3 (IRX3), IRX4, IRX12, XYLANASE3 , XYLEM-SPECIFIC PAPAIN-LIKE CYSTEIN PEPTIDASE1 (XCP1), BIFUNCTIONAL NUCLEASE1 (BFN1), At3g62160, and HOMEOBOX GENE8 , which are involved in the differentiation of tracheary elements, by quantitative RT-PCR analysis.	16214898:1214	2	1
KCS10 ---> stomata density	Regulation	Similarly, mutations in the KCS and FIDDLEHEAD or HIC (Gray et al., 2000[Go]) genes result in alteration of stomatal density and trichome number, respectively.	15319479:1279	2	1
KDR ---> cell proliferation	Regulation	Capsaicin could not interfere with vascular endothelial growth factor-induced activation of its receptor KDR/Flk-1 that plays a crucial role in proliferation and migration of endothelial cells in response to vascular endothelial growth factor (38 , 39) .	14744780:1308	2	1
KEU ---> cytokinesis	Regulation	KEULE is required for cytokinesis in Arabidopsis thaliana., We present evidence to show that the KEULE gene of Arabidopsis is involved in cytokinesis., The Arabidopsis KNOLLE and KEULE genes interact to promote vesicle fusion during cytokinesis., Among these is KEULE, which is required for cytokinesis rather than secretion (Assaad et al., 2001) Perhaps the other Sec1 orthologues function in secre…	11157980:0, 9003313:0, 11084337:100, 11115874:1285, 11402182:1210, 18678865:1273, 11686303:1038	2	7
KINESIN-12B ---> cytokinesis	Regulation	Loss of AtPAKRP1/AtKinesin-12A and AtPAKRP1L/AtKinesin-12B together, however, causes frequent failure during postmeiotic cytokinesis in microspores (Y.-R.J. Lee and B. Liu, unpublished data).	15591445:1185	2	1
KINESIN-13A ---> cell cycle	Regulation	Therefore, it is unlikely that kinesin-13a mutations alter DNA replication/cell cycle events in the trichome.	15574882:1397	2	1
KINESIN-13A ---> cytokinesis	Regulation	Because no cell division phenotype has been observed in kinesin-13a mutants, unlike MCAK/Kinesin-13 members from animals, plant Kinesin-13A does not seem to be involved in cell division directly.	15574882:1410	2	1
KINESIN-13A ---> DNA replication	Regulation	Therefore, it is unlikely that kinesin-13a mutations alter DNA replication/cell cycle events in the trichome.	15574882:1397	2	1
KIS ---> cytokinesis	Regulation	We show that, in contrast to the mammalian in vitro system and the genetic data in yeast showing that TFC A is not essential, a weak mutation in the Arabidopsis TFC A gene is sufficient to cause severe cell morphogenesis and cell division defects.	12215519:1077	2	1
KNAT6 ---> cell differentiation	Regulation	Therefore, the suppression of the aberrant organ positions in knat6 pny is likely attributable to the misexpression of KNAT6 in pny pedicels, leading to abnormal pedicel differentiation.	18390591:1249	2	1
KNAT6 ---> leaf morphogenesis	Regulation	Loss of all three genes, KNAT1, 2, and 6, is, therefore, likely to be required to suppress the lobed leaf phenotype of as1 or as2., Misexpression of the KNOX1 genes BREVIPEDICELLUS, KNAT2, or KNAT6 in leaves causes lobed and dissected leaf formation, and in extreme cases ectopic shoot initiation on the leaf (SINHA et al. 1993; LINCOLN et al. 1994; CHUCK et al. 1996; PAUTOT et al. 2001; DEAN et al…	12692326:1225, 20610407:1113	2	2
KOB1 ---> cell differentiation	Regulation	Alternatively, ABI8 might aid transport of water and available signals simply by promoting vascular differentiation.	14742875:1319	2	1
LAS --+> AS1	Regulation	Distinct Genetic Functions of LAS and RAX1 at Organ Boundaries Cells recruited into organ primordia rapidly initiate expression of markers such as ASYMMETRIC LEAVES1 (Byrne et al., 2000[Go]) and AINTEGUMENTA (Elliott et al., 1996[Go]), which reflect the acquisition of determinate cell fate.	16473968:1278	2	1
LAS --+> CUC2	Regulation	The triple mutant of las cuc2 cuc3 exhibited a leaf fusion phenotype much more severe than any of the double mutant combinations, such as cuc2 cuc3 (Figure 7F; see Supplemental Table 2 online), indicating that LAS is still active to promote leaf separation in the cuc2 cuc3 double mutant; conversely, CUC2 and CUC3 are active in the las mutant. [Figure 7] View larger version (112K): [in this window…	17122068:1267	2	1
LAS ---> meristem development	Regulation	The function of CUC3 and CUC2 overlaps that of LATERAL SUPPRESSOR, which was previously shown to be required for axillary meristem formation., These data suggest that LAS and RAX1 play a role in axillary meristem formation along the whole axis of an Arabidopsis plant., Interplay of miR164, CUP-SHAPED COTYLEDON genes and LATERAL SUPPRESSOR controls axillary meristem formation in Arabidopsis thalia…	17122068:6, 16461581:1266, 18346190:100, 12692320:1315, 16473968:1187	2	5
LBD18 ---> cell differentiation	Regulation	ASYMMETRIC LEAVES2-LIKE19/LATERAL ORGAN BOUNDARIES DOMAIN30 and ASL20/LBD18 regulate tracheary element differentiation in Arabidopsis.	19088331:100	2	1
LIG1 ---> DNA Damage	Regulation	Rather, these results indicate that AtLIG1 is required for the fast rejoining of the majority of double strand breaks within 10 min after the removal of bleomycin.	19558640:1190	2	1
LSH3 ---| cell differentiation	Regulation	Together, our results indicate that CUC1 directly activates transcription of the nuclear factor genes LSH4 and LSH3, which may suppress organ differentiation in the boundary region.	21435050:8	2	1
LSH4 ---| cell differentiation	Regulation	Together, our results indicate that CUC1 directly activates transcription of the nuclear factor genes LSH4 and LSH3, which may suppress organ differentiation in the boundary region.	21435050:8	2	1
MAP65-8 --+> cell differentiation	Regulation	Of the genes encoding the Arabidopsis MAP65 family of proteins, MAP65-8 was the only gene for which expression was upregulated in the Arabidopsis suspension culture cells after treatment to induce tracheary element differentiation.	19088331:1245	2	1
MGP ---> cytokinesis	Regulation	However, MGP reduction in the jkd background reveals a specific phenotype: In the ground tissue, JKD restricts the range of SHORT-ROOT action through counteracting a MGP-dependent cell division-promoting activity that is also dependent on SHORT-ROOT and SCR.	17785527:1192	2	1
MIF1 ---> flower morphogenesis	Regulation	Constitutive overexpression of MIF1 caused dramatic developmental defects, including dwarfism, reduced apical dominance, extreme longevity, dark-green leaves, altered flower morphology, poor fertility, reduced hypocotyl length, spoon-like cotyledons, reduced root growth, and ectopic root hairs on hypocotyls and cotyledons.	16412086:4	2	1
MIF1 ---> Homeo	Regulation	We report here that at least three small proteins, MIF1, MIF2, and MIF3, act as dominant negative regulators of the zinc finger homeodomain transcription factors in Arabidopsis.	21059647:1360	2	1
MOR1 ---> cytokinesis	Regulation	Genetic complementation of the cytokinesis-defective gemini pollen 1-1 mutation with MOR1 shows that MOR1 (which is synonymous with the protein GEM1) is essential in cytokinesis., These findings clearly indicated to us that cell division is affected in the mor1-1 mutants., For instance, mutations in MOR1/GEM1, which stabilizes cortical MTs, result in organ twisting and isotropic cell expansion in…	12198497:2, 16377747:1095, 17337629:1053	2	3
MP --+> organ formation	Regulation	Not only mutations in PIN-FORMED1 and PINOID, but also in the MONOPTEROS gene, interfere with lateral organ formation on inflorescence meristems (Przemeck et al., 1996[Go]).	18685044:1075	2	1
MP ---> cell differentiation	Regulation	We further found that the activity of the Arabidopsis gene MONOPTEROS, which is required for proper vascular differentiation, is also essential in a spectrum of auxin responses, which include the regulation of rapidly auxin-inducible AUX/IAA genes, and discovered the tissue-specific vascular expression profile of the class I homeodomain-leucine zipper gene, AtHB20., In the developing embryo, MP/A…	12644682:5, 12682009:1226	2	2
MP ---> leaf morphogenesis	Regulation	Because PIN expression is regulated by auxin response factor activity, including MONOPTEROS , it appeared possible that MONOPTEROS affects leaf formation as a positive regulator of PIN genes and auxin transport.	18685044:1	2	1
MP ---> meristem development	Regulation	MP (ARF5) has been shown to mediate root meristem formation (Berleth and Jürgens, 1993[Go]).	16006581:1196	2	1
Mpg1 ---> cell cycle	Regulation	Using qRT-PCR and staining procedures, we demonstrate that defective N-glycosylation in vtc1-1 contributes to cell wall, membrane and cell cycle defects, resulting in root growth inhibition in the presence of NH(4) (+) .	21332510:4	2	1
MUTE ---> cell differentiation	Regulation	The bHLH protein, MUTE, controls differentiation of stomata and the hydathode pore in Arabidopsis., The positively acting basic helix-loop-helix transcription factors, SPEECHLESS , MUTE and FAMA, act sequentially to promote the core division and differentiation steps of the pathway, possibly through physical interactions with SCREAM1 (SCRM1) and SCREAM2 (SCRM2) (Ohashi-Ito & Bergmann, 2006; MacAl…	18450784:100, 20522161:1049, 21443626:1753	2	3
NAP ---> cytokinesis	Regulation	In addition, the Arabidopsis NAP gene regulates cell division and cell expansion in flower organs (Sablowski and Meyerowitz, 1998) and the AtNAC1 gene mediates auxin signaling to promote lateral root development (Xie et al., 2000).	20335401:1075	2	1
NBS1 ---> DNA Damage	Regulation	These results suggest that plant Nbs1 could participate in a Rad50/Mre11/Nbs1 complex, and could be essential for the regulation of DNA recombination and DNA damage responses.	17182003:6	2	1
NDR1 ---> EDS1	Regulation	Phytoalexin Deficient4 is also involved in the amplification of cell death in lsd1, whereas Non-Race Specific Disease Resistance1 contributes to the control of cell death to a less extent than EDS1 and Phytoalexin Deficient4.	15269331:1069	2	1
NPR1 --+> cytokinesis	Regulation	Additionally, Nonexpressor of PR 1 (NPR1), a key Salicylic acid signaling protein important for regulating defenses and cell death, also acts to promote cell division and/or suppress endoreduplication during leaf development.	11722764:5	2	1
NPR1 ---| leaf development	Regulation	Additionally, Nonexpressor of PR 1 (NPR1), a key Salicylic acid signaling protein important for regulating defenses and cell death, also acts to promote cell division and/or suppress endoreduplication during leaf development.	11722764:5	2	1
NRP2 ---> cell differentiation	Regulation	We have shown that in Arabidopsis NRP1 and NRP2 encode histone H2A/H2B chaperones, are required for the maintenance of correct genome function, and play crucial roles in cell proliferation and differentiation in roots.	17122067:1249	2	1
NRP2 ---> cell proliferation	Regulation	We show that the two Arabidopsis genes NRP1 (At1g74560) and NRP2 (At1g18800) are required for maintaining cell proliferation and cellular organization in root tips.	17122067:1074	2	1
NUB --+> cell differentiation	Regulation	JAG and NUB also act redundantly to promote the differentiation of adaxial cell types in the carpel walls, and in the establishment of the correct number of cell layers.	16554365:7	2	1
NUB ---> cell proliferation	Regulation	The important role these two factors play in regulating organ growth is further demonstrated by gain-of-function experiments showing that ectopic NUB expression is sufficient to drive the proliferation of tissues and the amplification of cell-layer number.	16554365:8	2	1
ORC2 ---> cell cycle	Regulation	This fact raises intriguing questions as to whether plant ORC2 subunits would be involved in cell-cycle control., An alternative explanation is that the mea mutation affects cell cycle checkpoints that are normally activated by the orc2 mutation.	12527770:1311, 15020747:1331	2	2
ORC2 ---> DNA replication	Regulation	In Arabidopsis orc2 seeds, depletion of AtORC2 by cell and nuclear divisions may cause DNA replication or chromosomal defects and trigger checkpoints that arrest the cell cycle in the embryo but only nuclear division in the endosperm.	15020747:1315	2	1
Os01g0919900 --+> EDS1	Expression	High levels of salicylic acid in ssi2 plants induce expression of EDS1 and PAD4 genes and these levels are abolished by the eds1 and pad4 mutations (Chandra-Shekara et al., 2004[Go]).	16306139:1407	2	1
Os02g0184200 --+> organ formation	Regulation	AVP1 overexpression results in increased cell division at the onset of organ formation, hyperplasia, and increased auxin transport.	16210544:2	2	1
Os02g0274900 ---| cytokinesis	Regulation	The maximum and minimum cell lengths for all three genotypes are similar, indicating that the cell division defect occurring during early development in agb1-2 is restored by SGB1.	16855027:1193	2	1
OTC ---| cell differentiation	Regulation	Activities of ornithine transcarbamylase and arginase decreased after the onset of the differentiation process.	1678602:4	2	1
PARP2 ---> cell cycle	Regulation	These were AtRAD51, AtPARP1, AtGR1, and AtLIG4, all of which have been shown or hypothesized to be involved in DNA damage repair and/or cell cycle regulation.	12509517:1070	2	1
PCNA2 ---> cell cycle	Regulation	The largest group is the Group 1, which includes Element II of the Arabidopsis PCNA-2 involved in cell cycle-related expression, as mentioned above.	17346352:1295	2	1
PCNA2 ---> DNA Damage	Regulation	Oxidative DNA damage bypass in Arabidopsis thaliana requires DNA polymerase ? and proliferating cell nuclear antigen 2.	21325140:100	2	1
PGGT-I --+> cell cycle	Regulation	Specific plant farnesyl transferase or PGGT-I inhibitors block progression of the cell cycle in plant and animal cells, indicating that prenylation is required for the function of proteins involved in regulating cell division (Morehead et al., 1995[Go]; Qian et al., 1996[Go]; Tamanoi et al., 2001[Go])., Specific inhibitors of Protein farnesyl transferase or PGGT-I inhibit progression of the cell …	18184738:1071, 17041028:1054	2	2
PHB --+> cell proliferation	Regulation	In parallel to the maintenance of PHB expression, the SEU, LEUNIG, ANT, and YABBY1/FILAMENTOUS FLOWER activities stimulate cell proliferation in the developing gynoecium.	18184731:1554	2	1
PHB --+> meristem maintenance	Regulation	The class III HD-Zip genes, in particular the PHABULOSA , PHAVOLUTA , and REVOLUTA genes (collectively referred to as PHAB genes) promote adaxial identity and meristem maintenance (McConnell and Barton, 1998[Go]; McConnell et al., 2001[Go]; Emery et al., 2003[Go]).	15208415:1094	2	1
PHB ---> cell differentiation	Regulation	Here, we show that the miR165/166-dependent suppression of PHB is required not only for xylem specification, but also for differentiation of the pericycle, as well as for ground tissue patterning.	21558378:3	2	1
PHB ---> leaf development	Regulation	On the other hand, some key adaxial-promoting genes for adaxial leaf identity, such as PHB, PHV, and REV, may regulate adaxial fate only at very critical stages during leaf development.	17028202:1242	2	1
PHB ---> leaf morphogenesis	Regulation	For example, the StART domain was found in the homeodomain HD-ZIP family of putative transcription factors, including PHABULOSA (ATHB14) and GLABRA2, which are involved in leaf morphogenesis and trichome and root hair development, respectively (Ponting and Aravind, 1999[Go]; Schrick et al., 2004[Go])., In plant systems, the StART domain was found in the homeodomain HD-ZIP family of putative trans…	19915013:1069, 16040657:1077	2	2
PHB ---> meristem development	Regulation	Here we show that root meristem establishment in the model plant Arabidopsis thaliana requires apical confinement of the Class III HOMEODOMAIN-LEUCINE ZIPPER (HD-ZIP III) proteins PHABULOSA (PHB) and PHAVOLUTA (PHV), which direct both shoot apical meristem development and shoot lateral organ polarity., This suggested that CNA, PHABULOSA, and PHAVOLUTA coordinately regulate meristem development., …	19646874:4, 15705957:1293, 15282547:1114	2	3
PHB ---> meristem initiation	Regulation	All HD-Zip III Genes Regulate Postembryonic Meristem Initiation The REV, PHB, PHV, CNA, and ATHB8 genes also regulate postembryonic meristem initiation.	15598805:1136	2	1
PHB ---> meristem size	Regulation	Many of the functions we identified for HD-Zip III genes had previously been indicated by studies of selected subsets of the HD-Zip III genes (Talbert et al., 1995[Go]; Zhong et al., 1997[Go]; McConnell and Barton, 1998[Go]; Zhong and Ye, 1999[Go]; McConnell et al., 2001[Go]; Otsuga et al., 2001[Go]; Emery et al., 2003[Go]), but the regulation of meristem size by PHB, PHV, and CNA and the antagon…	15598805:1256	2	1
PHB ---> WUS	Expression	PHABULOSA, PHAVOLUTA, and CORONA play redundant roles in modulation of WUS expression during development (Green et al., 2005[Go])., The analysis of WUSCHEL expression led Williams et al. (2005) to propose that, in wild type plants, PHAVOLUTA/ATHB9, PHABULOSA/ATHB14, and CORONA/ATHB15 restrict shoot apical meristem activity by down-regulating WUSCHEL transcription.	16603652:1266, 17898423:1250	2	2
PHB ---| AFO	Regulation	Thus, INO, PHABULOSA, and REVOLUTA all behave similarly in respect to loss of NZZ and FIL functions in the flower, respectively.	15299139:1276	2	1
PHYA ---> cell proliferation	Regulation	These reports agree well with our finding that phyA plays a key role in the light-dependent proliferation of peroxisomes during the transition from glyoxysomes to leaf peroxisomes in Arabidopsis seedlings.	18203870:1234	2	1
PHYA ---> ER	Regulation	Phytochrome A (PhyA)-regulated genes in 6-d-old etiolated seedlings of Arabidopsis Landsberg erecta were identified by fluorescent differential display.	10631245:0	2	1
PHYA ---> flower initiation	Regulation	Phytochrome A has been shown to play a central role in LDP photoperiodic floral induction in Arabidopsis thaliana (Johnson et al., 1994[Go]) and in pea (Weller et al., 1997[Go])., These results suggest that phyA acts at different points in the long-day pathway from the phyB and phyC to suppress the floral induction in response to the long-day photoperiod.	10938862:1074, 16278346:1377	2	2
PHYA ---> meristem development	Regulation	To eliminate the possibility that this hypothetical protein is promiscuous in protein interaction, we performed a specificity test in which its interaction with BRI1 was compared with its interactions with some nonrelevant proteins, including a C-terminal segment of the Arabidopsis phytochrome A (Fankhauser et al., 1999[Go]), an N-terminal fragment of an Arabidopsis NADPH oxidase (Keller et al., …	15319482:1075	2	1
PID ---> flower initiation	Regulation	The ABR gene controls the early formation of organ primordia on the inflorescence and the formation of floral organ primordia after floral initiation.	10624575:4	2	1
PID ---> meristem initiation	Regulation	Mutations in PIN1 and PINOID affect floral meristem initiation at the apex, but not the patterning (i.e., the setup or interpretation of positional cues) of the meristem (Christensen et al. 2000; Vernoux et al. 2000).	11914280:1185	2	1
PID ---> organ formation	Regulation	Single mutations in the PIN-FORMED1 and PINOID (PID) genes, which mediate auxin-dependent organ formation, moderately disrupt the symmetric patterning of cotyledons., Not only mutations in PIN-FORMED1 and PINOID, but also in the MONOPTEROS gene, interfere with lateral organ formation on inflorescence meristems (Przemeck et al., 1996[Go]).	15371311:1, 18685044:1075	2	2
PID ---> organogenesis	Regulation	barren inflorescence2 Encodes a co-ortholog of the PINOID serine/threonine kinase and is required for organogenesis during inflorescence and vegetative development in maize., Because PID/NPY-mediated organogenesis is analogous to PHOT1/NPH3-mediated phototropic responses where PHOT1 is upstream of NPH3, we propose that PID is probably upstream of NPY1.	17449648:100, 19075219:1239	2	2
PID ---> pistil development	Regulation	In contrast, FRUITFULL and PINOID genes interact with LEUNIG to regulate gynoecium development. genesis 26:42-54, 2000.	10660672:8	2	1
PIN1 --+> cell proliferation	Regulation	Since Pin1 regulates cell cycle progression, a Pin1 inhibitor would be expected to block cell proliferation.	12573694:1	2	1
PIN1 ---> cell cycle	Regulation	These results suggest that Pin1 inhibitors could be used as a novel type of anticancer drug that acts by blocking cell cycle progression., The phosphorylation-specific peptidyl prolyl cis/trans isomerase Pin1 in humans and its homologues in yeast and animal species play an important role in cell cycle regulation.	12573694:5, 11118438:0	2	2
PIN1 ---> cell differentiation	Regulation	In young primordia, PIN1 is polarized downwards into the subepidermal layers, presumably initiating vascular differentiation., Mutation of the PIN1 gene results in a pin-like inflorescence and altered vascular differentiation, indicating its important roles in the inflorescence and vascular development (Okada et al., 1991; Gälweiler et al., 1998).	16415160:1073, 11402186:1067	2	2
PIN1 ---> cytokinesis	Regulation	Cell Division Regulated Expression of M. domestica Pin1 in Plants-- Because M. domestica Pin1 is able to rescue the temperature-sensitive phenotype of YPM2, the above results suggest that M. domestica Pin1 may also be involved in the regulation of cell division in apples.	11118438:1217	2	1
PIN1 ---> flower morphogenesis	Regulation	For example, antisensing potato ADP-ribosylation factor changed cAMP levels (Wilczynski et al., 1997[Go]); gnom (defective ARF Guanine exchange factor) mistargeted the PIN1 auxin transporter through effects on endocytosis (Steinmann et al., 1999[Go]; Grebe et al., 2002[Go]; Nebenfuhr et al., 2002[Go]; Geldner et al., 2003[Go]; Jürgens, 2004[Go]); antisense suppression of a rab11-related protein a…	15723828:1283	2	1
PIN1 ---> leaf morphogenesis	Regulation	The pin-formed1-1 mutation affects leaf formation and development of the inflorescence.	10760240:1178	2	1
PIN1 ---> meristem initiation	Regulation	Mutations in PIN1 and PINOID affect floral meristem initiation at the apex, but not the patterning (i.e., the setup or interpretation of positional cues) of the meristem (Christensen et al. 2000; Vernoux et al. 2000).	11914280:1185	2	1
PIN1 ---> organ formation	Regulation	Single mutations in the PIN-FORMED1 and PINOID (PID) genes, which mediate auxin-dependent organ formation, moderately disrupt the symmetric patterning of cotyledons., Not only mutations in PIN-FORMED1 and PINOID, but also in the MONOPTEROS gene, interfere with lateral organ formation on inflorescence meristems (Przemeck et al., 1996[Go]).	15371311:1, 18685044:1075	2	2
PIN1 ---> WUS	Expression	Our results suggest that establishment of auxin gradients and the polar distribution of PIN1 are critical for regulation of WUS expression during somatic embryogenesis.	19453451:1068	2	1
PIN1 ---| flower initiation	Regulation	Cheng et al. (2007) suggest that such a feedback mechanism is also active in the shoot meristem because combinations of the pin-formed 1 mutation with yuc1 and yuc4 enhances pin-formed 1 defects, blocking almost completely leaf and flower initiation.	20452945:1204	2	1
PIN1 ---| shoot morphogenesis	Regulation	The absence of both PGP19 and PIN1 increased aberrant shoot morphology, and the absence of either decreased substrate specificity.	17237354:1316	2	1
PIP1B ---> stomata density	Regulation	Under favorable growth conditions, PIP1b overexpression significantly increased plant growth rate, transpiration rate, stomatal density, and photosynthetic efficiency.	12566583:2	2	1
PIP5K1 ---> cell proliferation	Regulation	We hypothesize that AtP5K1, like animal and yeast phosphatidylinositol-4-phosphate 5-kinase, may be involved in the control of cell proliferation., This suggests that AtPIP5K1 may play a role in cell proliferation.	11489170:7, 12226484:1364	2	2
PIP5K1 ---> flower initiation	Regulation	In Oryza sativa, Os PIP5K1 negatively regulates rice heading time by controlling floral induction genes (Ma et al., 2004[Go]).	17220200:1065	2	1
PKL ---> cell differentiation	Regulation	Rather, CRABS CLAW regulates transcription spatially, whereas GYMNOS regulates downstream targets temporally to ensure proper differentiation of the carpels., Cellular differentiation regulated by gibberellin in the Arabidopsis thaliana pickle mutant., Thus, it is possible that PICKLE represses meristem- or embryonic-specific genes in non-differentiated cells to promote the transition to differen…	10535738:4, 9204906:100, 12427976:1299, 16359393:1080, 11706176:1059, 12837946:1112, 16547115:1082	2	7
PKL ---> cytokinesis	Regulation	We have now identified an extragenic suppressor mutation of slr-1, suppressor of slr2 (ssl2), which specifically restores Lateral root formation in the slr-1 mutant, and have found that SSL2 negatively regulates the auxin-induced pericycle cell divisions required for Lateral root initiation.	17010112:3	2	1
PKL ---| KNAT1	Expression	Disruption of SERRATE or PICKLE, which encode C2H2 zinc finger and CHD3 proteins, respectively, enhanced the ectopic expression of KNOTTED-like homeobox genes in lateral organs of as1 and as2 mutants (Ogas et al., 1999[Go]; Ori et al., 2000[Go]; Prigge and Wagner, 2001[Go]).	17704213:1282	2	1
PLA2-ALPHA ---> cell proliferation	Regulation	Moreover, the authors postulated that cytoplasmic Phospholipase A2s would play a role in the inhibition of proliferation and cell death in the nucleus., One possible downstream target is phospholipase A2, a known G protein effector in mammalian systems that mediates cell proliferation in many (but not all) cell types (Capper and Marshall, 2001[Go]).	20696912:1185, 12045288:1181	2	2
PLDALPHA1 ---> cytokinesis	Regulation	PLD activity may be similarly important in plant cell division.	11549769:1264	2	1
POK1 ---> cytokinesis	Regulation	We propose that POK1 and POK2 participate in the spatial control of cytokinesis, perhaps via an interaction with the A. thaliana TAN1 homolog, ATN., RanGAP1 persistence at the cortical division site, but not its initial accumulation at the preprophase band requires the 2 cytokinesis-regulating kinesins POK1 and POK2., Two functionally redundant Arabidopsis kinesins, PHRAGMOPLAST-ORIENTING KINESIN…	16682350:8, 19011093:7, 19168717:1082	2	3
POK2 ---> cytokinesis	Regulation	We propose that POK1 and POK2 participate in the spatial control of cytokinesis, perhaps via an interaction with the A. thaliana TAN1 homolog, ATN., RanGAP1 persistence at the cortical division site, but not its initial accumulation at the preprophase band requires the 2 cytokinesis-regulating kinesins POK1 and POK2., Two functionally redundant Arabidopsis kinesins, PHRAGMOPLAST-ORIENTING KINESIN…	16682350:8, 19011093:7, 19168717:1082	2	3
POL --+> WUS	Regulation	Thus, the loss of pol pll1 meristem activity is directly attributable to the loss of WUS expression maintenance, indicating that POL/PLL1 act through WUS to promote stem-cell identity.	17079273	2	1
POL ---> cytokinesis	Regulation	In Arabidopsis thaliana, two protein phosphatase type 2C (PP2C) proteins, POLTERGEIST (POL) and PLL1, regulate the asymmetric character of stem cell divisions at both the shoot and root meristems (Yu et al., 2000, 2003; Song and Clark, 2005; Song et al., 2006, 2008; Gagne and Clark, 2007; Gagne et al., 2008).	20348433:1064	2	1
POL ---> ER	Regulation	PLL genes also function outside of the meristem: POL and PLL1 regulate pedicel length in interaction with ERECTA, while PLL4 and PLL5 regulate leaf development.	16112663:7	2	1
POL ---> meristem development	Regulation	POLTERGEIST functions to regulate meristem development downstream of the CLAVATA loci., POLTERGEIST and PLL1 have been shown to regulate meristem development and pedicel length, while PLL4 and PLL5 were found regulating leaf development [39,75].	10725242:100, 19021904:1268	2	2
POL ---> WUS	Expression	The protein phosphatases POL and PLL1 are downstream intermediates of CLV3 signaling and are required for the maintenance of WUS expression., POLTERGEIST and POLTERGEIST-LIKE 1 , both of which are negatively regulated by CLV1, CLV2, SOL2/CRN and CLV3, promote WUS expression (Yu et al. 2000, Yu et al. 2003, Song et al. 2006, Müller et al. 2008).	18381924:1167, 20965998:1062	2	2
POLL ---> DNA Damage	Regulation	Oxidative DNA damage bypass in Arabidopsis thaliana requires DNA polymerase ? and proliferating cell nuclear antigen 2.	21325140:100	2	1
PPCK1 --+> leaf development	Regulation	In K. fedtschenkoi, the abundance of phosphoenolpyruvate carboxylase kinase transcripts increases during leaf development.	10571893:7	2	1
PSKR1 ---> cell differentiation	Regulation	Phytosulfokines are sulphated pentapeptides that stimulate plant growth and differentiation mediated by the Phytosulfokine receptor (PSKR1) which is a leucine rich repeat receptor like kinase.	21504901:0	2	1
PTB1 ---> cell differentiation	Regulation	Moreover, it has been reported that PTB plays roles in the differentiation and development of animal cells and tissues.	19122186:2	2	1
RABA2a --+> cytokinesis	Regulation	Furthermore, dominant mutants in RAB-A2a strongly inhibited cytokinesis, resulting in enlarged binucleate and multinucleate cells and severe disruption of cell division patterns.	18239134:1368	2	1
RAD23 ---> DNA Damage	Regulation	The reduced amounts of AtCEN2 may reduce the stability of a plant RAD4-RAD23 complex leading to a defect in recognition of UV DNA damage.	15155891:1203	2	1
RAD50 --+> DNA Damage	Regulation	The Rad50-Mre11-Xrs2 complex has been shown in yeast cells to be essential to the induction and processing of double-strand breaks in meiosis.	11172016:1191	2	1
RAD51B ---| RAD51	Regulation	To verify that the RAD51 genes were functionally inactivated in Pp rad51A and Pp rad51B, RNA gel blotting experiments were performed.	17921313:1110	2	1
RAD51C ---> RAD51	Regulation	Therefore, whereas AtRAD51C and AtXRCC3 may be important for the loading of RAD51 at numerous meiotic foci, they might not be needed when only a few RAD51 foci are needed during the mitotic cell cycle.	15923332:1281	2	1
RAD54 ---> DNA Damage	Regulation	Overexpression of AtRAD54 in Arabidopsis leads to enhanced resistance to DNA damage.	18430956:7	2	1
RAD9 ---> DNA Damage	Regulation	In S.pombe the DNA damage and replication checkpoints have been shown to require the functions of the checkpoint rad genes, rad1, rad3, rad9, rad17, rad26 and hus1 (2-4,9).	9092625:1174	2	1
RAV1 --+> leaf development	Regulation	RAV1 mRNA increased at a later stage of leaf maturation and reached a maximal level early in senescence, but decreased again during late senescence.	20826506:4	2	1
RBR1 --+> cell differentiation	Regulation	Retinoblastoma protein (Rb) plays a key role in cell cycle control, cell differentiation, and apoptosis in animals., The retinoblastoma-related protein (RBR) is required for cell cycle control and differentiation and is expressed throughout the life of plants and animals., We show that RBR is required for cell differentiation of male and female gametophytes in Arabidopsis and that loss of RBR per…	15807779:0, 15807779:14, 17634748:0, 18976913:4, 16377572:325, 15807779:100, 17172356:90, 16377572:324, 18424613:86, 16815954:100	2	10
RBR1 ---> cell differentiation	Regulation	Retinoblastoma protein plays a key role in cell cycle control, cell differentiation, and apoptosis in animals., The retinoblastoma-related protein (RBR) is required for cell cycle control and differentiation and is expressed throughout the life of plants and animals., Whether retinoblastoma-E2F complexes are also involved in plant cell growth and differentiation is still unknown since E2F protein…	15807779:0, 17634748:0, 10446243:1, 20525851:4, 18976913:4, 17172356:1089, 19359496:1038, 21196474:1369, 20585548:1264, 18424613:1085 <more data available...>	2	12
RBR1 ---> DNA replication	Regulation	Retinoblastoma protein suppression also caused extra DNA replication in endoreduplicating leaf cells, suggesting a role of Retinoblastoma protein in the endocycle., It has been proposed that interaction with RBR allows the release of RBR-bound E2F activity to facilitate viral DNA replication (Gutierrez, 2000[Go]; Hanley-Bowdoin et al., 2004[Go]), based on the similarity with the interactions of a…	15807779:5, 16361519:1098	2	2
RBR1 ---> Homeo	Expression	Ectopic expression of the KNOX-class transcription factors LeT6, LeT12, and TKN4 was observed in leaves of orf13- and orf13*-expressing tomato plants, suggesting a non-retinoblastoma-dependent influence of orf13 on KNOX gene expression (Fig. 5).	15247407:1273	2	1
RBR1 ---> leaf development	Regulation	Together, RBR regulates MET1 and the Polycomb Repressive Complex 2 genes CLF and VRN2 during leaf development in a dosage-dependent manner.	20585548:1306	2	1
RBR1 ---| cell cycle	Regulation	Although RBR1 has a clear cell cycle inhibitory function, it is not known whether RBR3 has a positive or negative role., Retinoblastoma protein plays a key role in cell cycle control, cell differentiation, and apoptosis in animals., Here we show that Arabidopsis RETINOBLASTOMA-RELATED PROTEIN 1 (AtRBR1) is involved in G1-phase cell cycle arrest caused by sucrose starvation., The retinoblastoma-re…	19234120:2, 15807779:0, 18064404:1, 17634748:0, 15722542:0, 17670823:0, 10191192:1, 11313870:1235, 17172356:1218, 18424613:1085 <more data available...>	2	23
RBR1 ---| cell proliferation	Regulation	The Retinoblastoma protein is a conserved repressor of cell proliferation., In mammals, the retinoblastoma protein interacts specifically with D-type cyclins and regulates cell proliferation by binding and inhibiting E2F transcription factors., Conditional reduction or loss of RBR function disrupted cell division patterns, promoted context-dependent cell proliferation, and negatively influenced e…	19359496:0, 9620273:1, 20525851:4, 15807779:3, 16361519:1075, 21326173:1075, 19234120:1169, 16055635:1060, 18424613:1452, 16317042:1276	2	10
RBR1 ---| cytokinesis	Regulation	We postulated that activation of central cell division in fie mutant plants might involve the retinoblastoma protein (pRb), a cell cycle regulatory element., At the cellular level, Retinoblastoma protein suppression caused prolonged cell proliferation in tissues that are normally differentiated, which indicates that Retinoblastoma protein is a negative regulator of plant cell division., Retinobla…	15221456:2, 15807779:3, 16141340:0, 19359496:1179, 16361519:1187, 20585548:1241, 17449809:1305, 12185243:1255, 18650403:1450, 18790828:1054	2	10
RCK ---| DNA replication	Regulation	Meiotic recombination-related DNA synthesis is reduced significantly in a mer3 strain compared with the wild-type (Terasawa et al., 2007).	21366595:1854	2	1
REV7 ---> DNA replication	Regulation	The error-prone branch is mediated by specialized DNA polymerases, including Pol? (Rev3 + Rev7), Pol?, and Rev1, which are required for translesion DNA synthesis .	18178771:1063	2	1
RGP1 ---> cytokinesis	Regulation	Taken together, our results indicate that RGP1 and RGP2 are required during microspore development and pollen mitosis, either affecting cell division and/or vacuolar integrity., It was suggested that RGP1 and RGP2 may possibly be involved in cell division, since both proteins localize to cytoplasm and Golgi vesicles in actively growing tissues (Drakakaki et al., 2006).	17071651:10, 19887501:1281	2	2
RGS1 ---> cell proliferation	Regulation	AtRGS1 modulates plant cell proliferation., These findings suggest that AtRGS1 is a critical modulator of plant cell proliferation., Further studies have shown that AtRGS1 modulates plant cell proliferation and is involved in sugar signaling (Chen and Jones, 2004[Go])., Further studies have shown that AtRGS1 modulates plant cell proliferation and is involved in sugar signalling (Chen and Jones, 2…	15313575:1, 14500984:5, 16361523:1182, 16714312:1179, 16263907:1107	2	5
RGS1 ---> cytokinesis	Regulation	Further studies have shown that AtRGS1 protein may be involved in the regulation of cytokinesis and proliferation of some cell types (Chen et al., 2003[Go])., We found that the stimulatory effect in the rgs1-2 mutant was abrogated in the absence of GPA1 (Fig. 4A), suggesting that RGS1 acts through GPA1 to regulate cell division in the primary root., Recently, several studies have shown that AtRGS…	16361523:1069, 16679415:1224, 16714312:1073	2	3
RNR1 ---> cell cycle	Regulation	TSO2 is a small subunit of ribonucleotide reductase which is critical for cell cycle progression, DNA damage repair, and plant development [39]. tso2 mutants resulted in developmental defects, including callus-like floral organs and fasciated shoot apical meristems [39].	19845953:1286	2	1
RNR1 ---> cytokinesis	Regulation	We speculated that reduced ribonucleotide reductase activity might negatively affect plastid genome replication during cell division due to an insufficient and/or unbalanced supply of dNTPs, ultimately resulting in the arrest of chloroplast DNA synthesis in the mutant leaf cells during early development.	19297585:1198	2	1
RNR1 ---> DNA replication	Regulation	ribonucleotide reductase regulates the rate of deoxyribonucleotide production for DNA synthesis and repair., The mechanism of cleavage of the carbon-hydroxyl bond is well known for ribonucleotide reductase, which plays a central role in DNA biosynthesis catalyzing the reduction of ribonucleotides to their corresponding deoxyribonucleotides by replacing the C-2 hydroxyl group with a hydrogen atom …	19297585:3, 8576141:1232, 14555779:1058, 15075397:1055	2	4
ROP2 --+> cell differentiation	Regulation	These results show that ROP2, in its GTP-bound form, activates reactive oxygen species formation in the root hair differentiation zone of primary roots.	17301029:1200	2	1
ROP2 --+> leaf shape	Regulation	constitutively active GTP-bound rop2 adult plant phenotypes, e.g. increased shoot apical dominance, later root formation, and vertical leaf curling, are similar to the phenotypes caused by iaaM gene overexpression in Arabidopsis (Romano et al., 1995).	11402196:1345	2	1
ROP2 ---> organogenesis	Regulation	We have shown that ROP2 is expressed constitutively in different vegetative tissues and modulates organ morphogenesis in Arabidopsis (Li et al., 2001[Go])., ROP2 accumulates in growing root hairs (Jones et al., 2002[Go]) and in columella cells and controls the formation of cortical fine F-actin and directional cell expansion at an early phase of organogenesis (Fu et al., 2002[Go]).	11971134:1109, 16141452:1219	2	2
ROT4 ---> leaf shape	Regulation	Moreover, induced local overexpression demonstrated that ROT4 acts as a regulator of the leaf shape via a change in positional cue along the longitudinal axis., Over-expression of a novel small peptide ROTUNDIFOLIA4 decreases of cell proliferation and alters leaf shape in Arabidopsis., Overexpression of a novel small peptide ROTUNDIFOLIA4 decreases cell proliferation and alters leaf shape in Arab…	20826883:5, 18716608:1354, 15125775:100, 21248365:1287	2	4
ROT4 ---| cell proliferation	Regulation	These results suggest that ROT4 affects the positional cue and cell proliferation along the body axis., We showed that the altered leaf shape is caused by reduced cell proliferation, specifically in the longitudinal (proximal-distal) axis of the leaf, suggesting that the ROT4 gene controls polar cell proliferation in lateral organs., ROTUNDIFOLIA4 regulates cell proliferation along the body axis …	20826883:7, 15125775:3, 21248365:1187, 20088901:1230, 17873098:1267	2	5
RPA2 ---> cell cycle	Regulation	By contrast, ror1 appears to affect the cell cycle more drastically than the other fasciation mutants.	16326925:1384	2	1
RPA2 ---> cytokinesis	Regulation	Mutations in ROR1/RPA2A affect cell division in meristems but not final cell sizes.	16326925:7	2	1
RPA2 ---> DNA replication	Regulation	Our genetic screen for ros1 suppressors identified three genes, including Pola/INCURVATA2, ROR1/RPA2A (Xia et al., 2006; Liu et al., 2010), and RFC1 (in this study), that are directly involved in DNA replication, repair, and homologous recombination in plants.	20639449:1308	2	1
RPK2 ---> cell differentiation	Regulation	Moreover, RECEPTOR-LIKE PROTEIN KINASE2 (RPK2) is required for the differentiation of middle layer cells.	20033443:5	2	1
RPL24A ---> pistil development	Regulation	A key factor of translation reinitiation, ribosomal protein L24, is involved in gynoecium development in Arabidopsis.	15270688:100	2	1
RPM1 --+> EDS1	Regulation	Phenotypic analysis of insertion mutants in a discrete set of RPM1-induced EDS1/PAD4-regulated Arabidopsis genes (Group I; Table 2) uncovered one positive regulator of EDS1 signaling, FMO1.	16531493:1216	2	1
RPN12a --+> cell proliferation	Regulation	Partial loss of function of the regulatory particle non-ATPase subunits RPN10 and RPN12a causes a stronger defect in proteasome function and also results in cell enlargement and decreased cell proliferation.	19321709:5	2	1
RPN12a ---> cytokinesis	Regulation	For example, rpn10-1 seedlings are phenotypically less sensitive than rpn12a-1 seedlings to cytokinin based on the ability of the hormone to stimulate cell division., This suggests that in the weakest regulatory particle mutants, the rpt2a lines, the cell division controls are affected less than in stronger regulatory particle mutants, such as rpn10-1 and rpn12a-1.	12671091:1338, 19321709:1301	2	2
RPN1A --+> cell proliferation	Regulation	Moreover, RPN1a seems both to restrict cell proliferation (e.g., in the hypophysis and the protoderm where we saw extra divisions in mutant embryos) and to promote cell proliferation, as evidenced by the reduced divisions of suspensor and procambial cells. rpn1a Mutant Embryos Are Defective in Cell Cycle Progression In order to better define the mutant phenotype of rpn1a-1 embryos with respect to…	16169895:1189	2	1
RUB1 ---> cell cycle	Regulation	In this issue, Lammer et al. describe an unexpected connection between a Ubl called Rub1 (related to ubiquitin 1) from the yeast Saccharomyces cerevisiae and a ubiquitin-protein ligase complex that is critical for progression from G1 to S phase in the cell cycle.	9531529:1030	2	1
RUB1 ---> cytokinesis	Regulation	This study illustrates that RUB1 and RUB2 are genetically and biochemically redundant and demonstrates that RUB1/2 proteins are essential for early embryonic cell divisions and that they regulate diverse processes.	15319484:10	2	1
SAMDC --+> cytokinesis	Regulation	Application of inhibitors of S-adenosylmethionine decarboxylase and spermidine synthase in these cultures prevented cell divisions (Theiss et al., 2002[Go]), while Spds mutant Arabidopsis (Arabidopsis thaliana) seeds have embryos that do not develop beyond the torpedo stage (Imai et al., 2004[Go]), indicating that synthesis of spermidine has an essential role in cell division.	16040649:1247	2	1
SAMDC ---| cell proliferation	Regulation	An arrest in cell proliferation induced by a SAMDC inhibitor has been attributed to depletion of eIF5A following deprivation of spermidine (Byers et al., 1994).	18065764:1252	2	1
SCD1 ---> cytokinesis	Regulation	SCD1 is required for cytokinesis and polarized cell expansion in Arabidopsis thaliana [corrected].	12874123:100	2	1
SDD1 --+> ER	ProtModification	A simple unifying model for stomatal pattern generation would be that SDD1 cleaves and activates the EPF1 peptide, EPF1 serves as a ligand for TMM and the ERECTA family (Ingram 2005; Shpak et al. 2005), and this positional cue is relayed through a YDA-dependent signaling cascade.	17639078:1104	2	1
SDD1 ---> cytokinesis	Regulation	SDD1 contributes to the control of orientation of unequal neighboring cell divisions in satellite stomatal complexes.	10809670:1289	2	1
SDD1 ---> stomata density	Regulation	Together, these results indicate that GT-2 LIKE 1 binds to the SDD1 promoter to repress SDD1 expression, which regulates stomatal density., This deregulated SDD1 expression has dramatic consequences, causing a twofold to threefold reduction in stomatal density and the arrest of stomatal development at the M/guard mother cell stage.	21169508:1194, 12119372:1247	2	2
SE ---> cell cycle	Regulation	In an alternative hypothesis, SERRATE may be directly regulating the cell cycle.	11402159:1311	2	1
SE ---> leaf development	Regulation	The Arabidopsis gene SERRATE controls leaf development, meristem activity, inflorescence architecture and developmental phase transition., SERRATE is shown to be required for the development of early juvenile leaves (V1) and to promote late juvenile leaf development (V2), while suppressing adult leaf (V3) and inflorescence development (I1 and I2).	16889646:0, 10607301:4	2	2
SE ---> leaf morphogenesis	Regulation	Mutations in the SERRATE gene also provoke serrated leaf morphology.	17142478:1236	2	1
SE ---| KNAT1	Expression	Disruption of SERRATE or PICKLE, which encode C2H2 zinc finger and CHD3 proteins, respectively, enhanced the ectopic expression of KNOTTED-like homeobox genes in lateral organs of as1 and as2 mutants (Ogas et al., 1999[Go]; Ori et al., 2000[Go]; Prigge and Wagner, 2001[Go]).	17704213:1282	2	1
SE ---| organogenesis	Regulation	An intriguing possibility is that SERRATE protein may downregulate genes during organogenesis in a manner analogous to SIR1p.	11402159:1310	2	1
SEC8 ---> cytokinesis	Regulation	We therefore hypothesized that SEC8 and, more generally, the putative plant exocyst might be involved in cytokinesis during microgametogenesis.	16040664:1178	2	1
SERK1 ---> cell differentiation	Regulation	Therefore, SERK1 and SERK2 might also be involved in meiocyte differentiation at the time of cytokinesis.	16284305:1247, 16284305:248	2	2
SERK2 ---> cell differentiation	Regulation	Therefore, SERK1 and SERK2 might also be involved in meiocyte differentiation at the time of cytokinesis., The ems1/exs, serk1 serk2, and tpd1 mutations affect cellular differentiation by altering cell fate at a later stage than spl/nzz (Schiefthaler et al., 1999[Go]; Yang et al., 1999[Go]; Canales et al., 2002[Go]; Zhao et al., 2002[Go]; Yang et al., 2003[Go]; Albrecht et al., 2005[Go]; Colcombe…	16284305:1247, 16751349:1090	2	2
SGA2 ---> DNA replication	Regulation	In addition to its well-studied role in chromatin assembly, yeast Asf1 has also been shown to be important in silencing, transcription, DNA replication and normal cell cycle progression [22,23,39,40].	17054786:1273	2	1
SKP1 --+> cell differentiation	Regulation	Characterization of ASK1-induced Differentiation of PC12 Cells.	10734135:1214	2	1
SKP1 ---> AP3	Expression	These results support the idea that UFO and ASK1 together positively regulate AP3 and PISTILLATA expression., Additionally, UFO and ASK1 interact genetically to regulate AP3 and PISTILLATA gene expression (Zhao et al., 2001[Go]).	11526079:5, 12724534:1244	2	2
SKP1 ---> cell cycle	Regulation	SGT1 (suppressor of G2 allele of Skp1), an interactor of SCF (Skp1-Cullin-F-box) ubiquitin ligase complexes that mediate protein degradation, plays an important role at both G1-S and G2-M cell cycle transitions in yeast, and is highly conserved throughout eukaryotes., Skp1 proteins have been shown to participate in the control of a number of regulatory events, including the cell cycle, signal tra…	20695999:0, 16940350:1243	2	2
SKP1 ---> cytokinesis	Regulation	Our detailed analysis indicates that the double mutations in both Arabidopsis Skp1-like gene1 and Arabidopsis Skp1-like gene2 affect cell division and cell expansion/elongation and cause a developmental delay during embryogenesis and lethality in seedling growth., Theask1-1 mutant also displays a reduction in organ size suggesting that cell division and/or cell expansion might be affected by the …	14688296:3, 10398681:1178, 16504046:1059, 10948263:1056	2	4
SKP1 ---> flower morphogenesis	Regulation	In addition to a role in meiosis, ASK1 was also shown to interact with UFO (UNUSAL FLORAL ORGANS) protein to regulate B function gene expression during the flower morphogenesis process 3, 10., The ask1-1 mutation caused abnormality in floral morphology analogous to that caused by ufo (Zhao et al., 1999[Go]) and was resistant to auxin, like tir1 (Gray et al., 1999[Go]). ask1-1 was male sterile and…	16699544:1037, 12172031:1275	2	2
SKP1 ---> G2/M transition	Regulation	SGT1 (suppressor of G2 allele of Skp1), an interactor of SCF (Skp1-Cullin-F-box) ubiquitin ligase complexes that mediate protein degradation, plays an important role at both G1-S and G2-M cell cycle transitions in yeast, and is highly conserved throughout eukaryotes., The SKP1 gene product of S. cerevisiae, which is required for ubiquitin-mediated proteolysis at G1/S and G2/M and is a component o…	20695999:0, 9298984:1289	2	2
SKP2A ---> cytokinesis	Regulation	SKP2A positively regulates cell division, at least in part by degrading the E2FC/DPB transcription repressor., Overexpression of SKP2A positively regulates cell division, increasing the number of cells in G(2)/M, reducing the level of ploidy and developing higher number of lateral root primordia.	18036202:6, 19704565:4	2	2
SMP1 ---> cell proliferation	Regulation	CDC2A expression also was found to be unchanged in smpepi and SMP1-overexpressing plants (Figure 6A), suggesting that at least at the RNA level, SMP1 and/or SMP2 acts downstream of CYCD3;1 and CDC2A in cell proliferation regulation..	15937226:1211	2	1
SMT2 ---> cytokinesis	Regulation	These results suggested that the frl1 mutation affected cell division and also caused abnormal endoreduplication in the distal part of petals., Although it is difficult to determine the effects on cell growth by looking at only the final size of cells, we hypothesize that it is the cell division frequency (the meristem activity) that is reduced in transgenic SMT2 tobacco.	15737981:1063, 9765531:1197	2	2
SNM1 ---> DNA Damage	Regulation	Taken together, these results suggest a nonessential role for AtSNM1 in the repair process of bleomycin- and H2O2-induced DNA damage.	15448639:1103	2	1
SPL8 ---> cell proliferation	Regulation	To verify further that cell proliferation was affected in the 35S:MIR156b spl8-1 anthers, we performed in situ hybridization using a Histone H4 (H4) probe as a cycling cell marker.	21177480:1161	2	1
SQN ---> cell differentiation	Regulation	A novel function was recently demonstrated for CyP40, the inhibition of c-myb DNA activity, which implicates the prolyl isomerase in the regulation of transcription, transformation, and differentiation (Leverson and Ness, 1998).	9952466:1064	2	1
SQN ---> shoot morphogenesis	Regulation	Mutant alleles of SQUINT (SQN) slightly reduce AGO1 activity and have weak effects on shoot morphology.	20624295:1	2	1
SQN ---| leaf morphogenesis	Regulation	The Cyp40 mutant shows both a reduction in leaf number and an alteration in leaf morphology and is thus functionally implicated in the vegetative maturation of the shoot (Berardini et al., 2001[Go]).	15051864:1072	2	1
STM --+> cytokinesis	Regulation	Conversely, STM suppresses differentiation independently of WUS and is required and sufficient to promote cell division., SHOOTMERISTEMLESS may function independently but competitively with the CLV1 signaling pathway to promote cell division (24)., STM promotes cell division and suppresses cell differentiation in the SAM (Lenhard et al., 2002)., SHOOTMERISTEMLESS may function independently but co…	12070094:4, 9294234:1201, 12492830:58, 9294234:191, 15145794:202, 19175771:207	2	6
STM ---> AS1	Expression	The knox gene SHOOT MERISTEMLESS (STM) negatively regulates ASYMMETRIC LEAVES1 (AS1) which, in turn, negatively regulates other knox genes including KNAT1 and KNAT2, and positively regulates the novel gene LATERAL ORGAN BOUNDARIES (LOB)., In founder cells, STM is down regulated, thus allowing expression of AS1., One apparent function of STM is to negatively regulate expression of the ASYMMETRIC L…	11934861:2, 11283332:1086, 12068116:1069, 12586863:1114, 17898165:1041, 15316113:1267, 11447101:1142, 12045283:1136, 18184732:1070, 17601823:1070	2	10
STM ---> cell proliferation	Regulation	We have identified a weak allele of stm (stm-2) that reveals STM is not only required for the establish- ment of the shoot meristem, but is also required for the continued maintenance of undifferentiated cells in the shoot meristem and for proper proliferation of cells in the floral meristem., In A. thaliana , STM is required not only for the establishment of the shoot meristem but also for the m…	8625843:2, 17132741:10140, 12837947:10268, 15145794:10023, 14671026:10032, 12837947:309, 15145794:68	2	7
STM ---> CUC2	Expression	Genetic and expression analyses indicate that CUC1 and CUC2 are redundantly required for expression of STM to form the shoot apical meristem, and that STM is required for proper spatial expression of CUC2 to separate cotyledons., In turn, STM is required for the correct expression patterns of CUC2 and to a lesser extent of CUC1 during later stages of embryogenesis (Aida et al., 1999[Go]; Takada e…	10079219:4, 16798887:1064, 17132741:1194	2	3
STM ---> flower initiation	Regulation	In ectopic overexpression experiments, a common switch to reproductive phase observed in double BLH3/STM-GR or ATH1/STM-GR transgenics after Dexamethasone treatment implicates a role for STM in floral induction.	16513846:1312	2	1
STM ---> KNAT1	Regulation	In the Arabidopsis shoot apical meristem, STM inhibits ASYMMETRIC LEAVES gene expression, allowing KNAT1/2/6 activity., In organ founder cells, STM is downregulated, allowing AS1 to be expressed and to negatively regulate KNAT1 and KNAT2 (Byrne et al., 2000[Go]).	18250078:1082, 11487688:1077	2	2
STM ---> leaf development	Regulation	Regulation of SHOOT MERISTEMLESS genes via an upstream-conserved noncoding sequence coordinates leaf development., A nuclear-targeted STM protein version therefore affects leaf development more than shoot apical meristem function. [Figure 1] View larger version (69K): [in this window] [in a new window] .	17898165:100, 16513846:1150	2	2
STM ---> leaf shape	Regulation	Ectopic expression of STM also results in alterations of leaf shape, meristem formation on the adaxial surface of the cotyledons, and growth arrest (K. Barton, personal communication; Williams, 1998; Gallois et al., 2002).	12692326:1060	2	1
STM ---> meristem development	Regulation	The CLAVATA (CLV1 and CLV3) and SHOOT MERISTEMLESS (STM) genes specifically regulate shoot meristem development in Arabidopsis., Redundant CUP-SHAPED COTYLEDON 1 (CUC1) and CUC2 as well as SHOOT MERISTEMLESS (STM) of Arabidopsis are required for shoot apical meristem formation and cotyledon separation., Whereas SHOOT MERISTEMLESS (STM) and KNAT1, which regulate meristem development, were also gre…	8625843:0, 10079219:1, 15995350:5, 9671577:1, 12070094:1, 9011081:2, 14617069:5, 12011335:1128, 11842154:1067, 16513846:1069 <more data available...>	2	15
STM ---> meristem maintenance	Regulation	In Arabidopsis, meristem maintenance requires SHOOTMERISTEMLESS (Barton and Poethig, 1993[Go])., Although both STM and WUS are essential for meristem maintenance, the evidence so far suggests that WUS has a more prominent role in the developmental control of meristem size and stability.	19126693:1084, 17293602:1104	2	2
STM ---> meristem size	Regulation	In contrast, wus and a weak allele of stm reduce the meristem size and the number of floral organs in Arabidopsis (Clark et al. 1996 [Down]; Laux et al. 1996 [Down])., For example, SHOOT MERISTEMLESS (STM) is required for the maintenance of the shoot apical meristem and is expressed in the vascular meristems (Barton and Poethig, 1993[Go]; Long et al., 1996[Go]), and a CLAVATA signaling system act…	11090216:1062, 15286295:1058	2	2
STM ---> organ formation	Regulation	However, the cells are kept in a relatively undifferentiated state, and organ formation appears to be inhibited by the activity of the STM gene.	12665547:1132	2	1
STM ---> organogenesis	Regulation	Combined SHOOT MERISTEMLESS and WUSCHEL trigger ectopic organogenesis in Arabidopsis., This result suggests that CYP71 reinforces H3K27 methylation, thereby maintaining the silenced state of regulatory genes, including STM and KNAT1, that play a large role in controlling organogenesis in Arabidopsis.	12070095:100, 16541125:1178, 17704213:1268	2	3
STM ---| cell differentiation	Regulation	These results suggest that WUS and STM share labour in the shoot apical meristem: WUS specifies a subset of cells in the centre as stem cells, while STM is required to suppress differentiation throughout the meristem dome, thus allowing stem cell daughters to be amplified before they are incorporated into organs., Further analyses revealed that OBE1 and OBE2 allow the plant cells to acquire meris…	12070094:7, 18403411:3, 9501101:1186, 18757555:1059, 20377701:1051, 12011335:1135, 18250078:1069, 15996982:1306, 18223038:1067, 17293602:1093 <more data available...>	2	12
SVP ---> meristem development	Regulation	Furthermore, the seasonal separation between inflorescence and flower meristem formation in grapevine could require the participation of transcriptional repressors, such as members of the FLC and SVP subfamilies, to prevent the development of flower meristems before the dormancy period.	18997115:1271	2	1
SVP ---> organ formation	Regulation	Notably, many protein interactions were observed between these two Lolium proteins and Arabidopsis MADS box proteins involved in flowering time, such as SVP, AGL24, and SOC1, but also with proteins playing a role in floral organ formation, such as FUL, AGAMOUS , and SEP2.	17005923:1172	2	1
SWI2 --+> nodulation	Regulation	Taken together with the abscisic acid suppression of snf2-induced spontaneous nodulation, this reveals that abscisic acid can suppress cytokinin-induced nodulation processes. [Figure 9] View larger version (16K): [in this window] [in a new window] [as a PowerPoint slide] .	18931020:1251	2	1
SYD --+> CUC2	Expression	By investigating the activities of the CUP-SHAPED COTYLEDON promoters in the cotyledon boundary during embryogenesis in sensitized backgrounds, we demonstrate that AtBRM upregulates the transcription of all three CUP-SHAPED COTYLEDON genes, whereas SYD upregulates the expression of CUC2.	16854978:4	2	1
SYD --+> WUS	Expression	SYD is required for WUS transcription ., Genetic analysis predicts that SPLAYED acts independently of CLAVATA to control WUS expression (Kwon et al., 2005[Go])., For instance, SNF2-class ATPase SPLAYED is specifically recruited to the promoter region of WUS and regulates WUS expression (Kwon et al., 2005[Go]).	15833920:1128, 16603652:1263, 17704213:1068	2	3
SYD ---> meristem maintenance	Regulation	SYD is also required for meristem maintenance and regulates flowering under a non-inductive photoperiod., In addition, mutations in SYD cause LFY-independent phenotypes that indicate that SYD is necessary for meristem maintenance during reproductive development and that SYD is required for proper carpel and ovule development., Here we investigated how SYD regulates shoot apical meristem maintenan…	16640604:1, 11818058:6, 15833920:1257	2	3
SYP111 --+> cytokinesis	Regulation	The Arabidopsis KNOLLE gene, which is required for cytokinesis, encodes a protein related to vesicle-docking syntaxins., Mutations in the KNOLLE gene affect the rate and plane of cell divisions as well as cell morphology, resulting in mutant seedlings with a disturbed radial organization of tissue layers., In Arabidopsis, the Sec1 homologue KEULE (KEU) and the cytokinesis-specific syntaxin KNOLLE…	9396754:1, 8548827:1, 11591731:1, 11084337:100, 12068098:1080, 11686303:1045, 12949074:1224, 11402182:1210, 10213783:1284, 18984676:1057	2	10
TAA1 ---> auxin metabolism	Regulation	These results suggest that TAA1 is involved in auxin homeostasis.	18394996:1206	2	1
TAA1 ---> pistil development	Regulation	The TRYPTOPHAN AMINOTRANSFERASE OF ARABIDOPSIS1 gene and its relative TAR2, which are also required for normal gynoecium development, are also expressed in newly arising gynoecia (Stepanova et al., 2008).	20176890:1349	2	1
TBP2 --+> cell proliferation	Regulation	Overexpression of TBP-2 in transgenic Arabidopsis induces apical shoot proliferation.	11165247:3	2	1
TED6 --+> cell differentiation	Regulation	Down-regulation of TED6 and TED7 expression, using RNA interference silencing, delayed the tracheary element differentiation in cultured Zinnia cells and also affected the formation of root vessel elements in Arabidopsis (Endo et al., 2009).	21307367:1232	2	1
TES ---> cytokinesis	Regulation	More recently, HIK and TES were shown to have a functionally redundant role in female gametophytic cytokinesis., TETRASPORE is required for male meiotic cytokinesis in Arabidopsis thaliana., As noted above, two kinesin-like proteins, HIK/AtNACK1 and TES/AtNACK2, and the MAP kinase kinase kinases ANP1, ANP2 and ANP3, which are homologs of tobacco NPK1, are required for cytokinesis in A. thaliana (…	19825582:4, 9217006:100, 20802223:1123, 12068111:1067	2	4
TIL1 ---> DNA Damage	Regulation	Arrows point to the segregated mutants. (E) abi1 and abi2 mutations did not improve the DNA damage sensitivity caused by MMS in abo4-1.	19244142:1136	2	1
TIL1 ---> DNA replication	Regulation	It is possible that the POL2a works together with ROR1/RPA2A and FAS1 to regulate homologous recombination as these three proteins also coparticipate the DNA synthesis and DNA nucleotide excision repair (Gaillard et al., 1996[Go]; Lindahl et al., 1997[Go]; Pospiech and Syvaoja, 2003[Go]).	19244142:1347	2	1
TIL1 ---> meristem development	Regulation	Because abo4 affects meristem development, we investigated the role of ABO4/POL2a in the cell cycle in meristem cells.	19244142:1174	2	1
TMM ---> ER	Regulation	Our findings suggest that the negative regulation of ERECTA-family RLKs by TMM, which is an LRR receptor-like protein, is critical for proper stomatal differentiation., The mechanism for regulation of the ERECTA family members by TMM is still unknown., Although a physical interaction between TMM and any other receptor-like protein or receptor-like kinase has not been established, TMM was found to…	16002616:4, 16286450:1285, 18434605:1084	2	3
TMM ---> stomata density	Regulation	Results from genetic experiments indicate that EPF2 regulates a different aspect of stomatal development to EPF1 and are consistent with EPF2 acting in a pathway to regulate stomatal density that involves ER and TMM, but not SDD1., Promoter2x35S-O-EPF1 decreases stomatal density (Fig. 3); this decrease in stomatal density is dependent on functional TMM, ERECTA family genes and YDA because both th…	19398336:7, 17639078:1106	2	2
TOP6B ---> cell proliferation	Regulation	A T-DNA insertion in AtTOP6B results in deficient cell proliferation; plants stop growing at the rosette stage, have small crinkled leaves, and die about 4 weeks after germination.	12401176:2	2	1
TOPII ---> cell cycle	Regulation	Nonetheless, this work firmly demonstrates for the first time the direct involvement of light signaling in the regulation of expression of TOP2, an important component of the DNA replication/cell cycle machinery.	12954761:1292	2	1
TOPII ---> DNA replication	Regulation	Nonetheless, this work firmly demonstrates for the first time the direct involvement of light signaling in the regulation of expression of TOP2, an important component of the DNA replication/cell cycle machinery.	12954761:1292	2	1
TPL ---> WUS	Regulation	These results demonstrate that the interaction between WSIP1 and WUS requires the C-terminal conserved domain of WUS and the N-terminal LisH domain of WSIP1.	16461579:1248	2	1
TPLATE ---> cytokinesis	Regulation	Somatic cytokinesis and pollen maturation in Arabidopsis depend on TPLATE, which has domains similar to coat proteins.	17189342:100	2	1
TPS1 ---> cytokinesis	Regulation	These results suggest that TPS1 may play a major role in coordinating cell wall biosynthesis and cell division with cellular metabolism during embryo development.	16553896:9	2	1
TPX2 ---> cell cycle	Regulation	On the other hand, microinjection of anti-Targeting Protein for Xklp2 antibodies during prophase caused cell cycle arrest and increased prophase duration of cells that did not arrest (Figure 7B).	18941054:1252	2	1
TPX2 ---> cytokinesis	Regulation	Functional analysis shows that At Targeting Protein for Xklp2 plays a role in cell division.	18941054:1100	2	1
TSK ---> cell cycle	Regulation	These results suggest that TSK is required during the cell cycle and defects of TSK cause the arrest of cell cycle progression at G2/M phase.	15746155:4	2	1
TSK ---> cell differentiation	Regulation	These observations suggest that the MGO3 gene is involved in the control of the pattern of cell differentiation and/or cell proliferation within different regions of the shoot apical meristem.	14966212:1296	2	1
TSK ---> cell proliferation	Regulation	These observations suggest that the MGO3 gene is involved in the control of the pattern of cell differentiation and/or cell proliferation within different regions of the shoot apical meristem.	14966212:1296	2	1
TSK ---> cytokinesis	Regulation	The mgoun3 (mgo3) mutant shows defects in the regulation of cell division within the shoot apical meristem and the root apical meristem.	14966212:1109	2	1
TSK ---> G2/M transition	Regulation	These results suggest that TSK is required during the cell cycle and defects of TSK cause the arrest of cell cycle progression at G2/M phase.	15746155:4	2	1
TSK ---> meristem maintenance	Regulation	An Arabidopsis protein with a novel calcium-binding repeat sequence interacts with TONSOKU/MGOUN3/BRUSHY1 involved in meristem maintenance.	15964904:100	2	1
TSK ---> meristem organization	Regulation	TONSOKU(TSK)/MGOUN3/BRUSHY1 from Arabidopsis thaliana, which plays an important role in the maintenance of meristem organization, contains an LGN repeat motif similar to that found in animal proteins involved in asymmetric cell division.	15964904:0	2	1
TSK ---| ER	Regulation	The fact that the mgo3 mutation accelerates the flowering transition to almost the same extent in both Landsberg erecta and Col-0 backgrounds, despite the dramatic difference in strength of their respective FLC alleles, and that, conversely, the early-flowering phenotype of mgo3 mutants is much more pronounced in the Wassilewskija background than in the Col-0 background, strongly suggests that MG…	16728410:1198	2	1
TSO1 --+> cell proliferation	Regulation	SIN2 and TSO1 promote integument cell proliferation, whereas TSO1 and DCL1 regulate integument cell expansion.	15131247:1285	2	1
TSO1 ---> cytokinesis	Regulation	Our finding that TSO1 is required for organ formation in floral tissues but not in other tissues indicates that TSO1 may encode a floral-specific cell division component, or that TSO1 function is redundant in nonfloral tissues., Regulation of meristem organization and cell division by TSO1, an Arabidopsis gene with cysteine-rich repeats., However, the strong tso1-1 and tso1-2 alleles affect all f…	9043081:3, 10769244:100, 18057042:1106, 12068111:1067	2	4
TSO1 ---> flower morphogenesis	Regulation	We describe here two new tso1 alleles (tso1-3 and tso1-4), which caused defects in ovule development, but had little effect on gross floral morphology.	9725857:2	2	1
TSO1 ---> meristem organization	Regulation	Regulation of meristem organization and cell division by TSO1, an Arabidopsis gene with cysteine-rich repeats., However, the strong tso1-1 and tso1-2 alleles affect all floral tissues, both sterile and reproductive, as well as inflorescence meristem organization and cell division.	10769244:100, 18057042:1106	2	2
TSO1 ---> organ formation	Regulation	Our finding that TSO1 is required for organ formation in floral tissues but not in other tissues indicates that TSO1 may encode a floral-specific cell division component, or that TSO1 function is redundant in nonfloral tissues.	9043081:3	2	1
TSO2 ---> cytokinesis	Regulation	However, the strong tso1-1 and tso1-2 alleles affect all floral tissues, both sterile and reproductive, as well as inflorescence meristem organization and cell division.	18057042:1106	2	1
TSO2 ---> meristem organization	Regulation	However, the strong tso1-1 and tso1-2 alleles affect all floral tissues, both sterile and reproductive, as well as inflorescence meristem organization and cell division.	18057042:1106	2	1
TTG2 ---> cell proliferation	Regulation	Because nuclei proliferation does not seem to be altered in ttg2/ttg2; iku2/iku2 endosperm, the threshold is reached prematurely and cellularization occurs earlier than in the iku2, ttg2, or wild-type endosperm.	15598800:1212	2	1
UBC20 ---> cell cycle	Regulation	Expression of most anaphase-promoting complex subunits was constitutive, whereas cdc27a and cdc27b, corresponding to two forms of apc3, and ubc19 and ubc20 encoding E2-C type ubiquitin-conjugating enzymes displayed differences in their cell cycle regulation.	15970679:8	2	1
UFO --+> AP3	Expression	These results support the idea that UFO and ASK1 together positively regulate AP3 and PISTILLATA expression., Transgenic constructs were used to provide evidence that UFO regulates floral organ identity by activating or maintaining transcription of the class B organ-identity gene APETALA 3, but not PISTILLATA., Expression of AP3 and PISTILLATA in spatially correct domains requires input from AP1,…	11526079:5, 10607296:2, 11283333:1282, 12724534:1244, 21119062:1254, 20649974:1130, 15486106:1171, 18713949:1266, 12826617:1047	2	9
UFO --+> meristem development	Regulation	We propose that UFO and LFY are jointly required in the inflorescence meristem to both promote floral meristem development and inhibit, in a non-cell autonomous manner, growth of the bract.	16244866:9	2	1
UFO --+> organ formation	Regulation	Second, UFO expression from the CaMV 35S or AP3 promoter restores organ formation in ap1-1 flowers, indicating that UFO is downstream of AP1 with respect to w2 development (I. Lee and D.W., unpublished results).	12826617:1269	2	1
UFO ---> cell proliferation	Regulation	Therefore, a primary function of AP1 in w2 may be to activate UFO during stage 4-5, which in turn positively regulates w2 initiation/proliferation.	12826617:1273	2	1
UFO ---> cytokinesis	Regulation	UFO seemed to be required for the restriction of cell division in the center of a stage 2 flower (Samach et al., 1999[Go]).	15047903:1326	2	1
UFO ---> leaf development	Regulation	Like their orthologs from the model plants, PIM, UNIFOLIATA, and STAMINA PISTILLOIDA are mainly involved in floral meristem identity; however, a striking difference is that, in contrast to LEAFY/FLORICAULA and UNUSUAL FLORAL ORGANS/FIMBRIATA, UNIFOLIATA and STAMINA PISTILLOIDA also play a key role in the regulation of leaf development in pea.	16113230:1076	2	1
UFO ---> leaf morphogenesis	Regulation	Overexpression of UFO in Arabidopsis does result in a lobed leaf phenotype that is dependent on the presence of a wild-type LFY allele (Lee et al. 1997 [Down]).	11158527:1350	2	1
UVI4 ---| leaf development	Regulation	The uvi4 mutation also promoted the progression of endo-reduplication during leaf development.	16623893:5	2	1
VCL1 ---> cytokinesis	Regulation	In this study, we report that inactivation of the Arabidopsis gene VACUOLELESS1 (VCL1) blocks vacuole formation and alters the pattern of cell division orientation and cell elongation in the embryo.	11702788:2	2	1
VIP1 ---| cell differentiation	Regulation	Overexpression of VIP1 in tobacco suppresses differentiation and shoot formation., A previous study (32) has shown that heterologous overexpression of VirE2-interacting protein 1 in tobacco results in developmental abnormalities, including growth retardation and impaired differentiation.	15108305:1157, 19820165:1241	2	2
VND7 ---> cell differentiation	Regulation	The Arabidopsis thaliana NAC domain transcription factor, VASCULAR-RELATED NAC-DOMAIN7 (VND7), acts as a key regulator of xylem vessel differentiation., The Arabidopsis thaliana NAC domain transcription factor VASCULAR-RELATED NAC-DOMAIN7 (VND7) acts as a master regulator of xylem vessel differentiation., We previously showed that the VASCULAR-RELATED NAC-DOMAIN6 (VND6) and VND7 genes, which enco…	21284754:0, 20388856:0, 20488898:0, 18445131:100, 17114348:1070, 20802224:1259, 17237351:1179, 19088331:1180, 17993548:1180, 19812064:1070 <more data available...>	2	11
VPS9A ---> cytokinesis	Regulation	We have also demonstrated that the activity of VPS9a is essential for various plant functions, such as cytokinesis, embryogenesis, and organ development.	18055610:1089	2	1
VRN1 ---> ER	Regulation	The vrn1 and vrn2 mutations did not affect the acclimation response as judged by expression of cold-induced transcripts and freezing tolerance assays. vrn1-1 affected the short-day vernalization response of Landsberg erecta and reduced the vernalization response of other late-flowering Arabidopsis mutants.	8998499:4	2	1
VRN1 ---> flower initiation	Regulation	Furthermore, it remains unclear how the two types of floral induction, primary (resulting in floral competence) and secondary (resulting in the transition to flowering), are mediated through VRN1 expression in both leaves and the shoot apical meristem .	18024551:1099	2	1
VTC4 --+> cell proliferation	Regulation	The Deltavtc4 mutants also displayed decreased symptom development and reduced proliferation in planta.	16896223:7	2	1
WEE1 ---> cell differentiation	Regulation	Nevertheless, at this stage, we cannot exclude the possibility that WEE1 controls the timing of differentiation events other than endoreduplication, although no significant differences in the timing of leaf development have been observed.	17209125:1320	2	1
WEE1 ---> DNA Damage	Regulation	Since in arabidopsis, WEE1 plays an important role in the DNA damage/DNA replication checkpoints, the role of Arath;CDC25 in conditions that induce these checkpoints or induce abiotic stress was tested.	20647223:3	2	1
WEE1 ---> DNA replication	Regulation	Since in arabidopsis, WEE1 plays an important role in the DNA damage/DNA replication checkpoints, the role of Arath;CDC25 in conditions that induce these checkpoints or induce abiotic stress was tested.	20647223:3	2	1
WEE1 ---| cell cycle	Regulation	Induced WEE1 expression inhibited plant growth by arresting dividing cells in the G2-phase of the cell cycle., WEE1 arrests cells in the G2 phase of the cell cycle., The Wee1 kinase phosphorylates M- and/or S-phase-specific cyclin-dependent kinases and is most likely involved in the regulatory switch between the mitotic and the endoreduplication cell cycle in the developing endosperm of maize (Su…	17209125:4, 18528439:1257, 15897229:1356	2	3
WOL --+> cell proliferation	Regulation	Mutations in the AtHK4/CRE1/WOL gene decrease cell proliferation in response to cytokinins (Inoue et al., 2001[Go]).	12857804:1062	2	1
WOL --+> WUS	Regulation	The increased AHK4 transcription is required for WUSCHEL activation during the shoot induction (Gordon et al., 2009).	21357646:1235	2	1
WOL ---> cell differentiation	Regulation	Thus, WOL does not appear to be necessary for metaxylem differentiation but has a more indirect influence on xylem differentiation by controlling the number of cells in the vascular cylinder., However, CRE1/WOL may also have additional roles in the differentiation of vascular cells. wooden leg has a substantially stronger phenotype than the other cre1 alleles (Mähönen et al., 2000; Inoue et al., …	11114883:1074, 11842139:1204, 12505996:1348	2	3
WOL ---> cytokinesis	Regulation	Genetic analyses have indicated that WOODEN-LEG controls cell divisions but not cell differentiation., Similar to previously published work (8), cytokinin-induced cell division and greening of hypocotyl-derived calli were partially inhibited in cre1-12 mutants (Fig. 6), as well as in cre1-10 and cre1-11 mutants (data not shown)., At the same time, it is known that receptor histidine kinases CRE1/…	12045282:1319, 15166290:1158, 17584953:1389, 12045269:1145	2	4
WOL ---> nodulation	Regulation	Mt CRE1 RNA interference Roots Are Strongly Impaired in Nodulation We next determined whether Mt CRE1 could also be involved in a legume-specific root lateral organogenesis (i.e., nodule formation).	17028204:1153	2	1
WOL ---> organogenesis	Regulation	Mt CRE1 RNA interference Roots Are Strongly Impaired in Nodulation We next determined whether Mt CRE1 could also be involved in a legume-specific root lateral organogenesis (i.e., nodule formation).	17028204:1153	2	1
WOX1 ---> meristem development	Regulation	Our results suggest that WOX1 plays an important role in meristem development in Arabidopsis, possibly via regulation of SAMDC activity and polyamine homeostasis, and/or by regulating CLV3 expression.	21658178:10	2	1
WOX4 --+> cell differentiation	Regulation	The cumulative data suggest that the conserved WOX4 function is to promote differentiation and/or maintenance of the vascular procambium, the initial cells of the developing vasculature.	20044450:8	2	1
WOX4 ---> meristem organization	Regulation	Detailed observations in loss-of-function mutants revealed that TDIF-TDR-WOX4 signaling plays a crucial role in the maintenance of the vascular meristem organization during secondary growth.	20729381:7	2	1
ycf16 ---> cytokinesis	Regulation	Some atnap7 mutant embryos had altered cell-division characteristics, showing vertical divisions in the upper part of the suspensor and in the embryo proper, whereas others were severely distorted in shape (Fig. 2F)..	15184673:1161	2	1
YDA ---> stomata density	Regulation	Promoter2x35S-O-EPF1 decreases stomatal density (Fig. 3); this decrease in stomatal density is dependent on functional TMM, ERECTA family genes and YDA because both the increased stomatal density and stomatal clustering phenotypes characteristic of tmm-1, yda, and er;erl1;erl2 are epistatic to Promoter2x35S-O-EPF1 (Fig. 3).	17639078:1106	2	1

## Sheet: Network of Decreased Transcript
Expression Targets
No statistically significant results found
miRNA Targets
No statistically significant results found
Binding partners
No statistically significant results found
Protein Modification Targets
No statistically significant results found
Custom (all options checked)
Relation	Type	Sentence	MedLine Reference	Connectivity	# of References	Owner
Al3+ --+> GLR3.3	Regulation	One attractive hypothesis has Al3+ triggering the release of amino acids that activate GLR3.3.	17012403:1225	2	1
Al3+ --+> GPX2	Regulation	Before and after the period of anthocyanins administration a blood sample was taken and following parameters were estimated: lead, aluminium, cooper and zinc concentration in erythrocytes with the method of atomic emission spectrometry with induced coupling plasma , concentration of substances reacting with thiobarbituric acid (TBARS) and superoxide dismutase, glutathione peroxidase and catalase …	16498804:1, 12481053:1217, 19363092:1075	2	3
Al3+ --+> STOP1	Expression	In addition, STOP1 expression can be induced by H+ and Al3+ shock treatments similar to some transcriptional factors that belong to the dehydration responsive element binding protein family [Fig. 8 and supporting information Fig. 9 (34)].	17535918:1190	2	1
Al3+ --+> TCTP	Regulation	Further characterization of aluminium-induced genes such as phosphoenolpyruvate carboxylase, translationally controlled tumour protein or IMPDH together with their influence on aluminium-tolerance has to be performed in the future to get more insight into the molecular mechanisms of plant resistance against the phytotoxic aluminium ion.	14623943:1360	2	1
Al3+ ---> ER	Regulation	A genetic complementation experiment was used to test this possibility, crossing the aluminum-sensitive Landsberg erecta as a pollen donor onto the AtALMT1 mutant (Columbia background)., DISCUSSION TOP ABSTRACT RESULTS DISCUSSION MATERIALS AND METHODS LITERATURE CITED This study is based on an integrated investigation of the genetics and physiology of Aluminum tolerance in Arabidopsis, using a se…	16740662:1148, 12805622:1255	2	2
Al3+ ---| SIP4	Regulation	It is tempting to hypothesize that Aluminium can specifically inhibit the Arabidopsis protein kinase PKS5, a negative regulator of the membrane H+-ATPase, thereby inducing H+ efflux and acidification of the external medium (cf. Fuglsang et al., 2007).	20497972:1235	2	1
O2 --+> EFE	Expression	Our data suggest that a low oxygen concentration induces an increase in the 1-aminocyclopropane-1-carboxylate oxidase mRNA level, which causes an increased concentration of 1-aminocyclopropane-1-carboxylate oxidase protein.	10482674:1234	2	1
O2 --+> GPX2	Regulation	In Chlamydomonas reinhardtii, the glutathione peroxidase homologous gene GPXH/GPX5 was shown to be specifically upregulated by singlet oxygen formed during high light conditions presumably to prevent the accumulation of lipid hydroperoxides and membrane damage., The glutathione peroxidase homologous gene from Chlamydomonas reinhardtii is transcriptionally up-regulated by singlet oxygen., The glut…	19690965:2, 11485197:100, 16160847:100, 18451767:1080	2	4
O2 --+> RCD1	Regulation	O2•- production by xanthine and xanthine oxidase lasted for ~3 hr and induced cell death in Col-0 and rcd1 with different magnitudes and kinetics (Fig 3B).	11041881:1138	2	1
O2 --+> T30B22.18	Regulation	At1g72360 (AtERF#73, according to Nakano et al., 2006) and At2g47520 (AtERF#71) were induced by low oxygen and were therefore named HRE1 and HRE2 (Hypoxia Responsive ethylene responsive factors; Figure 2a).	20113439:1184	2	1
O2 ---> FAD2	Expression	All these data suggest that temperature and oxygen control the level of FAD2 activity by separate mechanisms., The results of this study show that FAD2 is regulated in vivo via temperature-dependent endogenous oxygen concentrations in developing sunflower (Helianthus annuus L.) seeds., FAD2 activity in developing sunflower seeds is regulated by temperature and oxygen availability (32)., Increased…	11171247:4, 17905732:1, 17071783:1081, 21205621:1200	2	4
O2 ---> Os01g0715400	Expression	The data demonstrate that sugar regulation of Amy3 subfamily gene expression is modulated by oxygen availability.	20530196:1087	2	1
O2 ---> SKP1	Regulation	Ask1 appears to be regulated by O2, because in double mutants of Ask1 and opaque-2, aspartate kinase is less sensitive to lysine inhibition than in Ask1 mutants alone (Azevedo et al., 1990; Brennecke et al., 1996).	11299358:1069	2	1
O2 ---> T1D16.13	Expression	Quantitative mRNA hybridization experiments using nodule-specific uricase (Nodulin-35) and sucrose synthase (Nodulin-100) cDNA probes confirmed that the synthesis of the uricase and sucrose synthase is controlled by oxygen at the mRNA level.	1830495:2	2	1
O2 ---| RNR1	Regulation	These phenotypes may be due either to the inactivation of the class Ia ribonucleotide reductase by reactive oxygen species, inadequate oxygen availability in the nodule, or both.	20698752:9	2	1
ROS --+> SKP1	Regulation	reactive oxygen species could activate the upstream ASK1 (32) or inactivate the MAP kinase phosphatase (42) leading to sustained phosphorylation and activation of p38 MAP kinase or JNK.	17360708:1273	2	1
ROS ---> ATRBOH_F	Expression	In stomatal closure, reactive oxygen species induced by abscisic acid, which provoke expression of the genes for AtrbohF and AtrbohD in guard cells, activate the plasma membrane Ca2+ channel (Pei et al., 2000[Go]).	16551687:1200	2	1
ROS ---> GPX2	Expression	Activation of voltage-dependent Ca2+ channels has been suggested to be involved in response to various signals, including abscisic acid (Ward et al., 1995), elicitors from pathogens (Kuchitsu et al., 1993) as well as H2O2 (Pei et al., 2000), while Kadota et al. (2005) showed that NtNPC1A/B is required for ROS-induced regulation of expression of APX and glutathione peroxidase.	16997902:1233	2	1
ROS ---> RCD1	Regulation	Also, it is known that rcd1-1 exhibits resistance against methyl viologen but is sensitive to apoplastic reactive oxygen species imposed by exposure to ozone (17)., The novel rcd1 mutant described here is sensitive to extracellular oxygen radicals and shows extensive formation of hypersensitive response-like lesions and activation of several pathogen defense-related processes in response to react…	17023541:1150, 11041881:1269, 15728341:1061, 15208394:1077	2	4
ROS ---> SOS1	Expression	Stress-induced SOS1 mRNA stability is mediated by reactive oxygen species ., More recent evidence has indicated that the Na+-induced stability of AtSOS1 mRNA is mediated by reactive oxygen species (Chung et al., 2008).	17996020:5, 21118256:1655	2	2
ROS ---> STZ	Regulation	Increased transcript levels of reactive oxygen species-regulated ZAT10 [8] and stress-induced Rap2.4b [27] demonstrate that Rap2.4a function antagonizes activation of secondary signalling cascades which are activated at higher stress thresholds.	18439303:1205	2	1
ROS ---> TED4	Regulation	reactive oxygen species peak I-mediated HY1 induction and subsequent salt acclimation were observed, but only reactive oxygen species peak I was seen in the hy1-100 mutant.	21205037:4	2	1
Custom downstream (all options checked)
Relation	Type	Sentence	MedLine Reference	Connectivity	# of References	Owner
ACA1 ---> calcium ion homeostasis	Regulation	The protein is able to stimulate Ca2+ uptake into vacuoles, which is driven by Ca2+-ATPase and Ca2+/H+ antiporter., H(+)/Ca(2+) exchange driven by the plasma membrane Ca(2+)-ATPase of Arabidopsis thaliana reconstituted in proteoliposomes after calmodulin-affinity purification.	11725948:1, 11024465:100	2	2
ACA1 ---> ROS generation	Regulation	Overall, the reported results demonstrate that the plasma membrane Ca (2+)-ATPase is involved in the response of plant cells to oligogalacturonides and is essential in regulation of the oxidative burst., Synergism between fusicoccin and Eosin Y effects on the apoplastic H2O2 content To obtain further information about the mechanism leading to the fusicoccin-induced increase in extracellular H2O2 …	15045671:7, 18039736:1165	2	2
ACA9 ---> calcium ion homeostasis	Regulation	Although we cannot exclude this "homeostasis" model, we consider it unlikely because expression profiling studies have provided evidence that pollen may express other Ca2+ efflux transporters (43) that, in the absence of ACA9, should be able to regulate Ca2+ homeostasis.	15197266:1202	2	1
AGO1 ---> ROS generation	Regulation	Because the ago1 mutants examined were partial loss-of-function alleles, we cannot rule out the possibility that the remaining AGO1 activity is sufficient to mediate MAPK activation and oxidative burst.	20164210:1214	2	1
AGO1 ---> virulence	Regulation	For example, there could be an environmentally influenced microRNA that targets the mRNA of a plant-encoded suppressor of viral defense or there could be an environmentally sensitive ago1 phenotype that influences the virulence of Cucumber Mosaic Virus.	16081530:1133	2	1
AGO1 ---| meiosis	Regulation	The plant ARGONAUTE group was further divided into four subgroups: AGO1, ZIPPY, AGO4, and MEIOSIS ARRESTED AT LEPTOTENE1 (Figure 3).	17675402:1119	2	1
AKIN10 ---> protein degradation	Regulation	The transcriptional activation of genes coding for proteins directly involved in carbon metabolism and chloroplast biogenesis was up-regulated in the akin10 plants, and genes involved in light signaling, protein degradation, and GTP signaling were down-regulated.	19211700:1078	2	1
AMC1 ---> apoptosis	Regulation	We demonstrated that two type I metacaspases, AtMC1 and AtMC2, antagonistically control programmed cell death in Arabidopsis.	21097903:2	2	1
AML5 ---> meiosis	Regulation	Here, we have addressed the issue of whether the Arabidopsis-mei2-Like genes Arabidopsis-mei2-Like1-Arabidopsis-mei2-Like5 also play a role in plant meiosis.	16473967:1258	2	1
ASY1 ---> meiosis	Regulation	ASY1 mediates AtDMC1-dependent interhomolog recombination during meiosis in Arabidopsis., More specifically, this article describes primarily the immunolocalization of two synaptonemal complex-related proteins (Asy1 and Zyp1) at meiotic prophase of wild-type rye and a synaptic mutant sy10, using antibodies derived from A. thaliana.	17785529:100, 16980383:1078	2	2
AT3G25980 ---| meiosis	Regulation	MAD2 and 3F3/2 staining decrease as kinetochore-kinetochore distance increases during maize meiosis, suggesting that the release/dephosphorylation of these proteins is tension sensitive (Yu et al. 1999 ).	11018059:1294	2	1
ATCLH1 --+> xenobiotic clearance	Regulation	Therefore, when tissues are damaged, chlorophyllase would rapidly be activated to initiate chlorophyll detoxification at the wounded sites.	11950974:1194	2	1
ATG10 ---> apoptosis	Regulation	To characterize the ATG12 conjugation pathway specifically, we characterized a null mutant eliminating the E2-conjugating enzyme ATG10 that, similar to plants missing ATG5 or ATG7, cannot form the ATG12-ATG5 conjugate. atg10-1 plants are hypersensitive to nitrogen and carbon starvation and initiate senescence and programmed cell death more quickly than wild type, as indicated by elevated levels o…	18245858:3	2	1
ATHB-7 ---| stem growth	Regulation	Overexpression of ATHB-7 causes reduced stem elongation (Hjellström et al., 2003[Go]) indicating that this gene may be involved in the growth inhibition response to water-deficit stress.	15448178:1187	2	1
ATMRP3 ---> xenobiotic clearance	Regulation	It has already been reported that AtMRP3 can be important in cadmium detoxification since its heterologous expression in the yeast strain deprived of ycf1 restores cadmium tolerance [20].	18307782:1185	2	1
ATRBOH_F ---> ROS generation	Regulation	Thus, Arabidopsis AtrbohD is required for most of the reactive oxygen intermediates observed after inoculation with avirulent P. syringae pv. tomato, whereas AtrbohF contributes little to this oxidative burst.., Insertion mutations in the AtrbohD and AtrbohF genes, which have been shown to be responsible for reactive oxygen species production in response to pathogens (Torres et al., 2002[Go]), de…	11756663:1133, 15705948:1145, 14765119:1076, 21155825:1154, 16517760:1230	2	5
BAP2 ---| apoptosis	Regulation	Overexpression of BAP1 and BAP2 suppresses programmed cell death., Overexpression of BAP1 or BAP2, with their partner BON1, inhibits programmed cell death induced by pathogens.	17631528:1254, 19407339:1191	2	2
CAND1 ---> protein degradation	Regulation	In addition, the Cand1 mutation stimulates protein degradation of Cubitus interruptus , suggesting that Cul3-RING ligase activity is enhanced by the loss of Cand1., Arabidopsis CAND1, an unmodified CUL1-interacting protein, is involved in multiple developmental pathways controlled by ubiquitin/proteasome-mediated protein Degradation.	20691177:6, 15208391:100	2	2
CAX5 ---> calcium ion homeostasis	Regulation	B, inhibition of CAX1- and CAX3-9-dependent Ca2+uptake into endomembrane vesicles by other metals.	11562366:1182	2	1
COI1 ---> ROS generation	Regulation	Further experiments using knockout mutants lacking CORONATINE-INSENSITIVE1 (COI1), a master regulator of the jasmonic acid-evoked response, and MYC2 indicated a possibility that the production of reactive oxygen species via Atrbohs depends on the function of COI1, but not MYC2., The coi1 mutation disrupts only MeJA-mediated reactive oxygen species production without influencing abscisic acid-medi…	21421415:2, 18390489:1316	2	2
COP1 ---> protein degradation	Regulation	This study identifies HYH as a target of COP1-mediated protein degradation in the dark., Although COP1 most likely plays a role in regulating protein degradation, attempts in reconstituting ubiquitination of HY5 by AtCOP1 have been unsuccessful., Light-regulated protein degradation, often mediated by the E3 ubiquitin ligase COP1 and associated proteins (17), also is important for phytochrome sign…	12023303:1296, 12466024:1285, 18287016:1052, 11148279:1091, 12368504:1190, 11226162:1246	2	6
DEGP1 ---> protein degradation	Regulation	Deg1 has been shown to be involved not only in D1 protein degradation but also in photosystem-II assembly (Figure 4), whereas Deg8 has been demonstrated to be involved in D1 degradation (Sun et al., 2007), suggesting that Deg1 is different from Deg8.	20088900:1285	2	1
DGD1 ---> H2O	MolSynthesis	It has been shown that the lumen-exposed water oxidation complex is affected in dgd1 (Reifarth et al., 1997).	11891245:1222	2	1
DWF1 --+> apoptosis	Regulation	DIM-induced apoptosis in breast cancer cells., With this respect, DIM and paclitaxel were shown to synergistically induce apoptosis in HER2/Neu human breast cancer cells (50)., Indole-3-carbinol/DIM causes growth arrest and increases apoptosis of cervical cells including cervical intraepithelial neoplasia in vivo (3,12)., Furthermore, we showed that DIM inhibits the growth ( 37) and induces progr…	15665315:1165, 17331956:1276, 16988146:1079, 12840223:1054, 12151347:1056	2	5
DWF1 --+> ROS generation	Regulation	Figure 3. 3,3'-Diindolylmethane (DIM) induced reactive oxygen species production from mitochondria.	16651444:1170	2	1
DWF1 ---| stem growth	Regulation	These nonallelic dwarfs (dwf1, dwf2, and dwf3) exhibited reduced hypocotyl length, smaller, dark green leaves, and reduced stem length.	16668106:1	2	1
ECA3 ---> calcium ion homeostasis	Regulation	We propose that ECA3 is important for manganese and Calcium homeostasis, possibly functioning in the transport of these ions into the Golgi.	18024560:10	2	1
ECA3 ---> xenobiotic clearance	Regulation	Furthermore, root growth of mutants is sensitive to 50 microm Mn(2+), indicating that AtECA3 is also important for the detoxification of excess Mn(2+).	18567829:6	2	1
EDR1 ---| apoptosis	Regulation	For example, Programmed cell death is induced in edr1 mutant leaves by infection with the powdery mildew fungus Golovinomyces cichoracearum (Frye and Innes, 1998) and by drought treatment (Tang et al., 2005).	21343429:1030	2	1
EFE ---> H2O	MolSynthesis	Thus, it is likely that ethylene biosynthesis in internodes of deep water rice is controlled, at least in part, at the level of 1-aminocyclopropane-1-carboxylate oxidase.	8759917:4	2	1
ELF5A-1 ---> apoptosis	Regulation	Specifically, AteIF5A-2, one of the three eIF5A genes in Arabidopsis (Arabidopsis thaliana), is shown to regulate programmed cell death caused by infection with virulent Pseudomonas syringae pv tomato DC3000 ., Although originally identified as a translation initiation factor, recent studies in mammalian and yeast (Saccharomyces cerevisiae) cells suggest that eIF-5A is mainly involved in RNA meta…	18633122:2, 17513484:1	2	2
ENO1 ---> CBF2	Expression	Detailed analysis of these mutants revealed that HOS1 (16), LOS1 (17), LOS2 (18), and LOS4 (19) could indirectly affect the expression of DREB1/C-repeat binding factor and thus lead to the deregulated expression of downstream genes.	16497677:1061	2	1
F3F20.13; H2O; UDP; UDP-glucose; 2-amino-4,6-dinitrotoluene glucoside; 3,5-Dinitro-o-toluidine	ChemicalReaction			6	0
F3F20.13; H2O; UDP; UDP-glucose; 2-hydroxylamino-4,6-dinitrotoluene-C-glucoside; 2-Hydroxylamino-4,6-dinitrotoluene	ChemicalReaction			6	0
F3F20.13; H2O; UDP; UDP-glucose; 2-Hydroxylamino-4,6-dinitrotoluene; 4-hydroxylamino-2,6-dinitrotoluene-O-glucoside	ChemicalReaction			6	0
F3F20.13; H2O; UDP; UDP-glucose; 4-Hadnt; 4-hydroxylamino-2,6-dinitrotoluene C-glucoside	ChemicalReaction			6	0
F3F20.13; H2O; UDP; UDP-glucose; 4-Hadnt; 4-hydroxylamino-2,6-dinitrotoluene-O-glucoside	ChemicalReaction			6	0
F3F20.13; H2O; UDP; UDP-glucose; p-Toluidine, 3,5-dinitro-; 4-amino-2,6-dinitrotoluene glucoside	ChemicalReaction			6	0
FAD2 ---| stem growth	Regulation	On the other hand, the fad2 mutant defective in desaturation at the eukaryotic pathway, which exhibits a preferential decrease in polyunsaturated fatty acids in the microsomal lipids, showed increased chilling injuries such as inhibition of stem elongation at 12°C and loss of viability at 6°C (Miquel et al., 1993).	9765545:1054	2	1
FT --+> stem growth	Regulation	Expression of FLOWERING LOCUS T from Arabidopsis thaliana induces precocious flowering in soybean irrespective of maturity group and stem growth habit.	21116647:100	2	1
FTSH1 ---> protein degradation	Regulation	The E3 ligase AtCHIP ubiquitylates FtsH1, a component of the chloroplast FtsH protease, and affects protein degradation in chloroplasts.	17714429:100	2	1
FUS9 ---> protein degradation	Regulation	Together, these results provide substantial evidence that COP1 and COP10 represent components of an E2/E3 protein degradation pathway that also requires COP9 signalosome function (Osterlund et al., 2000[Go]; Suzuki et al., 2002[Go])., Most of the F-box proteins whose functions have been characterized to date are components of a type of multisubunit E3 ubiquitin ligase complex, named SCF (for Skp1…	12368504:1190, 18024566:1062	2	2
GA3OX1 --+> stem growth	Regulation	Both GA4 and GA3 promoted stem elongation and reduced the accumulation of GA5 mRNA (Figure 2B)., It was suggested that GA1 and GA4 may promote inflorescence differentiation and stem extension once the floral transition has occurred (King et al., 2001)., Overexpression of GA20ox and GA3ox increased GA content and enhanced stem elongation [40-44], whereas overexpression of GA2ox reduced GA content …	10330476:1188, 19264752:1145, 17598921:1159, 9836749:1057, 15122019:1185, 17490995:1087	2	6
GLR3.3 ---> calcium ion homeostasis	Regulation	Previous studies of Arabidopsis thaliana root cells showed that the amino acids alanine , asparagine , cysteine , glutamate, glycine , and serine trigger transient Ca(2+) influx and membrane depolarization by a mechanism that depends on the GLR3.3 gene., GLR3.3 mediates amino acid-gated Ca2+ influx in the root, but it does not necessarily form a channel.	18162597:2, 17012403:1206	2	2
GPX2 ---> xenobiotic clearance	Regulation	The expression of the enzymes superoxide dismutase, glutathione-S-transferase, glutathione peroxidase, and catalases involved in the detoxification was examined using reverse transcriptase-polymerase chain reaction in cDNA from leaves of sugarcane under biotic stress conditions, inoculated with Puccinia melanocephala, the causal agent of sugarcane rust disease., Glutathione directly reduces most …	20569332:7, 16443697:1267	2	2
GPX2 ---| apoptosis	Regulation	Interestingly, overexpression of glutathione peroxidase inhibited Bax- and oxidative stress-induced programmed cell death in tomato (Chen et al., 2004[Go]).	15987996:1222	2	1
GSTU19 ---> xenobiotic clearance	Regulation	Although AtGSTU19 could participate in detoxification of the herbicide in roots, it is expressed at a low level under control conditions.	16361527:1222	2	1
H2O <-<- GPX2	ChemicalReaction	ascorbate peroxidase and glutathione peroxidase can directly detoxify H2O2 to H2O, and previous studies showed that ascorbate peroxidase1 is a central component of the reactive oxygen gene network of Arabidopsis (Davletova et al., 2005)., Some of them, such as ascorbate peroxidase, glutathione peroxidase and peroxiredoxins, catalyze the direct reduction of hydrogen peroxide to water; the others (…	17916636:1234, 18034875:1275	2	2
H2O; NADPH; O2; NADP+; CH1; Chlorophyllide a; 7-hydroxy-chlorophyllide a	ChemicalReaction			7	0
H2O; NADPH; O2; NADP+; CH1; Chlorophyllide b; 7-hydroxy-chlorophyllide a	ChemicalReaction			7	0
H2O; UDP; UDP-glucose; p-Toluidine, 3,5-dinitro-; UGT73B4; 4-amino-2,6-dinitrotoluene glucoside	ChemicalReaction			6	0
H2O; UDP; UDP-glucose; p-Toluidine, 3,5-dinitro-; UGT73C6; 4-amino-2,6-dinitrotoluene glucoside	ChemicalReaction			6	0
H2O; UDP; UDP-glucose; UGT73B4; 2-amino-4,6-dinitrotoluene glucoside; 3,5-Dinitro-o-toluidine	ChemicalReaction			6	0
H2O; UDP; UDP-glucose; UGT73B4; 2-hydroxylamino-4,6-dinitrotoluene-C-glucoside; 2-Hydroxylamino-4,6-dinitrotoluene	ChemicalReaction			6	0
H2O; UDP; UDP-glucose; UGT73B4; 2-Hydroxylamino-4,6-dinitrotoluene; 4-hydroxylamino-2,6-dinitrotoluene-O-glucoside	ChemicalReaction			6	0
H2O; UDP; UDP-glucose; UGT73B4; 4-Hadnt; 4-hydroxylamino-2,6-dinitrotoluene C-glucoside	ChemicalReaction			6	0
H2O; UDP; UDP-glucose; UGT73B4; 4-Hadnt; 4-hydroxylamino-2,6-dinitrotoluene-O-glucoside	ChemicalReaction			6	0
H2O; UDP; UDP-glucose; UGT73C6; 2-amino-4,6-dinitrotoluene glucoside; 3,5-Dinitro-o-toluidine	ChemicalReaction			6	0
H2O; UDP; UDP-glucose; UGT73C6; 2-hydroxylamino-4,6-dinitrotoluene-C-glucoside; 2-Hydroxylamino-4,6-dinitrotoluene	ChemicalReaction			6	0
H2O; UDP; UDP-glucose; UGT73C6; 2-Hydroxylamino-4,6-dinitrotoluene; 4-hydroxylamino-2,6-dinitrotoluene-O-glucoside	ChemicalReaction			6	0
H2O; UDP; UDP-glucose; UGT73C6; 4-Hadnt; 4-hydroxylamino-2,6-dinitrotoluene C-glucoside	ChemicalReaction			6	0
H2O; UDP; UDP-glucose; UGT73C6; 4-Hadnt; 4-hydroxylamino-2,6-dinitrotoluene-O-glucoside	ChemicalReaction			6	0
H2O; UDP; UGT73B5; UDP-glucose; 2-amino-4,6-dinitrotoluene glucoside; 3,5-Dinitro-o-toluidine	ChemicalReaction			6	0
H2O; UDP; UGT73B5; UDP-glucose; 2-hydroxylamino-4,6-dinitrotoluene-C-glucoside; 2-Hydroxylamino-4,6-dinitrotoluene	ChemicalReaction			6	0
H2O; UDP; UGT73B5; UDP-glucose; 2-Hydroxylamino-4,6-dinitrotoluene; 4-hydroxylamino-2,6-dinitrotoluene-O-glucoside	ChemicalReaction			6	0
H2O; UDP; UGT73B5; UDP-glucose; 4-Hadnt; 4-hydroxylamino-2,6-dinitrotoluene C-glucoside	ChemicalReaction			6	0
H2O; UDP; UGT73B5; UDP-glucose; 4-Hadnt; 4-hydroxylamino-2,6-dinitrotoluene-O-glucoside	ChemicalReaction			6	0
H2O; UDP; UGT73B5; UDP-glucose; p-Toluidine, 3,5-dinitro-; 4-amino-2,6-dinitrotoluene glucoside	ChemicalReaction			6	0
HSP70 --+> protein degradation	Regulation	CPIP-mediated delivery of coat protein to HSP70 promoted coat protein degradation by increasing its ubiquitination when assayed in the absence of virus infection.	20154150:7	2	1
HSP70 --+> virulence	Regulation	These results strongly suggest that chloroplast Hsp70 is targeted by the P. syringae HopI1 effector to promote bacterial virulence by suppressing plant defenses., Overexpression of Hsp70 restored the virulence role for HopI1; in Hsp70-1-OE plants, pv. maculicola ES4326?hopI1 grew less than pv. maculicola ES4326 during high temperature infections (Fig. 4C).	17350264:9, 20615948:1203	2	2
HSP70 ---> photoinhibition	Regulation	It was suggested that HSP70 in Chlamydomonas reinhardtii chloroplasts may participate in molecular protection of the PSII reaction centers during photoinhibition and in the process of PSII repair (Schroda et al., 1999[Go]).	16648217:1304	2	1
HSP70 ---> photoprotection	Regulation	In support of this hypothesis is the similar light-regulated oscillation of a second chaperone class, that of CPN60[alpha ] and CPN60[beta ] in Arabidopsis (Pilgrim and McClung, 1993), and the demonstration by Schroda et al. (1999) that the stromal Hsp70 of Chlamydomonas participates in photoprotection and repair of photosystem II from photoinhibition.	11299345:1231	2	1
HSP70 ---| apoptosis	Regulation	In mammalian cells, Hsp70 suppresses apoptosis., Glycoside hydrolase may be involved in ETC impairment and ROS burst, and mitochondrial HSP70 is a potential candidate for programmed cell death regulation., Together, these results suggest that mitochondrial heat shock protein 70 may suppress programmed cell death in rice protoplasts by maintaining mitochondrial ??(m) and inhibiting the amplificati…	15351992:2, 19217306:8, 21130768:4, 17883376:6, 18806090:1177	2	5
HSP70B ---> photoinhibition	Regulation	Therefore, HSP70B may participate in vivo both in the molecular protection of the photosystem II reaction centers during photoinhibition and in the process of photosystem II repair. *.	10368186:1050	2	1
HSP70B ---> photoprotection	Regulation	Our finding that HSP70B participates in the photoprotection and repair of photosystem II sheds some new light on the molecular aspects of photoinhibition.	10368186:1254	2	1
ICE1 ---> CBF2	Expression	Thus, ICE1 would not appear to have a critical role in CBF2 expression at low temperatures., Instead, the expression of CBF2 is actually enhanced in the ice1 mutant after 6 and 12 h of cold treatment., Conversely, the constitutive over-expression of ICE1 in transgenic Arabidopsis enhanced the expression of CBF2, CBF3 and Cold-Responsive genes during cold acclimation and increased freezing toleran…	14500791:1233, 12672693:1230, 20561247:1334, 16497677:1062	2	4
ICE1 ---> CBF2	Regulation	Cold-induction of CBF2, RD29A, and COR15A was also enhanced in the Super-ICE1 transgenic plants (Fig. 7C)., The ice1 mutation also affects the cold-induction of CBF1 and CBF2; their expression is slightly reduced early in the cold, but at later time points the expression is not reduced.	12672693:204, 12672693:220	2	2
ITN1 ---> ROS generation	Regulation	ITN1, a novel gene encoding an ankyrin-repeat protein that affects the ABA-mediated production of reactive oxygen species and is involved in salt-stress tolerance in Arabidopsis thaliana.	18643991:100	2	1
JAR1 ---| ROS generation	Regulation	Additionally, reactive oxygen species production and stomatal closure triggered by abscisic acid were slightly impaired in jar1-1, and identical results were obtained when ost1-2 mutants were submitted to methyl jasmonate.	15064385:1106	2	1
LAC3 ---> virulence	Regulation	A tannic acid-inducible and hypoviral-regulated Laccase3 contributes to the virulence of the chestnut blight fungus Cryphonectria parasitica.	18986254:100	2	1
LOS1 ---> CBF2	Expression	Detailed analysis of these mutants revealed that HOS1 (16), LOS1 (17), LOS2 (18), and LOS4 (19) could indirectly affect the expression of DREB1/C-repeat binding factor and thus lead to the deregulated expression of downstream genes.	16497677:1061	2	1
mitochondrion VDAC --+> apoptosis	Regulation	It has been shown that the hexokinase -VDAC1 interaction is critical for preventing induction of apoptosis in tumor cells.	20137159:5	2	1
MMD1 ---> apoptosis	Regulation	During early stages of male gametophyte development, the male meiocyte death1 mutation causes apoptotic cell death, thus impairing male meiocyte meiosis.	18218968:1075	2	1
MMD1 ---> meiosis	Regulation	It is possible that the mmd1 mutation may trigger a checkpoint control mechanism other than the classic meiotic checkpoint., During early stages of male gametophyte development, the male meiocyte death1 mutation causes apoptotic cell death, thus impairing male meiocyte meiosis.	12782723:1288, 18218968:1075	2	2
MMP ---> apoptosis	Regulation	One possibility is that Cs1-MMP may be involved in some aspects of PCD that occur soon after it is expressed.	10889240:302	2	1
MPK6 ---> apoptosis	Regulation	The tobacco SIPK gene (orthologous to Arabidopsis MPK6) appears to positively regulate programmed cell death., The resistance of the null mpk6 mutant to manifest programmed cell death on fumonisin B1 and sphinganine addition and the failure to show resistance on pathogen infection and MPK6 activation by fumonisin B1 and Long chain bases indicated that MPK6 mediates programmed cell death downstrea…	11544109:3, 21534970:3, 15341634:184	2	3
MRP1 ---> xenobiotic clearance	Regulation	Given that some GS-conjugates are themselves toxic and most will end-product inhibit glutathione S-transferases if their cytosolic concentrations increase sufficiently (29), transport functions such as that of AtMRP1 are critical if the detoxification of herbicides and other xenobiotics is to continue unimpeded.	9223346:1160	2	1
mtLPD1 ---> xenobiotic clearance	Regulation	Dihydrolipoamide dehydrogenase 1 (At1g48030) may also play a role in cellular detoxification.	16916885:1273	2	1
MYB15 ---| CBF2	Regulation	Zhu and colleagues (Chinnusamy et al., 2003[Go]; Agarwal et al., 2006[Go]) have identified two transcription factors that are involved: MYB15, a negative regulator of CBF1-3; and ICE1, which is a positive regulator of CBF3 but has little effect on CBF1 and CBF2 expression (Chinnusamy et al., 2003[Go]; Agarwal et al., 2006[Go]).	19270186:1074, 19270185:1074, 19270186:75	2	3
NDR1 --+> apoptosis	Regulation	We also found that LAZ1 contributes to hypersensitive response Programmed cell death initiated by the partially Non-race-specific Disease Resistance 1-dependent coiled-coil-nucleotide binding site-leucine rich repeats protein RPM1, whereas hypersensitive response conditioned by the strictly Non-race-specific Disease Resistance 1-dependent coiled-coil-nucleotide binding site-leucine rich repeats p…	20830211:1269	2	1
NPQ1 ---> xenobiotic clearance	Regulation	DTT inhibits violaxanthin de-epoxidase and ascorbate peroxidase, two enzymes involved in the detoxification of reactive oxygen species in chloroplasts (Neubauer, 1993[Go]; Stieger and Feller, 1997[Go]).	11912235:1093	2	1
NPQ4 ---> photoprotection	Regulation	This photosynthetic down-regulation at high altitude involved a substantial decrease in photosystem II components [pheophytin, D1 protein, oxygen evolving complex ([OEC)], a strong up-regulation of several anti-early-light-inducible protein (Elip)- and anti-high-light-inducible protein -reactive bands and a warm-sustained retention of zeaxanthin and antheraxanthin . PsbS, the protein modulating t…	17087470:2	2	1
NQR ---> xenobiotic clearance	Regulation	In the present study we investigated the effect of Ascorbigen on the mRNA and enzyme activity levels of NADPH-quinone oxidoreductase (NQO1), which is centrally involved in the detoxification of xenobiotics, in cultured liver cells and in rats.	18997460:2	2	1
NTRC ---> xenobiotic clearance	Regulation	Because NADPH can be produced in chloroplasts during darkness, NTRC plays a key role for plant peroxide detoxification during the night.	19825629:1	2	1
Os06g0669400 ---> photoinhibition	Regulation	Mutations in either VAR1 or VAR2 cause typical leaf variegation and sensitivity to photoinhibition., However, only mutations of VAR1 or VAR2 have been shown to cause typical leaf variegation and sensitivity to photoinhibition.	14630971:4, 15340011:1049	2	2
Os06g0669400 ---> photoprotection	Regulation	Loss of VAR1 and VAR2 perhaps impairs the photoprotection mechanism and thylakoid development, causing leaf variegation as a consequence., The maximum yield of photochemistry in PSII measured by chlorophyll fluorescence indicated that var1 and var2 are highly sensitive to photoinhibitory light exposure, suggesting that VAR1 and VAR2 play a critical role in the photoprotection of chloroplasts.	12167156:9, 14630971:1074	2	2
PDR12 ---> xenobiotic clearance	Regulation	Inhibition of glutathione synthesis by addition of buthionine sulfoximine to the growth medium exacerbated the Pb(II)-sensitive phenotype of atpdr12 plants, consistent with a glutathione-dependent detoxification mechanism operating in parallel with an AtPDR12-dependent mechanism.	15923333:8	2	1
PGR5 ---> photoprotection	Regulation	PGR5 is involved in cyclic electron flow around photosystem I and is essential for photoprotection in Arabidopsis.	12176323:100	2	1
PHYB ---> photoinhibition	Regulation	It was found that the photoinhibition is mediated by both the phyA and the phyB in the late stage but predominantly by phyB in the early stage.	17029495:4	2	1
PHYB ---> stem growth	Regulation	This demonstrated that phyA and phyB act coordinately and sequentially to control stem growth in response to red light., If these findings reflect the presence of different receptors for the various active GA species, PHYB might regulate receptors specific for GA species involved in hypocotyl and stem elongation but not the ones involved in flowering.	14681526:1198, 10444085:1228	2	2
PPR40 ---> ROS generation	Regulation	Because the ppr40-1 mutation did not appear to affect the subunit composition of respiratory complexes, we have asked the question whether PPR40 is required for proper control of respiration-associated mitochondrial functions, such as consumption of oxygen with different respiratory substrates and generation of reactive oxygen species.	18305213:1281	2	1
RBR1 ---> apoptosis	Regulation	Retinoblastoma protein plays a key role in cell cycle control, cell differentiation, and apoptosis in animals., Meanwhile, Schrantz et al. (1999) reported that Transforming growth factor-ß1-induced apoptosis of human B lymphocytes is dependent on caspase activation and caspase-dependent cleavage of retinoblastoma protein.	15807779:0, 11313870:1178	2	2
RBR1 ---> meiosis	Regulation	Our results indicate that RBR has an important role in meiosis affecting different aspects of this complex process., Retinoblastoma protein is essential for early meiotic events in Arabidopsis., Furthermore, Chen and colleagues show for the first time that pRB/RBR plays a crucial role during meiosis.	21217641:10, 21366595:2398, 21326173:1062	2	3
RIN4 ---> virulence	Regulation	In fact, RPM1-interacting protein 4 negatively regulates AvrRpt2 virulence function., Belkhadir et al. (13) observed similar results using a weakly virulent Pseudomonas strain but saw a modest AvrRpt2 virulence function in rps2 plants and concluded RIN4 negatively regulates AvrRpt2 virulence function.	15361584:10, 15684089:1278	2	2
RNR1 ---> apoptosis	Regulation	Previous studies in yeast and mammals indicated that defective Ribonucleotide reductase often led to cell cycle arrest, growth retardation, and p53-dependent apoptosis, whereas abnormally increased Ribonucleotide reductase activities led to higher mutation rates.	16399800:1	2	1
RNR2A ---> apoptosis	Regulation	Overall, tso2 rnr2a-mediated programmed cell death appears similar to hypersensitive response-mediated programmed cell death in plants. [Figure 10] View larger version (37K): [in this window] [in a new window] .	16399800:1283	2	1
RPA1A ---> meiosis	Regulation	Loss of AtRPA1a results in reduced fertility and meiotic defects., Replication protein A (RPA1a) is required for meiotic and somatic DNA repair but is dispensable for DNA replication and homologous recombination in rice.	19153602:1082, 19812186:100	2	2
RPM1 --+> apoptosis	Regulation	LAZ1 contributes to Enhanced Disease Susceptibility 1-dependent hypersensitive response cell death conditioned by the TIR R protein RPS4, and to hypersensitive response Programmed cell death initiated by the coiled-coil R protein RPM1 in a partly Non-race-specific Disease Resistance 1-dependent manner.	20830211:1139	2	1
RPM1 ---> ROS generation	Regulation	The rapid and sustained increase in Ca+ is necessary for the oxidative burst and hypersensitive cell death facilitated by the plant disease resistance gene, RPM1, in Arabidopsis [55]., Interestingly, the ndr1-1 mutant does not support an obvious RPM1-dependent oxidative burst, as indicated by greatly reduced staining of the inoculated zone with 3,3'-diaminobenzidine (Figure 4F) (Shapiro and Zhang…	20553608:1207, 12034893:1165	2	2
RPM1 ---> virulence	Regulation	We demonstrate that the avirulence gene avrRpm1, isolated from Pseudomonas syringae pv. maculicola strain Psm M2 via interaction with the Arabidopsis resistance gene RPM1, is also required for maximal virulence on this host.	7655064:0	2	1
RPS5 ---> apoptosis	Regulation	When transiently expressed in Nicotiana benthamiana leaves, full-length RPS5 protein triggered programmed cell death, but only when coexpressed with AvrPphB and a second Arabidopsis protein, PBS1, which is a specific substrate of AvrPphB.	17277084:1045	2	1
SCL14 ---> xenobiotic clearance	Regulation	Hence, the TGA/SCL14 complex seems to be involved in the activation of a general broad-spectrum detoxification network upon challenge of plants with xenobiotics.	18984675:7	2	1
SFGH ---> xenobiotic clearance	Regulation	S-Formylglutathione hydrolase (SFGH) has activity toward several xenobiotic carboxyesters and catalyses the final step of formaldehyde detoxification: the hydrolysis of S-formylglutathione to formate and glutathione.	14646092:0	2	1
SKP1 --+> apoptosis	Regulation	We found that phosphorylated dimers of HSP27 interact with Daxx, preventing its interaction with Ask1 and Fas and blocking Daxx-mediated apoptosis., Ask1 (apoptosis signal-regulating kinase 1) is activated as a consequence of cell exposure to a variety of stresses and can then initiate apoptosis., However, Heat shock protein 27 blocked Fas-induced translocation of Daxx from the nucleus to the cyt…	11193028:5, 11493600:0, 11003656:5, 11243879:1, 11495919:1, 10734135:0, 12050113:1050, 15254243:1232, 16169930:1209, 12972652:1074 <more data available...>	2	16
SKP1 ---> meiosis	Regulation	The yeast and human SKP1 genes regulate the mitotic cell cycle but are not yet known to be required for meiosis., Therefore, it is possible that ASK1 controls meiotic chromatin structure by regulating chromatin-remodeling complexes.	10500191:0, 16940350:1281	2	2
SKP1 ---> protein degradation	Regulation	We show that the Nicotiana benthamiana Rar1 gene protein interacts with NbSGT1, a highly conserved component of the SCF (Skp1/Cullin/F-box protein)-type E3 ubiquitin ligase complex involved in protein degradation., SGT1 (suppressor of G2 allele of Skp1), an interactor of SCF (Skp1-Cullin-F-box) ubiquitin ligase complexes that mediate protein degradation, plays an important role at both G1-S and G…	12119369:3, 20695999:0, 18477560:1298	2	3
SOS1 ---> ROS generation	Regulation	SOS1 may also serve as an early signaling component to modulate apoplastic pH and the production of reactive oxygen species that trigger the downstream signaling events and responses (Chung et al. 2008).	21097475:1047	2	1
SR1 --+> CBF2	Expression	Moreover, our results indicate that members of the calmodulin binding transcription activator family of transcription factors bind to the conserved DNA motifs2 motif, that CAMTA3 is a positive regulator of CBF2 expression, and that double camta1 camta3 mutant plants are impaired in freezing tolerance., Two observations support this idea: the finding that the camta3 mutation reduces the increase i…	19270186:6, 19270185:1310	2	2
SRX ---> apoptosis	Regulation	In fact it has been demonstrated that the overexpression of mitochondrion-targeted sulfiredoxin promotes the restoration of peroxiredoxin III and results in cellular resistance to apoptosis with enhanced elimination of mitochondrial H2O2 (Noh et al., 2009).	20176891:1227	2	1
STN7 --+> photoinhibition	Regulation	Segregation of D1 and FtsH Protease in stn8 and stn7xstn8 The high light-accelerated photoinhibition of photosystem II and rapid turnover of the D1 protein are characteristic for all oxygenic photosynthetic organisms (Yokthongwattana and Melis, 2006[Go]; Takahashi and Murata, 2008[Go]): cyanobacteria, algae, and plants.	20028840:1185	2	1
STZ --+> photoprotection	Regulation	Combined with elevated mRNA levels of chloroplast-localized reactive oxygen species detoxification enzymes, such as Fe-superoxide dismutase, the observed reduction in reactive oxygen species in 35S:ZAT10 plants is consistent with an hypothesis that increasing ZAT10 enhances photosynthetic rates and photoprotection in the chloroplast.	18156220:1322	2	1
SUC2 --+> xenobiotic clearance	Regulation	Nitrate reductase 1, several glycosyltransferases and ATP-binding cassette transporters, sucrose-proton symporter 2, thioredoxin-dependent peroxidase 2, and gamma-glutamyltransferase are discussed for their potential to enhance detoxification and toleration capability of plants to 2,4,6-trinitrotoluen.	20532806:9	2	1
SYP121 ---| apoptosis	Regulation	Thus SYP121 and SYP122 are negative regulators of programmed cell death, salicylic acid, jasmonic acid and ethylene pathways through a molecular function distinct from that of SYP121 in penetration resistance.	17241452:10	2	1
T12M4.8 ---> calcium ion homeostasis	Regulation	Members of the CRT1/2 family might be important for endoplasmic reticulum Ca2+ homeostasis as a result of their acidic C-terminal tails containing low-affinity/high-capacity Ca2+-binding sites whereas CRT3 is mainly responsible for retaining mis-folded glycoproteins in the folding compartment, especially when plants are under various stress conditions in a terrestrial habitat.	19597144:1179	2	1
T4O12.21 ---| apoptosis	Regulation	Recently, it was demonstrated that silencing of RPN9, RPN3, and the 20S core a6-subunit activates programmed cell death after silencing (Kim et al., 2003[Go]), which implies an essential role for RPN9 in plants.	16905670:1302	2	1
TCTP ---> apoptosis	Regulation	Most recently it has been shown that TCTP controls cell proliferation by inhibition of apoptosis in mice, and knockout of the gene leads to an embryo-lethal phenotype (Chen et al., 2007[Go]).	19060111:1056	2	1
TOPII ---| apoptosis	Regulation	The combinatory use of low concentrations of Solamargine with low-toxic topoisomerase II inhibitor epirubicin accelerated apoptotic cell death.	17639997:5	2	1
TTN7 ---> meiosis	Regulation	Although separase, SMC1, and SMC3 all participate in the control of sister chromatid cohesion during mitosis and meiosis, the phenotype of Aesp null mutants differs somewhat from those of ttn8 (SMC1) and ttn7 (SMC3).	16582011:1322	2	1
UGT73C1; H2O; UDP; UDP-glucose; 2-amino-4,6-dinitrotoluene glucoside; 3,5-Dinitro-o-toluidine	ChemicalReaction			6	0
UGT73C1; H2O; UDP; UDP-glucose; 2-hydroxylamino-4,6-dinitrotoluene-C-glucoside; 2-Hydroxylamino-4,6-dinitrotoluene	ChemicalReaction			6	0
UGT73C1; H2O; UDP; UDP-glucose; 2-Hydroxylamino-4,6-dinitrotoluene; 4-hydroxylamino-2,6-dinitrotoluene-O-glucoside	ChemicalReaction			6	0
UGT73C1; H2O; UDP; UDP-glucose; 4-Hadnt; 4-hydroxylamino-2,6-dinitrotoluene C-glucoside	ChemicalReaction			6	0
UGT73C1; H2O; UDP; UDP-glucose; 4-Hadnt; 4-hydroxylamino-2,6-dinitrotoluene-O-glucoside	ChemicalReaction			6	0
UGT73C1; H2O; UDP; UDP-glucose; p-Toluidine, 3,5-dinitro-; 4-amino-2,6-dinitrotoluene glucoside	ChemicalReaction			6	0
VPS34 --+> ROS generation	Regulation	Inhibition of the phosphatidylinositol 3-kinase suppressed the membrane endocytosis and subsequent oxidative burst and prevented root hair curling and formation of infection threads., Both endocytosis and reactive oxygen species production were suppressed in phosphatidylinositol 3-kinase mutants, phosphatidylinositol 3-kinase being a key regulator of vesicle trafficking in animals and plants, and…	17420174:4, 17521408:4, 15710420:100, 18408046:1301	2	4
VPS34 ---> apoptosis	Regulation	In addition, morphine-induced apoptosis seems to be dependent on the activation of phosphatidylinositol 3-kinase , as phosphatidylinositol 3-kinase inhibition by the phosphatidylinositol 3-kinase inhibitor LY294002 significantly enhanced morphine-induced apoptosis., Recently, Du et al. (1999) reported that phosphatidylinositol 3-kinase (phophatidylinositol 3-kinase) inhibitor LY294002 enhances Fa…	16529824:5, 10871858:1085, 17259646:1316	2	3
VTC4 ---> virulence	Regulation	The vtc4 gene influences polyphosphate storage, morphogenesis, and virulence in the maize pathogen Ustilago maydis.	16896223:100	2	1
ZAT ---> xenobiotic clearance	Regulation	The Arabidopsis thaliana metal tolerance protein 1 (MTP1) of the cation diffusion facilitator family of membrane transport proteins can mediate the detoxification of Zn in Arabidopsis and yeast., These observations strongly suggest that MTP1 plays a key role in detoxification of excess Zn in both Wassilewskija and Columbia strains of A. thaliana and in hyperaccumulators.	16038907:0, 19433490:1088	2	2
ZDS --+> photoprotection	Regulation	The spc1 mutations cause typical carotenoid-deficiency phenotype, including abnormal chloroplast development, reduced photoprotection, reduced photosystem II activity, abscisic acid-deficient phenotype and impaired retrograde signaling.	17468780:1316	2	1

## Sheet: Network of Overall Transcripts
Expression Targets
Relation	Status	Type	Sentence	MedLine Reference
Relation	Type	Sentence	MedLine Reference	Connectivity	# of References	Owner
CUC1 --+> CUC3	Expression	This finding suggests that CUC1 and CUC2 normally stimulate the activation of the CUC3 promoter.	12837947:1194	2	1
CUC1 --+> LAS	Expression	These results indicate that CUC1 and CUC2 promote expression of LAS in the embryo shoot apex.	17122068:1287	2	1
CUC1 --+> LSH3	Expression	Experiments using the glucocorticoid receptor system indicate that transcription of LSH4 and LSH3 is directly up-regulated by CUC1.	21435050:6	2	1
CUC1 --+> LSH4	Expression	Experiments using the glucocorticoid receptor system indicate that transcription of LSH4 and LSH3 is directly up-regulated by CUC1.	21435050:6	2	1
CUC1 --+> STM	Expression	CUPSHAPED COTYLEDONS1 and 2 (CUC1 and CUC2) positively regulate STM and are targets of microRNA., During embryogenesis, CUC1 and CUC2 induce shoot apical meristem formation through activation of STM (SHOOT MERISTEMLESS)., Genetic and expression analyses indicate that CUC1 and CUC2 are redundantly required for expression of STM to form the shoot apical meristem, and that STM is required for proper…	15882589:5, 12610213:7, 10079219:4, 12011335:1148, 17132741:1193, 19246597:1267	2	6
CUC1 ---> KNAT6	Expression	In agreement with this fact, CUC1 and CUC2 were redundantly required for KNAT6 expression.	16798887:7	2	1
CUC2 --+> CUC3	Expression	This finding suggests that CUC1 and CUC2 normally stimulate the activation of the CUC3 promoter.	12837947:1194	2	1
CUC2 --+> LAS	Expression	These results indicate that CUC1 and CUC2 promote expression of LAS in the embryo shoot apex.	17122068:1287	2	1
CUC2 ---> KNAT6	Expression	In agreement with this fact, CUC1 and CUC2 were redundantly required for KNAT6 expression.	16798887:7	2	1
CUC2 ---> LSH3	Expression	Expression of LSH4 and LSH3 is detected in the boundary cells of various shoot organs, such as cotyledons, leaves and floral organs, and requires the activity of CUC1 and CUC2.	21435050:5	2	1
CUC2 ---> LSH4	Expression	Expression of LSH4 and LSH3 is detected in the boundary cells of various shoot organs, such as cotyledons, leaves and floral organs, and requires the activity of CUC1 and CUC2.	21435050:5	2	1
CUC2 ---> STM	Expression	CUPSHAPED COTYLEDONS1 and 2 (CUC1 and CUC2) positively regulate STM and are targets of microRNA., During embryogenesis, CUC1 and CUC2 induce shoot apical meristem formation through activation of STM (SHOOT MERISTEMLESS)., Genetic and expression analyses indicate that CUC1 and CUC2 are redundantly required for expression of STM to form the shoot apical meristem, and that STM is required for proper…	15882589:5, 12610213:7, 10079219:4, 17132741:1193, 19246597:1267	2	5
photoreceptor ---> AGL20	Expression	The photoperiodic pathway, acting through many components, including photoreceptors, the circadian clock, and transcription regulators, positively regulates expression of SOC1 and FT to stimulate flowering in Arabidopsis when the day length increases (4, 6, 20, 21, 26).	15310842:1052	2	1
photoreceptor ---> BAS1	Expression	This suggests that multiple photoreceptor pathways interact to modulate CYP72B1 transcript accumulation., To test which photoreceptors control the activity of BAS1, we made double mutants of bas1-D with null alleles of phyA, phyB, and cry1 (Fig. 5).	14605216:1202, 10611382:1220	2	2
photoreceptor ---> CAB1	Expression	We previously reported that the expression of the wheat Cab-1 gene is regulated by an endogenous circadian rhythm and by the photoreceptor phytochrome both in wheat and in transgenic tobacco plants.	2103481:0	2	1
photoreceptor ---> CAT3	Expression	Further, it is suggested that the Cat3 circadian rhythm may be regulated by a blue light/UV-A and a UV-B photoreceptor., Thus, at least some components of the output pathways from the clock and from photoreceptors that control expression of CAT2 and CAT3 must differ, making further comparison of the clock- and light-regulatory properties of these two catalase genes worthwhile. *.	9214589:8, 9836741:1314	2	2
photoreceptor ---> FT	Expression	Recent evidence suggests that these photoreceptors interact to control FLOWERING LOCUS T expression both by influencing the stability of the CONSTANS protein (Valverde et al., 2004[Go]) and by other CONSTANS-independent mechanism(s) (Cerdán and Chory, 2003[Go])., These photoreceptors interact with endogenous oscillators to activate expression in leaf blade vascular tissue of two 'floral' genes, C…	15778459:1215, 18836142:1075	2	2
photoreceptor ---> PIF3	Expression	When transgenically expressed GUS:PIF3 fusion protein constructs were used, we found that PIF3 protein levels are rapidly and reversibly modulated by the photoreceptor over diurnal cycles in Arabidopsis seedlings., Constitutive photomorphogenesis 1 and multiple photoreceptors control degradation of phytochrome interacting factor 3, a transcription factor required for light signaling in Arabidopsi…	15505214:4, 15155879:100, 16117845:1383, 18245378:1211	2	4
photoreceptor ---| ABCB19	Expression	In addition, it has recently been shown that the expression level of ABCB19 is suppressed upon activation of the phytochrome and cryptochrome photoreceptors in response to the red and blue light, respectively (Nagashima et al., 2008).	18824505:1169	2	1
photoreceptor ---| HMG1	Expression	Together, our data show that several photoreceptors participate in the light-mediated downregulation of 3-hydroxy-3-methylglutaryl CoA reductase activity in Arabidopsis seedlings.	14660801:1211	2	1
photoreceptor ---| PIL5	Expression	To investigate which photoreceptor induces PIF1 degradation under blue light, we performed Western blot analyses of native PIF1 levels in monogenic and multiple photoreceptor mutant combinations.	19255368:1228	2	1
STM --+> CLV1	Expression	CLV1 expression initiates normally in the absence of STM (Long and Barton, 1998), so STM is not required to induce CLV1 transcription.	12011335:1224	2	1
STM ---> AS1	Expression	The knox gene SHOOT MERISTEMLESS (STM) negatively regulates ASYMMETRIC LEAVES1 (AS1) which, in turn, negatively regulates other knox genes including KNAT1 and KNAT2, and positively regulates the novel gene LATERAL ORGAN BOUNDARIES (LOB)., In founder cells, STM is down regulated, thus allowing expression of AS1., One apparent function of STM is to negatively regulate expression of the ASYMMETRIC L…	11934861:2, 11283332:1086, 12068116:1069, 12586863:1114, 17898165:1041, 15316113:1267, 11447101:1142, 12045283:1136, 18184732:1070, 17601823:1070	2	10
STM ---> AS2	Expression	ASYMMETRIC1 (AS1), a Myb transcription factor, together with AS2, a lateral organ boundary protein, probably operate as a heterodimer and also negatively regulate BP/KNAT1, KNAT2, and KNAT6 (Byrne et al., 2000[Go]), whereas, in turn, STM negatively regulates AS1 and AS2 expression, placing it high in the KNOTTED-like homeobox hierarchy (Hake et al., 2004[Go])., Leaf initiation occurs via a recipr…	18184732:1070, 17601823:1070	2	2
STM ---> CUC3	Expression	Activation of KNAT6 Is CUP-SHAPED COTYLEDON Dependent We have shown that CUC3 expression was altered in the knat6 stm-2 background., Thus, during normal development, either STM is directly involved in the downregulation of CUC3 expression in the presumptive shoot apical meristem or the downregulation of CUC3 is an indirect consequence of STM-mediated shoot apical meristem proliferation.	16798887:1162, 12837947:1308	2	2
STM ---> KNAT6	Expression	In the Arabidopsis shoot apical meristem, STM inhibits ASYMMETRIC LEAVES gene expression, allowing KNAT1/2/6 activity., In contrast with other meristematic genes such as BREVIPEDICELLUS or CLAVATA3 that are still expressed in the absence of a proliferating shoot apical meristem (Brand et al., 2002[Go]; Hay et al., 2002[Go]), the maintenance of KNAT6 expression required STM.	18250078:1082, 16798887:1201	2	2
STM ---> UFO	Expression	Our results indicate that: (1) the molecular organization characteristic of the vegetative shoot apical meristem is not present in the globular embryo but instead develops gradually during embryogenesis; (2) radial pattern exists in the apical portion of the embryo prior to and independent of STM with STM expression itself responding to radial information; (3) the embryonic shoot apical meristem …	9671577:4, 12011335:1173	2	2
STM ---| BOP2	Expression	Furthermore, repression of BOP1 and BOP2 expression by the indeterminacy-promoting KNOX gene SHOOTMERISTEMLESS is critical to establish a functional embryonic shoot apical meristem.	20118228:4	2	1
miRNA Targets
No statistically significant results found
Binding partners
Relation	Type	Sentence	MedLine Reference	Connectivity	# of References	Owner
AGL20 ---- RPL	Binding	Therefore, it may be possible that PNY/PNF-STM complexes directly associate with AGL24-SOC1 dimers and/or tetramers to specify flower meristem identity by activating LFY.	20937733:1282	2	1
FT ---- RPL	Binding	It is proposed that STM-PNY and STM-PNF complexes act with FLOWERING LOCUS T and FD to promote the formation of coflorescence meristems as well as specify flower meristem identity (Figure 6).	20937733:1255	2	1
KNAT6 ---- RPL	Binding	Interaction of KNAT6 and KNAT2 with BREVIPEDICELLUS and PENNYWISE in Arabidopsis inflorescences.	18390591:100	2	1
KNATM ---- RPL	Binding	Interestingly, KNATM-B strongly interacts with PNY but not with its paralog PNF.	18398054:1117	2	1
RPL ---- STM	Binding	PNY and PNF interact with a subset of KNOTTED1-LIKE homeobox proteins including SHOOT MERISTEMLESS (STM)., Biochemical studies show that PNY associates with the knotted1-like homeobox proteins, SHOOTMERISTEMLESS (STM) and BREVIPEDICELLUS ., Since PNY and PNF interact with the KNOTTED1-like homeodomain proteins, SHOOTMERISTEMLESS (STM) and KNOTTED-LIKE from ARABIDOPSIS THALIANA2 (KNAT2) that regul…	20937733:2, 16741748:4, 19082619:9, 16513846:1163, 17873098:1319, 16798887:1217, 12897247:1287	2	7
Protein Modification Targets
No statistically significant results found
Custom (all options checked)
Relation	Type	Sentence	MedLine Reference	Connectivity	# of References	Owner
AFO ---> AP1	Expression	These results suggest that the FIL gene may work as a positive regulator of AP1 expression coordinately with AP2 or with AP1 itself.	9878633:1282	2	1
AFO ---> BOP2	Regulation	We also find that bop1 bop2 ectopic outgrowth formation requires the activity of the YAB genes FIL and YAB3, with YAB3 playing a more important role than FIL.	20610407:1079	2	1
AFO ---> LAS	Expression	For example, it was shown by Goldschmidt and colleagues (2008) that altering FIL and YAB3 expression leads to changes in the expression of LATERAL SUPPRESSOR, a gene which is normally expressed at the boundary of organ primordia [24].	20584289:1245	2	1
AFO ---> PHB	Expression	This suggests that ANT and FIL together are required for normal levels of PHB mRNA., Together with YABBY1/FILAMENTOUS FLOWER, ANT is required for PHB expression in lateral organ primordia.	16714408:1311, 18184731:1099	2	2
AFO ---| AP1	DirectRegulation	There are other possibilities of how FIL interacts withLFY and AP1 in the determination of floral meristem identity., The result shown in Fig. 8suggests that the FIL protein displaces the APETALA1 protein which bound to DNA, while the APETALA1 protein is unable to bind to DNA, to which the FIL protein has already bound., FIL is thought to interact with LFY (LEAFY) and APETALA1 (Sawa et al., 1999[…	10323860:1220, 11812777:1272, 12782722:1397	2	3
AFO ---| STM	Regulation	These results highlight a potential divergence between YABBY and AS1/AS2 repression of class I Knox genes, in that FIL/YAB3 appear to be required for repression of STM in the leaf while AS1/AS2 does not.	15208415:1264	2	1
AS1 ---> AN	Regulation	The asymmetric leaves1 mutation affected leaf morphology independently of mutations in other genes known to affect leaf morphogenesis, such as the acaulis1 mutation and the angustifolia mutation.	9393447:7	2	1
AS1 ---> CUC3	Regulation	In the cuc3 background, the expression levels of CUC1 and CUC2 were reduced by ectopic expression of AS1, miR164A, INDOLE-3-ACETIC ACID3/SHORT HYPOCOTYL2, or At1g29460 (Figure 6K).	21119060:1226	2	1
AS1 ---> PHB	Regulation	Both AS1 and AS2 positively regulate the PHB gene and repress some genes in the YAB and KAN families (Lin et al., 2003[Go]; Xu et al., 2003[Go])., Additionally, AS1 and AS2 positively regulate the PHABULOSA (PHB) gene, a class III HD-ZIP family member (Lin et al., 2003[Go]; Xu et al., 2003[Go]).	17028202:1064, 16006579:1059	2	2
AS1 ---| AFO	Regulation	Thus FIL is downregulated redundantly by AS1 and by TAS3, acting through ETT, revealing a role for trans-acting small interfering RNA in leaf polarity.	16682355:7	2	1
AS1 ---| KNAT6	Regulation	It has been shown that AS1 represses BREVIPEDICELLUS, KNAT2, and KNAT6 because they are ectopically expressed in asymmetric leaves1 mutant leaf primordia (Byrne et al., 2000[Go], 2002[Go]; Ori et al., 2000[Go]; Semiarti et al., 2001[Go]), whereas STM is not ectopically expressed in asymmetric leaves1 mutants (Byrne et al., 2000[Go]), or at least not to the same degree (Semiarti et al., 2001[Go]).…	15749758:1091, 17601823:1070	2	2
AS2 ---> AS1	PromoterBinding	The AS2 protein bound to sites in the promoter regions of the KNAT1 (for Knotted-like from Arabidopsis thaliana1) and KNAT2 genes, together with the AS1 protein (Guo et al., 2008[Go]), which also interacts with AS2 in vitro (Xu et al., 2003[Go]).	19088331:1060	2	1
AS2 ---> PHB	Regulation	Both AS1 and AS2 positively regulate the PHB gene and repress some genes in the YAB and KAN families (Lin et al., 2003[Go]; Xu et al., 2003[Go])., Additionally, AS1 and AS2 positively regulate the PHABULOSA (PHB) gene, a class III HD-ZIP family member (Lin et al., 2003[Go]; Xu et al., 2003[Go])., The change in expression of these polarity genes might indicate that AS2 acts upstream of them to pos…	17028202:1064, 16006579:1059, 14508003:1266	2	3
AS2 ---> VND7	Expression	AS2-LIKE19 and ASL20 may also regulate the expression of VND genes other than VND6 and VND7.	19088331:1285	2	1
AS2 ---| AFO	Expression	Transcript levels of FILAMENTOUS FLOWER and YAB3 also were reduced in 35S:AS2 shoots compared with those in the wild type (Figure 7A).	14508003:1204	2	1
AS2 ---| KNAT6	Expression	Steady state KNAT2 and KNAT6 transcript levels also were reduced to a lesser extent in 35S:AS2 transgenic plants, with the largest reduction seen in plants that showed the highest levels of AS2 expression., Leaf initiation occurs via a reciprocal negative molecular interaction between class I knox genes and AS1 and AS2: the class I knox gene SHOOT MERISTEMLESS negatively regulates AS1 and AS2 exp…	14508003:1281, 17601823:1070	2	2
AS2 ---| STM	Regulation	Expression of AS1 and AS2 at the leaf primordium initiation site in the shoot apical meristem represses STM.	15208345:1258	2	1
BOP1 --+> AP1	Regulation	Our data show that BOP1/2 function distinctly from LFY to upregulate AP1 in floral primordia and that all three activities converge to down-regulate flowering-time regulators including AGAMOUS-LIKE24 in stage 2 floral meristems.	20626659:5	2	1
BOP1 --+> AS1	Regulation	Our data suggest that BOP1 and BOP2 promote adaxial cell fate together with AS1 or AS2 during cellular differentiation in the leaf petiole, after the initial establishment of the adaxial-abaxial polarity axis via interaction between class III homeodomain/Leu zipper and KAN family genes.	17601823:1355	2	1
BOP1 --+> AS2	Expression	We find that BOP1 associates with the AS2 promoter and that BOP1 and BOP2 are required for AS2 activation specifically in the proximal, adaxial region of the leaf, demonstrating a role for the BOP proteins as proximal-distal as well as adaxial-abaxial patterning determinants., Expression levels of both AS2 and LOB were highly upregulated in 35S:BOP1 and 35S:BOP2 plants (Figure 3A )., The BOP1 and…	20118228:3, 17601823:1161, 20610407:1282	2	3
BOP1 ---> BOP2	Regulation	Regulation of Adaxial and Abaxial Polarity Genes by BOP1 and BOP2 Our morphological and anatomical analyses implicate BOP1 and BOP2 in the specification of leaf polarity, suggesting that BOP1 and BOP2 might affect organ polarity gene expression.	17601823:1276	2	1
BOP1 ---| AFO	Expression	The BOP1 and BOP2 genes directly induce AS2 expression and also negatively regulate FIL and YAB3 activity in developing leaves., Mutations in BOP1 and BOP2 activate and expand the transcription of the YAB gene FILAMENTOUS FLOWER into the adaxial marginal regions of the leaf, demonstrating that BOP1 and BOP2 are required to repress FILAMENTOUS FLOWER expression in this domain.	20610407:1282, 17601823:1362	2	2
CAT2 --+> APX1	Regulation	Of eight ascorbate peroxidase transcripts present on the chip, only APX1 was significantly increased in cat2, and as for ascorbate peroxidase activity, this effect was similar in both short days and long days (Fig. 9C).	20488891:1253	2	1
CAT2 ---> CAT1	Expression	The Cat2 mRNA level, however, was much more enhanced than the Cat1 mRNA level compared with basal mycelial levels., Accumulation of the CAT1, CAT2, and CAT3 transcripts in response to ABA, drought and salt. (A) Changes in CAT1, CAT2, and CAT3 transcript accumulation in the presence of ABA. (B, C) Expression of CAT1, CAT2, and CAT3 genes induced by drought and salt. (D) Circadian regulation of CAT…	11121097:1184, 17728292:1193	2	2
CAT2 ---> CAT3	Expression	The transcript levels of catalase3 seemed to be reduced to the same extent as those of catalase2., Accumulation of the CAT1, CAT2, and CAT3 transcripts in response to ABA, drought and salt. (A) Changes in CAT1, CAT2, and CAT3 transcript accumulation in the presence of ABA. (B, C) Expression of CAT1, CAT2, and CAT3 genes induced by drought and salt. (D) Circadian regulation of CAT1, CAT2, and CAT3…	16943416:1133, 17728292:1193	2	2
CAT2 ---| RAP2.3	Regulation	Accordingly, induction by ethylene of responsive genes such as PR4 and EBP/ERF72 is decreased in cat2-1.	17931347:7	2	1
CAT2 ---| UGT75B1	Regulation	UGT75B1 (At1g05560) is associated with the callose synthase complex [108] and is highly induced in oxidative stress catalase 2 deficient mutants [101].	20307264:1583	2	1
CCA1 --+> APRR9	PromoterBinding	Furthermore, CCA1 and LHY had a positive effect on PRR7 and PRR9 expression levels, indicating that they might form part of an additional regulatory feedback loop., Both LHY and CCA1 are involved in the induction of PRR9 and PRR7 gene expression., Q-PCR analysis of CCA1 binding to TOC1 (A), LUX (B), PRR7 (C) or PRR9 (D) promoters., PRR9 expression in the model is activated by light at dawn and by…	15649364:4, 20354196:1298, 21079791:1569, 20865009:1172, 21357491:1267	2	5
CCA1 --+> FT	Expression	LHY and CCA1 accelerated flowering in LL by promoting FLOWERING LOCUS T expression through a genetic pathway that appears to be independent of the canonical photoperiodic pathway involving GIGANTEA and CONSTANS proteins., Mutations in LHY/CCA1 and TOC1 affect the temporal pattern of expression of later-acting genes such as GI, CO and FT (Suarez-Lopez et al, 2001; Blazquez et al, 2002; Mizoguchi e…	19011118:3, 15014450:74, 19011118:198, 19011118:48	2	4
CCA1 ---> CAB1	PromoterBinding	CCA1 and LATE ELONGATED HYPOCOTYL proteins bind to an 'evening' element (AAAATATCT) in the TIMING OF CAB 1 promoter negatively regulating transcription of the TIMING OF CAB 1 gene.	12096092:1175	2	1
CCA1 ---> CAT3	Expression	Expression of CAB2, TOC1, and CAT3 is rendered arrhythmic by overexpression of CCA1 (30, 42)., Overexpression of either CCA1 or LHY disrupts circadian clock function, including leaf movement and transcription of CAB2, CATALASE3, and COLD AND CIRCADIAN REGULATED2 (CCR2), and delays flowering (Schaffer et al., 1998[Go]; Wang and Tobin, 1998[Go]).	12736379:1192, 17982000:1074	2	2
CCA1 ---> GBSS2	Expression	Over-expression of both CCA1 and LHY genes causes the elimination of GBSSI mRNA oscillation., Recent evidence showed that the expression of the gene for granule-bound starch synthase I in Arabidopsis leaves is circadian regulated and is controlled by the transcription factors CCA1 and LATE ELONGATION HYPOCOTYL (Tenorio et al., 2003[Go]).	12777053:4, 16055686:1295	2	2
CCA1 ---> GI	Expression	Finally, we provided evidence to propose a model, in which CCA1/LHY repress CONSTANS through GIGANTEA , while PRR9, PRR7 and PRR5 activate CONSTANS predominantly by repressing CYCLING DOF FACTOR1 encoding a DNA-binding transcriptional repressor., We analysed the interactions between GIGANTEA and the LHY, CCA1 and ELF3 genes, previously shown to affect daylength responses; we show that the rhythmi…	17504813:7, 10469647:6, 19029881:3, 18480377:1077, 21383174:1053, 15014450:1074, 16006578:1260	2	7
CCA1 ---> GLN1.3	PromoterBinding	These results support the model and indicate that CCA1 regulates expression of bZIP1, GDH1, and GLN1.3 genes directly.	18344319:1157	2	1
CCA1 ---> LHY	DirectRegulation	Using the tagged proteins, we demonstrate that CCA1 can form both homodimers and heterodimers with LHY., B, The region between amino acids 136 and 316 of CCA1 is essential for interaction with LHY in vitro., Constitutive expression of CCA1 was shown to abolish several distinct circadian rhythms, suppress its own expression as well as that of LHY, and delay flowering substantially (17)., The LHY a…	19339503:7, 19218364:1180, 10535927:1044, 10469647:1219, 16617099:1191	2	5
CCA1 ---| CCR2	PromoterBinding	Fig. 2D shows that circadian oscillations of CCR2 clearly were affected in the cca1-1 plants., Overexpression of the wild-type form of CCA1 abolishes the circadian oscillations of CAB2 and CCR2 mRNAs (2)., Among those transcripts is AtGRP7 which oscillates with a peak in the evening and is directly controlled by the CCA1 and LHY clock proteins [2,14,19,20]., LHY and CCA1 may also play a role down…	10097183:1114, 14978263:1159, 20946635:1064, 12096093:1160, 14555691:1256, 12574129:1224	2	6
CCA1 ---| ELF4	Regulation	LHY/CCA1 act as negative regulators of TOC1 and ELF4, which positively regulate the transcription of LHY/CCA1., We have shown previously that ELF4 is expressed in the evening and that the elf4 loss-of-function mutant has low CCA1 expression leading to arrest of the elf4 oscillator after one cycle under free run (Doyle et al., 2002[Go]).	15208414:1080, 17384164:1086	2	2
CCA1 ---| GI	Expression	Finally, we provided evidence to propose a model, in which CCA1/LHY repress CO through GIGANTEA (GI), while PRR9, PRR7 and PRR5 activate CO predominantly by repressing CYCLING DOF FACTOR1 (CDF1) encoding a DNA-binding transcriptional repressor., During the day, epigenetic repression of CCA1 and LHY induced the expression of TOC1, GI and downstream genes containing evening elements in chlorophyll …	17504813:7, 19029881:3, 18480377:77, 10469647:301, 15014450:75, 19011118:198, 12015970:360, 15014450:74, 16006578:261	2	9
CCA1 ---| LHY	Expression	In addition, the LHY expression profile was affected dramatically, compared with that of CCA1, in the tic mutant (Figures 3A, 3B, and 5)., Because the level of CCA1/LHY mRNA was increased in both d975 and CCA1-ox (9), it is possible that a PSEUDO-RESPONSE REGULATOR/9/7/5-specific regulatory mechanism independent of CCA1 exists. [Fig. 2.] View larger version: In this window., This proposed model f…	17496120:1347, 19359492:1099, 19675111:1164, 16729049:1035, 10469647:1292, 19218364:1070	2	6
chloroplast GLTB --+> AMT2	Regulation	The gene At2g38290 encoding the ammonium transporter ammonium transporter2;1 was upregulated in glu1-2 leaves (Table 2), but its contribution to ammonium uptake in planta has been questioned recently [57].	20307264:1328	2	1
chloroplast GLTB --+> Os08g0559600	Regulation	The gene At3g23940 encoding dehydroxyacid dehydratase (EC 4.2.1.9), which catalyses the conversion of 2,3-dihydroxy-3-isovalerate to a-ketoisovalerate, is also induced in glu1-2 leaves.	20307264:1260	2	1
chloroplast GLTB ---> Os03g0231600	Regulation	However none of the Branched-chain aminotransferases-encoding genes (At1g10070, At3g49680 and At5g65780) implicated in this step is affected in the glu1-2 mutant.	20307264:1262	2	1
chloroplast GLTB ---| AOAT2	Regulation	Neither of these two genes is affected in glu1-2 roots (Table 2) but the expression of (or glutamate:glyoxylate) aminotransferase2 (At1g70580) is reduced in glu1-2 leaves.	20307264:1244	2	1
chloroplast GLTB ---| DELTA-TIP	Regulation	AtTIP2;1 (At3g16240) is downregulated in glu1-2 leaves, whereas AtTIP2;3 (At5g47450) is downregulated in glu1-2 roots (Table 2).	20307264:1332	2	1
chloroplast GLTB ---| FUM1	Regulation	On the other hand, the genes At2g47510/At5g50950 encoding fumarate hydratases (EC 4.2.1.2) were downregulated in glu1-2 leaves.	20307264:1305	2	1
chloroplast GLTB ---| LHY	Regulation	The genes encoding the two MYB-related transcription factors LHY (At1g01060) and CCA1 (At2g46830), which are associated with the circadian clock and act as negative regulators of the periodic flowering pathway [74], were strongly downregulated in glu1-2 leaves respectively.	20307264:1485	2	1
chloroplast GLTB ---| Os03g0338000	Regulation	One of two putative prephenate aminotransferase-encoding genes (At2g38400) is downregulated in glu1-2 leaves.	20307264:1515	2	1
CO --+> ACS10	Expression	CONSTANS can directly increase expression of the FLOWERING LOCUS T, SOC1, ACS10, and AtP5CS2 genes.	10834834:1152	2	1
CO --+> AGL20	PromoterBinding	CONSTANS induces flowering locus T and suppressor of overexpression of CONSTANS 1 (SOC1) expression, and thereby promotes flowering., CONSTANS can directly increase expression of the FLOWERING LOCUS T, SOC1, ACS10, and AtP5CS2 genes., CONSTANS overexpression increases SOC1 levels and elevated levels of FLC expression decrease FT levels (Samach et al., 2000[Go])., If FLOWERING LOCUS T positively r…	17219103:1, 10834834:1152, 15618421:1088, 16183837:1259, 17339225:1066, 12169635:1093, 11553753:1221, 12940954:270, 12940954:280, 16183837:263 <more data available...>	2	16
CO --+> AP1	Regulation	It was reported that CONSTANS activates meristem identity genes such as LEAFY and APETALA 1 (Simon et al., 1996)., The activation of floral integrators, such as AtFLOWERING LOCUS T and AtSUPPRESSOR OF CONSTANS 1 , in turn, lead to the activation of floral meristem identity genes such as LEAFY (LFY) and APETALA1 (AP1)., FLC inhibits the expression of flowering-time integrators, including FLOWERING…	12837818:1069, 19432994:1236, 18849490:1055, 12615941:1061	2	4
CO --+> FT	PromoterBinding	CONSTANS is a transcriptional activator that accelerates flowering time in long days, at least in part by inducing the expression of FLOWERING LOCUS T ., Under LDs, the transcription of FLOWERING LOCUS T is activated by CONSTANS in leaf, and the FLOWERING LOCUS T protein moves to the shoot apex to induce flowering., RT-PCR analysis demonstrated that flowering locus T expression was greatly reduce…	12239570:3, 18296627:2, 17219103:6, 18676661:5, 14630968:2, 14628054:2, 16980594:2, 20406410:100, 20950678:1168, 17138697:1300 <more data available...>	2	13
CO --+> P5CS1	Expression	CONSTANS can directly increase expression of the FLOWERING LOCUS T, SOC1, ACS10, and AtP5CS2 genes.	10834834:1152	2	1
CO ---> STH2	Regulation	These include CONSTANS , which regulates the expression of the flowering time gene FT, CONSTANS-LIKE3 , and SALT TOLERANCE HOMOLOG2 (Putterill et al., 1995[Go]; Datta et al., 2006[Go], 2007[Go]).	18796637:1079	2	1
CUC1 --+> CUC3	Expression	This finding suggests that CUC1 and CUC2 normally stimulate the activation of the CUC3 promoter.	12837947:1194	2	1
CUC1 --+> LAS	Expression	These results indicate that CUC1 and CUC2 promote expression of LAS in the embryo shoot apex.	17122068:1287	2	1
CUC1 --+> LSH3	Expression	Experiments using the glucocorticoid receptor system indicate that transcription of LSH4 and LSH3 is directly up-regulated by CUC1.	21435050:6	2	1
CUC1 --+> LSH4	Expression	Experiments using the glucocorticoid receptor system indicate that transcription of LSH4 and LSH3 is directly up-regulated by CUC1.	21435050:6	2	1
CUC1 --+> STM	Expression	CUPSHAPED COTYLEDONS1 and 2 (CUC1 and CUC2) positively regulate STM and are targets of microRNA., During embryogenesis, CUC1 and CUC2 induce shoot apical meristem formation through activation of STM (SHOOT MERISTEMLESS)., Genetic and expression analyses indicate that CUC1 and CUC2 are redundantly required for expression of STM to form the shoot apical meristem, and that STM is required for proper…	15882589:5, 12610213:7, 10079219:4, 12011335:1148, 17132741:1193, 19246597:1267	2	6
CUC1 ---> KNAT6	Expression	In agreement with this fact, CUC1 and CUC2 were redundantly required for KNAT6 expression.	16798887:7	2	1
CUC2 --+> CUC3	Expression	This finding suggests that CUC1 and CUC2 normally stimulate the activation of the CUC3 promoter.	12837947:1194	2	1
CUC2 --+> LAS	Expression	These results indicate that CUC1 and CUC2 promote expression of LAS in the embryo shoot apex.	17122068:1287	2	1
CUC2 ---> KNAT6	Expression	In agreement with this fact, CUC1 and CUC2 were redundantly required for KNAT6 expression.	16798887:7	2	1
CUC2 ---> LSH3	Expression	Expression of LSH4 and LSH3 is detected in the boundary cells of various shoot organs, such as cotyledons, leaves and floral organs, and requires the activity of CUC1 and CUC2.	21435050:5	2	1
CUC2 ---> LSH4	Expression	Expression of LSH4 and LSH3 is detected in the boundary cells of various shoot organs, such as cotyledons, leaves and floral organs, and requires the activity of CUC1 and CUC2.	21435050:5	2	1
CUC2 ---> STM	Expression	CUPSHAPED COTYLEDONS1 and 2 (CUC1 and CUC2) positively regulate STM and are targets of microRNA., During embryogenesis, CUC1 and CUC2 induce shoot apical meristem formation through activation of STM (SHOOT MERISTEMLESS)., Genetic and expression analyses indicate that CUC1 and CUC2 are redundantly required for expression of STM to form the shoot apical meristem, and that STM is required for proper…	15882589:5, 12610213:7, 10079219:4, 17132741:1193, 19246597:1267	2	5
FT --+> AGL20	Expression	All these results suggest that SOC1 expression is regulated by FLOWERING LOCUS T in the photoperiod pathway., Therefore FLOWERING LOCUS T activity in the phloem may be required for early expression of SOC1 in the meristem., SOC1 expression increases in the apical meristem, and this upregulation requires FLOWERING LOCUS T activity [42]., Rather, they observed that FLOWERING LOCUS T and TWIN SISTER…	16183837:1258, 16600915:1169, 20864385:1306, 17030536:1228, 19154317:10176, 16183837:259, 16183837:148, 19154317:237, 16600915:168, 16183837:86 <more data available...>	2	14
FT --+> AP1	Expression	A complex of FLOWERING LOCUS T and FD proteins in turn can activate floral identity genes such as APETALA1 (AP1)., FLOWERING LOCUS T protein, with a basic region/leucine zipper transcription factor FD, acts in the shoot apex to induce target meristem identity genes such as APETALA1 (AP1) and initiates floral morphogenesis., FD and FLOWERING LOCUS T are interdependent partners through protein inte…	16099980:5, 18849573:5, 16099979:2, 21623976:6, 20332147:1273, 16155177:1295, 19126695:1090, 19028878:1078, 18298668:258, 16155177:304 <more data available...>	2	16
FT --+> SAR3	Regulation	In this study, we showed that the expression of FLOWERING LOCUS T from Arabidopsis by the Apple latent spherical virus vector promoted precocious flowering and terminated vegetative growth in a wide range of genotypes of soybean, without using a short-day treatment.	21116647:2	2	1
FT --+> SPL4	Regulation	The photoperiod regulated florigenic signal, FLOWERING LOCUS T , promotes floral induction, in part by activating SPL3, SPL4, and SPL5.	21653282:3	2	1
FT --+> SPL5	Regulation	The photoperiod regulated florigenic signal, FLOWERING LOCUS T , promotes floral induction, in part by activating SPL3, SPL4, and SPL5.	21653282:3	2	1
FT --+> STM	Regulation	At the same time, ectopic FLOWERING LOCUS T or FD restores coflorescence specification in stm-10 plants.	20937733:1252	2	1
FT ---> VRN1	Expression	These results suggest that in the transgenic plant, FLOWERING LOCUS T suppresses VRN2 expression, leading to an increase in VRN1 expression., Our model differs in that it proposes that VRN1 is induced by low temperature independently of VRN2 and FLOWERING LOCUS T gene1, which regulate the daylength response.	19175767:6, 18359843:1309	2	2
GLU2 --+> AMT2	Regulation	The gene At2g38290 encoding the ammonium transporter ammonium transporter2;1 was upregulated in glu1-2 leaves (Table 2), but its contribution to ammonium uptake in planta has been questioned recently [57].	20307264:1328	2	1
GLU2 --+> Os08g0559600	Regulation	The gene At3g23940 encoding dehydroxyacid dehydratase (EC 4.2.1.9), which catalyses the conversion of 2,3-dihydroxy-3-isovalerate to a-ketoisovalerate, is also induced in glu1-2 leaves.	20307264:1260	2	1
GLU2 ---> Os03g0231600	Regulation	However none of the Branched-chain aminotransferases-encoding genes (At1g10070, At3g49680 and At5g65780) implicated in this step is affected in the glu1-2 mutant.	20307264:1262	2	1
GLU2 ---| AOAT2	Regulation	Neither of these two genes is affected in glu1-2 roots (Table 2) but the expression of (or glutamate:glyoxylate) aminotransferase2 (At1g70580) is reduced in glu1-2 leaves.	20307264:1244	2	1
GLU2 ---| DELTA-TIP	Regulation	AtTIP2;1 (At3g16240) is downregulated in glu1-2 leaves, whereas AtTIP2;3 (At5g47450) is downregulated in glu1-2 roots (Table 2).	20307264:1332	2	1
GLU2 ---| FUM1	Regulation	On the other hand, the genes At2g47510/At5g50950 encoding fumarate hydratases (EC 4.2.1.2) were downregulated in glu1-2 leaves.	20307264:1305	2	1
GLU2 ---| LHY	Regulation	The genes encoding the two MYB-related transcription factors LHY (At1g01060) and CCA1 (At2g46830), which are associated with the circadian clock and act as negative regulators of the periodic flowering pathway [74], were strongly downregulated in glu1-2 leaves respectively.	20307264:1485	2	1
GLU2 ---| Os03g0338000	Regulation	One of two putative prephenate aminotransferase-encoding genes (At2g38400) is downregulated in glu1-2 leaves.	20307264:1515	2	1
microtubule --+> PIN1	MolTransport	In addition, trafficking of PIN1 also requires an intact actin network, but appears not to require microtubules (Geldner et al., 2001)., In contrast, PIN-FORMED 1 repolarization in the pid mutant is significantly reduced and remains uncorrelated with microtubule orientations (arrows).	18824505:1280, 20976043:1251	2	2
microtubule ---> AT3G25980	Regulation	The data from both meiosis I and II (Figs. 6 and 7) appear to be at odds with the idea that microtubule attachment results in the dissociation of MAD2.	10225945:1249	2	1
microtubule ---> ATN	Regulation	Recent work suggesting that preprophase band microtubules accomplish their function in marking of the division plane long before the preprophase band normally disassembles [29] is consistent with the view that microtubule-dependent recruitment of AtTAN to the division site is an important feature of division-plane establishment.	17964159:1283	2	1
microtubule ---> NEK6	Regulation	NimA-related kinase 6 (NEK6) has been implicated in microtubule regulation to suppress the ectopic outgrowth of epidermal cells; however, its molecular functions remain to be elucidated.	21605211:0	2	1
microtubule ---> SKP1	Regulation	This provides further support for the notion that microtubules are required for the binding of Ask1 to the centromere.	11799062:1233	2	1
microtubule ---> STI	Regulation	STI, ZWI, and ANGUSTIFOLIA are implicated in the assembly of microtubules with consequences for branching pattern and number (Oppenheimer et al., 1997; Mathur and Chua, 2000; Folkers et al., 2002).	19648171:1063	2	1
microtubule ---| ROP2	Regulation	RIC1-dependent microtubule organization not only locally inhibits outgrowth but in turn suppresses ROP2 activation in the indentation zones.	15766531:4	2	1
MIR156B ---| SPL10	miRNAEffect		15608278	2	1
MIR156B ---| SPL4	miRNAEffect		15608278	2	1
MIR156B ---| SPL5	miRNAEffect		15608278	2	1
MIR156B ---| SPL6	miRNAEffect		15608278	2	1
MIR156B ---| SPL9	miRNAEffect		15608278	2	1
MIR156C ---| SPL10	miRNAEffect		15608278	2	1
MIR156C ---| SPL4	miRNAEffect		15608278	2	1
MIR156C ---| SPL5	miRNAEffect		15608278	2	1
MIR156C ---| SPL6	miRNAEffect		15608278	2	1
MIR156C ---| SPL9	miRNAEffect		15608278	2	1
MIR156D ---| SPL10	miRNAEffect		15608278	2	1
MIR156D ---| SPL4	miRNAEffect		15608278	2	1
MIR156D ---| SPL5	miRNAEffect		15608278	2	1
MIR156D ---| SPL6	miRNAEffect		15608278	2	1
MIR156D ---| SPL9	miRNAEffect		15608278	2	1
MIR156E ---| SPL10	miRNAEffect		15608278	2	1
MIR156E ---| SPL4	miRNAEffect		15608278	2	1
MIR156E ---| SPL5	miRNAEffect		15608278	2	1
MIR156E ---| SPL6	miRNAEffect		15608278	2	1
MIR156E ---| SPL9	miRNAEffect		15608278	2	1
MIR156G ---| SPL10	miRNAEffect		15608278	2	1
MIR156G ---| SPL4	miRNAEffect		15608278	2	1
MIR156G ---| SPL5	miRNAEffect		15608278	2	1
MIR156G ---| SPL6	miRNAEffect		15608278	2	1
MIR156G ---| SPL9	miRNAEffect		15608278	2	1
MIR157d ---| SPL10	miRNAEffect		15608278	2	1
MIR157d ---| SPL4	miRNAEffect		15608278	2	1
MIR157d ---| SPL5	miRNAEffect		15608278	2	1
MIR157d ---| SPL6	miRNAEffect		15608278	2	1
MIR157d ---| SPL9	miRNAEffect		15608278	2	1
photoreceptor --+> ATAB2	Regulation	During early seedling development, ATAB2 blue-light induction is lowered in photoreceptor mutants, notably in those lacking cryptochromes.	17139246:6	2	1
photoreceptor --+> PLA2-BETA	Regulation	The identity of the photoreceptor responsible for PLA2ß activation remains to be determined.	18725378:1198	2	1
photoreceptor ---> AGL20	Expression	The photoperiodic pathway, acting through many components, including photoreceptors, the circadian clock, and transcription regulators, positively regulates expression of SOC1 and FT to stimulate flowering in Arabidopsis when the day length increases (4, 6, 20, 21, 26).	15310842:1052	2	1
photoreceptor ---> BAS1	Expression	This suggests that multiple photoreceptor pathways interact to modulate CYP72B1 transcript accumulation., To test which photoreceptors control the activity of BAS1, we made double mutants of bas1-D with null alleles of phyA, phyB, and cry1 (Fig. 5).	14605216:1202, 10611382:1220	2	2
photoreceptor ---> CAB1	Expression	We previously reported that the expression of the wheat Cab-1 gene is regulated by an endogenous circadian rhythm and by the photoreceptor phytochrome both in wheat and in transgenic tobacco plants.	2103481:0	2	1
photoreceptor ---> CAT3	Expression	Further, it is suggested that the Cat3 circadian rhythm may be regulated by a blue light/UV-A and a UV-B photoreceptor., Thus, at least some components of the output pathways from the clock and from photoreceptors that control expression of CAT2 and CAT3 must differ, making further comparison of the clock- and light-regulatory properties of these two catalase genes worthwhile. *.	9214589:8, 9836741:1314	2	2
photoreceptor ---> ELIP1	Regulation	The use of photoreceptor mutants provides direct evidence for the involvement of both PhyA and PhyB in Elip regulation.	11706180:1251	2	1
photoreceptor ---> FT	Expression	Recent evidence suggests that these photoreceptors interact to control FLOWERING LOCUS T expression both by influencing the stability of the CONSTANS protein (Valverde et al., 2004[Go]) and by other CONSTANS-independent mechanism(s) (Cerdán and Chory, 2003[Go])., These photoreceptors interact with endogenous oscillators to activate expression in leaf blade vascular tissue of two 'floral' genes, C…	15778459:1215, 18836142:1075	2	2
photoreceptor ---> LHY	Regulation	In plants, photoreceptors that perceive light signals, such as phytochromes and cryptochromes, influence the expression of biological clock component genes, such as TIMING OF CAB EXPRESSION 1 (Strayer et al., 2000[Go]), LATE ELONGATED HYPOCOTYL (Schaffer et al., 1998[Go]), and CIRCADIAN CLOCK ASSOCIATED 1 (Wang and Tobin, 1998[Go]) via factors that interact with photoreceptors and adjust the biol…	14605217:1059	2	1
photoreceptor ---> NDA1	Regulation	Thus, light regulation of nda1 and ndc1 is mediated by at least two photoreceptor families: the phytochromes and the phototropins and/or cryptochromes..	15333756:1120	2	1
photoreceptor ---> PHYB	Regulation	Together with additional data, these results indicate that the photoreceptor subdomain identified here is critical to the regulatory activity of both phyA and phyB., The phyA and cryptochrome photoreceptors seem to stabilize CONSTANS independently of phyB, because loss of these photoreceptors decreases CONSTANS protein abundance under continuous blue or far-red light, where phyB would not be acti…	8589627:4, 15208414:1164, 14645734:1083	2	3
photoreceptor ---> PIF3	DirectRegulation	This system is based on the known red light-induced binding of the plant photoreceptor phytochrome to the protein PIF3 and the reversal of this binding by far-red light., The ecological relevance of this response is demonstrated by the high mortality rate of phyA mutant plants that germinate in deep vegetational shade. phyA signaling involves direct interaction of the photoreceptor with phytochro…	12219076:5, 19619162:2, 17855731:1109, 10797009:1103, 17827270:1066, 18245378:1211	2	6
photoreceptor ---> PIF3	Expression	When transgenically expressed GUS:PIF3 fusion protein constructs were used, we found that PIF3 protein levels are rapidly and reversibly modulated by the photoreceptor over diurnal cycles in Arabidopsis seedlings., Constitutive photomorphogenesis 1 and multiple photoreceptors control degradation of phytochrome interacting factor 3, a transcription factor required for light signaling in Arabidopsi…	15505214:4, 15155879:100, 16117845:1383, 18245378:1211	2	4
photoreceptor ---> SHY2	Regulation	Consistent with the possibility that photoreceptors regulate SHY2/IAA3 protein activity, oat phyA can phosphorylate SHY2/IAA3 in vitro (Colón-Carmona et al., 2000[Go]) and SHY2/IAA3 also interacts with Arabidopsis phyB (Q. Tian, L. Krall, and J.W. Reed, unpublished results).	11884676:1327	2	1
photoreceptor ---| ABCB19	Expression	In addition, it has recently been shown that the expression level of ABCB19 is suppressed upon activation of the phytochrome and cryptochrome photoreceptors in response to the red and blue light, respectively (Nagashima et al., 2008).	18824505:1169	2	1
photoreceptor ---| COP1	DirectRegulation	However, how photoreceptors mediate light regulation of COP1 activity remains unknown., The data suggest that multiple photoreceptors influence the light-regulated subcellular localization of COP1 in white light., This result provides direct evidence that COP1 acts as a molecular repressor of photomorphogenic development and that multiple photoreceptors can independently mediate the light inactiv…	21511871:1, 9839465:3, 7994173:6, 18296627:1244, 11226193:1282, 18812498:1322, 21093457:1188, 16829591:1071, 15308756:1066, 15705947:1375 <more data available...>	2	16
photoreceptor ---| HMG1	Expression	Together, our data show that several photoreceptors participate in the light-mediated downregulation of 3-hydroxy-3-methylglutaryl CoA reductase activity in Arabidopsis seedlings.	14660801:1211	2	1
photoreceptor ---| PIL5	Expression	To investigate which photoreceptor induces PIF1 degradation under blue light, we performed Western blot analyses of native PIF1 levels in monogenic and multiple photoreceptor mutant combinations.	19255368:1228	2	1
RDR6 --+> AFO	Expression	In comparison with wild-type, as2-101, and rdr6-3 leaves, FIL transcripts were dramatically increased in the rdr6-3 as2-101 leaves (Figure 9A).	16006579:1226	2	1
RDR6 --+> AS1	Regulation	Increases in miR165/166 have been reported previously in rdr6, which enhances the phenotype of asymmetric leaves1 (Li et al., 2005[Go]).	16798886:1196	2	1
RDR6 --+> ER	Expression	In comparison with wild-type plants, the levels of PHB, REVOLUTA, ATHB8, and ATHB15 transcripts in the 35S:MIR165a/Landsberg erecta were reduced to varying degrees (Figure 10H), similar to those in rdr6-3 as2-101 and rdr6-3 as1-101 mutant plants (Figure 7C).	16006579:1254	2	1
RDR6 ---> AGO1	Regulation	Here, we show that AGO1-derived short interfering RNAs trigger RNA DEPENDENT RNA POLYMERASE 6 (RDR6)-, SUPPRESSOR OF GENE SILENCING 3 (SGS3)- and SILENCING DEFECTIVE 5 (SDE5)-dependent AGO1 silencing, which also requires DICER-LIKE 2 (DCL2) and DCL4., RNA-dependent RNA polymerase6-mediated tasiRNA synthesis, in conjunction with DCL4 and AGO1/7, is responsible for several aspects of plant developm…	19343050:2, 18160413:1200	2	2
RDR6 ---> AGO7	Regulation	RNA-dependent RNA polymerase6-mediated tasiRNA synthesis, in conjunction with DCL4 and AGO1/7, is responsible for several aspects of plant development in Arabidopsis (31).	18160413:1200	2	1
RDR6 ---> DCL1	Expression	Accumulation of this small RNA depends on both RDR6, which produces bimolecular RNA duplexes from single-stranded RNA molecules, and DICER-LIKE1 (DCL1), which processes double-stranded microRNA precursors into 21- and 22-nt mature single-stranded microRNAs.	15980147:1064	2	1
RDR6 ---> ETT	Expression	This phenotype is reminiscent of sgs-2 plants that were recently reported to have elevated levels of ETT and ARF4 transcripts (Peragine et al., 2004[Go])., TAS3 is expressed in the adaxial domain of the leaf, and the expression of ETT and ARF4 is upregulated in rdr6, sgs3, and ago7 mutants (Garcia et al., 2006)., ARF3/ETT and ARF4 are up-regulated in the rdr6 mutant (21), suggesting that the prod…	16199616:1168, 20511295:1078, 15980147:1186	2	3
RDR6 ---> NIA2	Regulation	We observed that cosuppression was abolished completely (0 of 500 plants died when grown on nitrate as a sole source of nitrogen) and that methylation of the 35S-NIA2 transgene was reduced strongly in mutant ago1-27, as in mutants sgs2-1 and sgs3-1 (Figure 4B).	11910010:1128	2	1
RDR6 ---| ATHB-15	Expression	Compared with the real-time RT-PCR products from Landsberg erecta leaves, those from rdr6-3 as2-101 (Figure 7C, left) and rdr6-3 as1-101 (Figure 7C, right) had decrease levels of PHB, REVOLUTA, ATHB8, and ATHB15 transcripts, whereas the ATHB15 transcript, which does not completely match the miR165 sequence, was affected to a lesser extent.	16006579:1201	2	1
RDR6 ---| NRPD1a	Regulation	Moreover, sgs2 and sde1, -3 and -4 interfered with transgene methylation (Dalmay et al., 2000), but only sde4 interfered with methylation of AtSN1 DNA (Figure 6).	12198169:1248	2	1
RDR6 ---| PHB	Expression	Compared with the real-time RT-PCR products from Landsberg erecta leaves, those from rdr6-3 as2-101 (Figure 7C, left) and rdr6-3 as1-101 (Figure 7C, right) had decrease levels of PHB, REVOLUTA, ATHB8, and ATHB15 transcripts, whereas the ATHB15 transcript, which does not completely match the miR165 sequence, was affected to a lesser extent.	16006579:1201	2	1
RDR6 ---| RDR1	Regulation	We therefore speculate that if RDR1 in N. benthamiana was functional, it probably would interfere with RNA-dependent RNA polymerase6-dependent silencing as Nt-RDR1 does, especially the RNA-dependent RNA polymerase6-dependent antiviral silencing amplification and maintenance (persistence), since viral multiplication in cells was likely to be closer to transient agroinfiltration-mediated RNA produc…	20400679:1291, 20400678:1291	2	2
RDR6 ---| STM	Expression	Such a regulation of EBF1/2 mRNA abundance by XRN4 could occur via a microRNA- or small interfering RNA-dependent mechanism, as several known microRNA substrates of XRN4 are microRNA targets (Souret et al., 2004[Go]) and because the suppression of SHOOT MERISTEMLESS and WUSCHEL overexpression in an xrn4 mutant background requires RDR6/SDE1 (for RNA-DEPENDENT RNA POLYMERASE6/SILENCING DEFECTIVE1),…	17085683:1174	2	1
STM --+> CLV1	Expression	CLV1 expression initiates normally in the absence of STM (Long and Barton, 1998), so STM is not required to induce CLV1 transcription.	12011335:1224	2	1
STM --+> GA2OX2	Regulation	In addition, GA2ox2 and GA2ox4 were activated by ectopic expression of STM (Jasinski et al., 2005[Go]), which, as mentioned above, interacts physically with ATH1.	18757555:1231	2	1
STM --+> PIN1	Regulation	Furthermore, genetic analysis suggests that SHOOT MERISTEMLESS (STM), another regulator for cotyledon separation and meristem formation, promotes CUC1 activity in parallel with PIN-FORMED1., STM in turn promotes CUC1 activity together with PIN1 and is necessary for the correct spatial expression of CUC2 (Aida et al., 1999[Go], 2002[Go]).	12163400:7, 15100395:1186	2	2
STM ---> AP1	Regulation	Because AP1 expression is not detected in the non-flower producing fd-3 stm-10 shoots, it is proposed that STM-PNY/PNF functions with the FLOWERING LOCUS T-FD and LFY-UFO complexes co-operatively to regulate AP1 during the later stages of flower meristem specification (Fig. 6).	20937733:1288	2	1
STM ---> AS1	Expression	The knox gene SHOOT MERISTEMLESS (STM) negatively regulates ASYMMETRIC LEAVES1 (AS1) which, in turn, negatively regulates other knox genes including KNAT1 and KNAT2, and positively regulates the novel gene LATERAL ORGAN BOUNDARIES (LOB)., In founder cells, STM is down regulated, thus allowing expression of AS1., One apparent function of STM is to negatively regulate expression of the ASYMMETRIC L…	11934861:2, 11283332:1086, 12068116:1069, 12586863:1114, 17898165:1041, 15316113:1267, 11447101:1142, 12045283:1136, 18184732:1070, 17601823:1070	2	10
STM ---> AS2	Expression	ASYMMETRIC1 (AS1), a Myb transcription factor, together with AS2, a lateral organ boundary protein, probably operate as a heterodimer and also negatively regulate BP/KNAT1, KNAT2, and KNAT6 (Byrne et al., 2000[Go]), whereas, in turn, STM negatively regulates AS1 and AS2 expression, placing it high in the KNOTTED-like homeobox hierarchy (Hake et al., 2004[Go])., Leaf initiation occurs via a recipr…	18184732:1070, 17601823:1070	2	2
STM ---> CUC3	Expression	Activation of KNAT6 Is CUP-SHAPED COTYLEDON Dependent We have shown that CUC3 expression was altered in the knat6 stm-2 background., Thus, during normal development, either STM is directly involved in the downregulation of CUC3 expression in the presumptive shoot apical meristem or the downregulation of CUC3 is an indirect consequence of STM-mediated shoot apical meristem proliferation.	16798887:1162, 12837947:1308	2	2
STM ---> KNAT6	Expression	In the Arabidopsis shoot apical meristem, STM inhibits ASYMMETRIC LEAVES gene expression, allowing KNAT1/2/6 activity., In contrast with other meristematic genes such as BREVIPEDICELLUS or CLAVATA3 that are still expressed in the absence of a proliferating shoot apical meristem (Brand et al., 2002[Go]; Hay et al., 2002[Go]), the maintenance of KNAT6 expression required STM.	18250078:1082, 16798887:1201	2	2
STM ---> UFO	Expression	Our results indicate that: (1) the molecular organization characteristic of the vegetative shoot apical meristem is not present in the globular embryo but instead develops gradually during embryogenesis; (2) radial pattern exists in the apical portion of the embryo prior to and independent of STM with STM expression itself responding to radial information; (3) the embryonic shoot apical meristem …	9671577:4, 12011335:1173	2	2
STM ---| BOP2	Expression	Furthermore, repression of BOP1 and BOP2 expression by the indeterminacy-promoting KNOX gene SHOOTMERISTEMLESS is critical to establish a functional embryonic shoot apical meristem.	20118228:4	2	1
YAB3 ---> BOP2	Regulation	We also find that bop1 bop2 ectopic outgrowth formation requires the activity of the YAB genes FIL and YAB3, with YAB3 playing a more important role than FIL.	20610407:1079	2	1
YAB3 ---> LAS	Expression	For example, it was shown by Goldschmidt and colleagues (2008) that altering FIL and YAB3 expression leads to changes in the expression of LATERAL SUPPRESSOR, a gene which is normally expressed at the boundary of organ primordia [24].	20584289:1245	2	1
YAB3 ---| AS2	Expression	By contrast, AS2 transcript levels were increased slightly in both phb-1d mutants and fil-8 yab3-2 double mutants (Figure 7C).	14508003:1216	2	1
YAB3 ---| HB-1	Expression	Overexpression of WOX3 or downregulation of YAB3 induced ectopic expression of Knotted 1-like homeobox1 genes in leaves and consequently produced a phenotype similar to plants ectopically expressing KNOXI genes.	19704613:3	2	1
YAB3 ---| STM	Regulation	These results highlight a potential divergence between YABBY and AS1/AS2 repression of class I Knox genes, in that FIL/YAB3 appear to be required for repression of STM in the leaf while AS1/AS2 does not.	15208415:1264	2	1
ZTL --+> FKF1	MolTransport	The Kelch repeat regions of LKP2 and ZTL were sufficient for their physical interaction with FKF1 and translocation of FKF1 to the cytoplasm.	21518052:6	2	1
ZTL ---> APRR9	Expression	These data demonstrate how ZTL, through its role in the control of PRR5 and TOC1 protein levels, indirectly controls the phase and amplitude of PRR9 expression.	18562312:1393	2	1
ZTL ---> CAB1	Expression	ZTL regulates the degradation of TIMING OF CAB 1 and controls circadian period, at least in part, through this mechanism (Mas et al., 2003b[Go]).	16258016:1248	2	1
ZTL ---> LHY	Expression	The ZTL dosage differences had very similar effects on LHY message levels and patterns in light/dark and LL (data not shown).	14973171:1239	2	1
ZTL ---> LHY	ProtModification	CCA1 and LHY have been attractive candidate substrates for ZTL.	14973171:1319	2	1
ZTL ---| FKF1	Expression	LKP2 and ZTL inhibited the interaction of FKF1 with CYCLING DOF FACTOR 1, a ubiquitination substrate for FKF1 that is localized in the nucleus., Neither overexpression nor absence of ZTL affected the mRNA levels of either gene very strongly, indicating that ZTL does not modulate CONSTANS or FLOWERING LOCUS T transcript levels by reducing FKF1 or GIGANTEA expression (Fig. 5, A and B).	21518052:5, 16258016:1192	2	2
ZTL ---| FT	Expression	These data are consistent with the notion that ZTL can suppress flowering time by inhibiting CONSTANS and FLOWERING LOCUS T expression., The very high level of FLOWERING LOCUS T message normally seen in the elf3-1 background was effectively suppressed throughout the photo- and skotoperiods by high ZTL expression, except during this short window of time.	14973171:1218, 16258016:1278	2	2
Custom downstream (all options checked)
Relation	Type	Sentence	MedLine Reference	Connectivity	# of References	Owner
AAP3 ---> L-proline	MolTransport	AAP3 transports a variety of amino acids including proline, a major osmolyte, therefore it may contribute to the accumulation of osmotically active compounds in the connective tissue., Proline transport by AAP2, AAP3, and AAP4 was more sensitive to valine, and AAP3 and AAP5 had higher affinities for basic amino acids arginine and lysine.	15361541:1343, 7608199:1099	2	2
ABCB19 --+> PIN1	DirectRegulation	Here, we show that PGP1 and PGP19 colocalized with PIN1 in the shoot apex in Arabidopsis thaliana and with PIN1 and PIN2 in root tissues., These data suggest that ABCB19 stabilises PIN1 localisation at the plasma membrane in discrete cellular subdomains where PIN1 and ABCB19 expression overlaps., ABCP/PGP19 stabilises PIN1 in membrane microdomains in Arabidopsis., Retention of PIN1 in these micro…	17237354:4, 18774968:10, 20569414:1402, 18824505:1420	2	4
ABCB19 ---> KNAT1	Expression	This partial floral rescue is similar to that in pin1 bp double mutants (Hay et al., 2006[Go]), suggesting that the altered local auxin accumulations in pin1 pgp1 pgp19 may affect BREVIPEDICELLUS expression.	17237354:1185	2	1
ABCB19 ---| shoot morphogenesis	Regulation	The absence of both PGP19 and PIN1 increased aberrant shoot morphology, and the absence of either decreased substrate specificity.	17237354:1316	2	1
ACA1 ---> calcium ion homeostasis	Regulation	The protein is able to stimulate Ca2+ uptake into vacuoles, which is driven by Ca2+-ATPase and Ca2+/H+ antiporter., H(+)/Ca(2+) exchange driven by the plasma membrane Ca(2+)-ATPase of Arabidopsis thaliana reconstituted in proteoliposomes after calmodulin-affinity purification.	11725948:1, 11024465:100	2	2
ACA9 ---> calcium ion homeostasis	Regulation	Although we cannot exclude this "homeostasis" model, we consider it unlikely because expression profiling studies have provided evidence that pollen may express other Ca2+ efflux transporters (43) that, in the absence of ACA9, should be able to regulate Ca2+ homeostasis.	15197266:1202	2	1
ACC1 ---> cuticle development	Regulation	Taken together, these results suggested that cuticle formation is severely altered in acc1, gk and pas3 alleles.	15088065:1117	2	1
ACD11 --+> apoptosis	Regulation	The acd11 mutant of Arabidopsis (Arabidopsis thaliana L. Heynh.) activates programmed cell death and defense responses that are fully suppressed by nahG., The programmed cell death and defense pathways activated in acd11 are salicylic acid dependent, but do not require intact jasmonic acid or ethylene signaling pathways., The recessive Arabidopsis acd11 mutant initiates defense-related programmed…	15923330:1, 11850411:3, 18657186:1032, 20830211:1140, 18612100:1285	2	5
AFO --+> AP3	Expression	From our analyses, the RABBIT EARS and AP3 promoters were activated at the same time in stage 3 flowers (cf. Figures 4J and 4K) yet stimulated different effects upon YAB1 transactivation.	18469164:1205	2	1
AFO ---> cell differentiation	Regulation	These observations suggested that the rolled leaf phenotype may be due to the increases in bulliform cell number and that YAB1 may have a function in bulliform cell division and differentiation.	17369428:1190	2	1
AFO ---> cytokinesis	Regulation	These observations suggested that the rolled leaf phenotype may be due to the increases in bulliform cell number and that YAB1 may have a function in bulliform cell division and differentiation.	17369428:1190	2	1
AFO ---> leaf development	Regulation	Leaf development is also regulated by the JAG/FIL transcription factor families., This allowed us to identify two collocating transcription factors, one of which (AFO) has functional support for a role in leaf development in Arabidopsis [59-61].	19246597:1157, 19061504:1311	2	2
AFO ---> meristem development	Regulation	Therefore, in either case, we can postulate that FIL and LFY genes control a key step in the process of floral meristem formation.	9878633:1325	2	1
AFO ---> meristem organization	Regulation	Recently, FIL and other YABs have been shown to regulate meristem organization in a non-cell-autonomous manner.	20584289:2	2	1
AFO ---> organ formation	Regulation	During flower development, the FIL gene is required for floral organ formation in terms of the correct numbers and positions; correct spatial activity of the AGAMOUS, APETALA3, PISTILLATA and SUPERMAN genes; and floral organ development., FIL is thought to interact with LFY (LEAFY) and APETALA1 (Sawa et al., 1999[Go]) or to be required for floral organ formation, determining their correct numbers…	10331982:5, 12782722:1397	2	2
AFO ---| KNAT1	Regulation	YABBY3 (YAB3) and FILAMENTOUS FLOWER (FIL) down-regulate KNOTTED-like homeobox genes upon lateral organ development, in addition to their role in establishing abaxial leaf identity and lamina growth (Sawa et al., 1999[Go]; Kumaran et al., 2002[Go]; Nole-Wilson and Krizek, 2006[Go]).	18184732:1069	2	1
AFO ---| STM	Regulation	These results highlight a potential divergence between YABBY and AS1/AS2 repression of class I Knox genes, in that FIL/YAB3 appear to be required for repression of STM in the leaf while AS1/AS2 does not.	15208415:1264	2	1
AGL20 ---> organ formation	Regulation	Notably, many protein interactions were observed between these two Lolium proteins and Arabidopsis MADS box proteins involved in flowering time, such as SVP, AGL24, and SOC1, but also with proteins playing a role in floral organ formation, such as FUL, AGAMOUS , and SEP2.	17005923:1172	2	1
AGL20 ---| SEP3	Regulation	Orchestrated repression of SEP3 by SVP, AGL24, and SOC1 is mediated by recruiting two interacting chromatin regulators, TERMINAL FLOWER 2/LIKE HETEROCHROMATIN PROTEIN 1 and SAP18, a member of SIN3 histone deacetylase complex.	19460347:2	2	1
AGO1 ---> leaf development	Regulation	Although we could not obtain sufficient material from individual transgenic plants to determine transcript amounts by Northern blot analysis, the comparison of the phenotypes suggests that up- and down-regulation of AGO1 activity has precisely opposite effects on leaf development.	9427751:1215	2	1
AGO1 ---| meiosis	Regulation	The plant ARGONAUTE group was further divided into four subgroups: AGO1, ZIPPY, AGO4, and MEIOSIS ARRESTED AT LEPTOTENE1 (Figure 3).	17675402:1119	2	1
AGO4 ---| meiosis	Regulation	The plant ARGONAUTE group was further divided into four subgroups: AGO1, ZIPPY, AGO4, and MEIOSIS ARRESTED AT LEPTOTENE1 (Figure 3).	17675402:1119	2	1
AGO7 ---| meiosis	Regulation	The plant ARGONAUTE group was further divided into four subgroups: AGO1, ZIPPY, AGO4, and MEIOSIS ARRESTED AT LEPTOTENE1 (Figure 3).	17675402:1119	2	1
AHK3 --+> ARR4	Regulation	In addition, the knockout of ahk2 and ahk3 suppressed the expression of the type-A ARR4 and ARR7 genes (supporting information Table 4 and Fig. 6 E).	18077346:1243	2	1
AHK3 ---> cytokinesis	Regulation	At the same time, it is known that receptor histidine kinases CRE1/AHK4/WOL, AHK2, and AHK3 participate in the regulation of cell division by cytokinin (Inoue et al., 2001; Ueguchi et al., 2001; Higuchi et al., 2004; Nishimura et al., 2004).	17584953:1389	2	1
AHP1 --+> ARR4	Expression	In the nucleus, AHP1 and AHP2 transfer phosphates to ARR1, ARR2, and ARR10, which activates these proteins to act as transcriptional activators of cytokinin-inducible ARR4, ARR5, ARR6, and ARR7.	18678754:1266	2	1
AKIN10 ---> protein degradation	Regulation	The transcriptional activation of genes coding for proteins directly involved in carbon metabolism and chloroplast biogenesis was up-regulated in the akin10 plants, and genes involved in light signaling, protein degradation, and GTP signaling were down-regulated.	19211700:1078	2	1
AMC1 ---> apoptosis	Regulation	We demonstrated that two type I metacaspases, AtMC1 and AtMC2, antagonistically control programmed cell death in Arabidopsis.	21097903:2	2	1
AML5 ---> meiosis	Regulation	Here, we have addressed the issue of whether the Arabidopsis-mei2-Like genes Arabidopsis-mei2-Like1-Arabidopsis-mei2-Like5 also play a role in plant meiosis.	16473967:1258	2	1
AMS --+> apoptosis	Regulation	Alternatively, or additionally, ABORTED MICROSPORES may act as a regulator of tapetal development and a facilitator of programmed cell death by inducing expression of the LTP family of genes to alter mitochondrial permeability and induce tapetal programmed cell death and thus indirectly affect pollen wall formation.	20118226:1280	2	1
AN ---> cytokinesis	Regulation	Strikingly, subepidermal rescue of leaf width is accompanied by increased cell number in the epidermis, indicating that ANGUSTIFOLIA can trigger cell divisions in a non-autonomous manner.	19843316:5	2	1
AN ---> leaf shape	Regulation	Here we use ANGUSTIFOLIA , which controls cell polarity and leaf shape, to study its morphogenetic function in the epidermis and the subepidermis of Arabidopsis thaliana.	19843316:2	2	1
ANAC019 --+> GSTF6	Expression	Expression of stress-responsive marker genes [COR47 (cold-responsive 47), RD29b (responsive-to-desiccation 29b) and ERD11 (early-responsive-to-dehydration 11)] were also induced by full-length and truncated ANAC019.	19995345:9	2	1
AP1 --+> AP3	PromoterBinding	We have also shown that the products of the APETALA1, APETALA3, PISTILLATA and AGAMOUS genes bind to several conserved sequence motifs within the APETALA3 promoter., This LFY-induced expression of AP3 depends in part on the function of the APETALA1 (AP1) floral homeotic gene, since mutations in AP1 reduce LFY-dependent induction of AP3 expression., This observation suggests that AP1 may regulate …	9521909:5, 11959818:5, 11283333:1289, 8774892:1206, 20305124:1032	2	5
AP1 --+> flower morphogenesis	Regulation	AP1, in turn, specified the floral fate of nascent lateral meristems to initiate floral morphogenesis.	18849573:1289	2	1
AP1 --+> SAR3	Regulation	Ectopic expression of AP1 (Mandel and Yanofsky, 1995) and FRUITFULL (Ferrandiz et al., 2000) also induces precocious flowering.	16968881:1162	2	1
AP1 ---> cell differentiation	Regulation	Our results suggest that the products of LEAFY, APETALA1, and APETALA2 together control the differentiation of lateral meristems as flowers rather than as inflorescence branches.	12297664:4	2	1
AP1 ---> cytokinesis	Regulation	As such, farnesylation may facilitate interaction of AP1 with other developmentally regulated transcription factors or nuclear envelope complexes that coordinate cell division with the temporal regulation of developmental gene expression in response to the nutritional status of the cell.	10948247:1200	2	1
APL ---> cell differentiation	Regulation	As suggested by these authors, APL could be required for the asymmetric division of sieve element mother cells as well as for the differentiation of the derived sieve elements and companion cells.	17898423:1162	2	1
APX1 ---> apoptosis	Regulation	It is also known that the programmed cell death induced by pathogen attack requires ascorbate peroxidase down-regulation (Mittler et al., 1998, 1999)., Ceita et al. (2007) suggest that oxalate oxidase and ascorbate peroxidase genes play a crucial role in the production of reactive oxygen species and programmed cell death processes by degrading calcium oxalate crystals and producing H2O2., In cont…	16717060:1080, 17557832:1255, 18515833:1090, 17092315:203, 17557832:256, 11351079:288, 18515833:91	2	7
APX1 ---> photoprotection	Regulation	Arabidopsis chloroplastic ascorbate peroxidase isoenzymes play a dual role in photoprotection and gene regulation under photooxidative stress.	20007290:100	2	1
APY1 ---> cytokinesis	Regulation	This would suggest that APY1 and APY2, which both have some expression in the meristematic region of root tips (Fig. 1), may play a role in cell division control as well as in cell expansion control, and that both roles contribute to overall growth control in roots.	17434987:1289	2	1
ARF10 ---> cell differentiation	Regulation	ARF10 and ARF16 play a role in restricting stem cell niche and promoting columella cell differentiation; although functionally redundant, the two ARFs are indispensable for root cap development, and the auxin signal cannot bypass them to initiate columella cell production., Thus, ARF10 and ARF16 might be involved in the auxin-mediated distal stem cells differentiation. [Fig. 4.] View larger versi…	16006581:4, 20543136:1154	2	2
ARF19 ---> AS2	Expression	ARF7 and ARF19 activate the transcription of several LATERAL ORGAN BOUNDARIES-DOMAIN/ASYMMETRIC LEAVES2-LIKEs, including LBD16/ASL18 and LBD29/ASL16.	17259263:1240	2	1
ARF6 ---> pistil development	Regulation	We show that in Arabidopsis thaliana, two paralogous auxin response transcription factors, ARF6 and ARF8, regulate both stamen and gynoecium maturation. arf6 arf8 double-null mutant flowers arrested as infertile closed buds with short petals, short stamen filaments, undehisced anthers that did not release pollen and immature gynoecia.	16107481:1	2	1
ARFA1D ---> cytokinesis	Regulation	For example, knockouts of ATARF2 lead to extra cell divisions in the integument, which in turn result in the production of larger seeds [46].	18325108:1281	2	1
ARP2 ---> cytokinesis	Regulation	Mutations in several Arp2/3 subunits cause defects in the establishment of cell polarity in the mother cell during cell division, leading to the unrestricted isotropic growth of the mother cell.	12913159:1277	2	1
ARPN --+> SAR3	Regulation	Degeneration of the endothecium in the Arabidopsis plantacyanin overexpression anthers may be due to plantacyanin-induced precocious programmed cell death .	15908590:1289	2	1
ARPN ---> reproduction	Regulation	Plantacyanin plays a role in reproduction in Arabidopsis.	15908590:100	2	1
ARR1 ---| cytokinesis	Regulation	Thus, based on this model, the loss of ARR1 and ARR12 would result in increased cell division because the meristematic region would remain larger even in the presence of cytokinin.	18723577:1293	2	1
ARR12 ---| cytokinesis	Regulation	Thus, based on this model, the loss of ARR1 and ARR12 would result in increased cell division because the meristematic region would remain larger even in the presence of cytokinin.	18723577:1293	2	1
ARR16 --+> ARR4	Regulation	Two sets of A-type ARABIDOPSIS RESPONSE REGULATOR genes were used as markers: ARR4 and ARABIDOPSIS RESPONSE REGULATOR6, which are mainly induced in shoots (D'Agostino et al., 2000[Go]; To et al., 2004[Go]) and ARABIDOPSIS RESPONSE REGULATOR15 and ARABIDOPSIS RESPONSE REGULATOR16, whose expression in roots is particularly reduced in cre1-1 mutants (Kiba et al., 2002[Go]).	15923327:1120	2	1
ARR3 --+> ARR4	Regulation	Nonetheless, ARR3 fully compensates for the loss of ARR4 for clock function; it is possible that ARR3 expression increases in the arr4 mutant, although this has not been tested.	16326927:1321	2	1
AS1 ---> cell differentiation	Regulation	The mutant phenotypes suggest that the ASYMMETRIC LEAVES1 ( AS1) gene is involved in the control of cell differentiation in leaves., In this way, the AS1/AS2 complex promotes cellular differentiation and leaf initiation., ASYMMETRIC LEAVES1, an Arabidopsis gene that is involved in the control of cell differentiation in leaves., ASYMMETRIC LEAVES1 (AS1), a MYB domain transcription factor is requir…	11882937:7, 19246597:1152, 17549070:1212, 18612170:1229, 15208415:1301	2	5
AS1 ---> cytokinesis	Regulation	AS1 and JAG promote cell division in sepals., AS1 may modulate leaf shape by affecting the direction of cell division and/or elongation.	18156293:1150, 16166385:1210	2	2
AS1 ---> leaf development	Regulation	Sites of leaf inception are also defined by local accumulation of the hormone auxin; however, it is unknown how auxin and AS1 activities are integrated to control leaf development., This method was applied to gene expression data obtained via the microarray analysis of A. thaliana, to identify the downstream genes of ASYMMETRIC LEAVES1 (AS1) and ASYMMETRIC LEAVES2 (AS2), both of which are involve…	16971475:2, 19134556:6, 16006579:2, 18794352:1334, 19620738:1166, 16243907:1076, 18203921:1114	2	7
AS1 ---> leaf shape	Regulation	AS1 may modulate leaf shape by affecting the direction of cell division and/or elongation., Mutations in AS1 or AS2 resulted in the inappropriate expression of two KNOX genes (KNAT1 and KNAT2, for KNOTTED-like from Arabidopsis thaliana) in leaves, leading to alterations in leaf shape that resemble weak lobing phenotypes conditioned by overexpression of KNAT1 under the control of the Cauliflower M…	16166385:1210, 11283332:1061	2	2
AS1 ---> meristem maintenance	Regulation	Meristem maintenance and lateral organ specification are regulated in part by negative interactions between the myb domain transcription factor ASYMMETRIC LEAVES1, which is expressed in lateral organ primordia, and homeobox transcription factors which are expressed in the shoot apical meristem (knox genes).	11934861:1	2	1
AS1 ---> organ formation	Regulation	AS1, in turn, promotes lateral organ formation at the flanks of the peripheral zone by down-regulating BREVIPEDICELLUS/KNAT1 and KNAT2 at the sites of lateral organ formation (Byrne et al., 2000[Go], 2002[Go]).	18685044:1060	2	1
AS1 ---> organogenesis	Regulation	AS1 Complexes Bind to Two Sites in the Promoter of the KNOTTED1-like homeobox Target BREVIPEDICELLUS A repressive function for AS1 suggests that the AS1 complex may act directly at the KNOTTED1-like homeobox target loci to maintain their silencing during organogenesis.	18203921:1105	2	1
AS1 ---| KNAT1	PromoterBinding	Here, we show that auxin and AS1 pathways converge to repress expression of the KNOTTED1-like homeobox gene BREVIPEDICELLUS and thus promote leaf fate., AS1 in turn represses the transcription of KNAT1 and KNAT2, which encode homeobox proteins., This confirms that the 32-bp region corresponding to duplex 6 is critical for AS1-AS2 binding to site X in the BREVIPEDICELLUS promoter., The expression …	16971475:3, 16166385:1241, 18203921:1188, 11917137:1061, 19088331:1063, 19620738:1164, 15833920:1089, 17873098:1253	2	8
AS1 ---| KNAT2	PromoterBinding	AS1 negatively regulates the homeobox genes KNAT1 and KNAT2 and is, in turn, negatively regulated by the meristematic homeobox gene SHOOT MERISTEMLESS., The knox gene SHOOT MERISTEMLESS (STM) negatively regulates ASYMMETRIC LEAVES1 (AS1) which, in turn, negatively regulates other knox genes including KNAT1 and KNAT2, and positively regulates the novel gene LATERAL ORGAN BOUNDARIES (LOB)., AS1 in …	11140682:4, 11934861:2, 11283332:1087, 16166385:1241, 12586863:1114, 11917137:1061, 18203921:1205, 15833920:1089	2	8
AS2 ---> AS1	PromoterBinding	The AS2 protein bound to sites in the promoter regions of the KNAT1 (for Knotted-like from Arabidopsis thaliana1) and KNAT2 genes, together with the AS1 protein (Guo et al., 2008[Go]), which also interacts with AS2 in vitro (Xu et al., 2003[Go]).	19088331:1060	2	1
AS2 ---> cell differentiation	Regulation	In this way, the AS1/AS2 complex promotes cellular differentiation and leaf initiation., These results suggest that AS2-LIKE19 and ASL20 regulate tracheary element differentiation downstream of VND6 and VND7., Interactions between AS1/AS2 and other components of polarity establishment remain unclear, as does the extent to which AS1/AS2 promotes axis establishment, polar differentiation, or both p…	19246597:1152, 19088331:1082, 15208415:1301, 17259263:1257	2	4
AS2 ---> leaf development	Regulation	This method was applied to gene expression data obtained via the microarray analysis of A. thaliana, to identify the downstream genes of ASYMMETRIC LEAVES1 (AS1) and ASYMMETRIC LEAVES2 (AS2), both of which are involved in leaf development., Here, we show that the Arabidopsis RDR6 gene (also called SDE1 and SGS2) that encodes a putative RNA-dependent RNA polymerase, together with AS1 and AS2, regu…	19134556:6, 16006579:2, 16043452:1305, 17293570:1279, 16225698:1201	2	5
AS2 ---> leaf shape	Regulation	ASYMMETRIC LEAVES2 (AS2) is required for the development of normal leaf shape and for the repression of KNOX genes in the leaf., Mutations in AS1 or AS2 resulted in the inappropriate expression of two KNOX genes (KNAT1 and KNAT2, for KNOTTED-like from Arabidopsis thaliana) in leaves, leading to alterations in leaf shape that resemble weak lobing phenotypes conditioned by overexpression of KNAT1 u…	14508003:1, 11283332:1061	2	2
AS2 ---| cytokinesis	Regulation	It was demonstrated recently that AS2 transcripts accumulate in the adaxial domain of leaves, including the epidermis, and that AS2 acts to repress cell division on the adaxial side, contributing to the upward curling of leaves that is found upon overproduction of AS2 and explaining the downward curling in as2 mutants (H. Iwakawa, Y. Ueno, C. Machida, and Y. Machida, unpublished data).	17293570:1262	2	1
AS2 ---| KNAT1	PromoterBinding	The two binding sites act nonredundantly, and interaction between AS1-AS2 complexes at these sites is required to repress BREVIPEDICELLUS., Her results suggest that AS1 and AS2 are negative regulators of KNAT1 and KNAT2, but are negatively regulated by STM., The AS1-AS2 complex binding sites in the KNAT1 promoter were found to be involved in KNAT1 repression in developing leaves (Guo et al., 2008…	18203921:4, 12586863:1114, 19088331:1063, 17601823:1320, 16006579:1299, 11487688:1075	2	6
AS2 ---| KNAT2	PromoterBinding	Her results suggest that AS1 and AS2 are negative regulators of KNAT1 and KNAT2, but are negatively regulated by STM., Steady state KNAT2 and KNAT6 transcript levels also were reduced to a lesser extent in 35S:AS2 transgenic plants, with the largest reduction seen in plants that showed the highest levels of AS2 expression., Based on genetic interactions, AS1 and AS2 are proposed to act in a commo…	12586863:1114, 14508003:1281, 17601823:1320, 19088331:1060, 17259263:1264, 15833920:1089	2	6
AS2 ---| STM	Regulation	Expression of AS1 and AS2 at the leaf primordium initiation site in the shoot apical meristem represses STM.	15208345:1258	2	1
ASY1 ---> meiosis	Regulation	ASY1 mediates AtDMC1-dependent interhomolog recombination during meiosis in Arabidopsis., More specifically, this article describes primarily the immunolocalization of two synaptonemal complex-related proteins (Asy1 and Zyp1) at meiotic prophase of wild-type rye and a synaptic mutant sy10, using antibodies derived from A. thaliana.	17785529:100, 16980383:1078	2	2
AT1G08230 ---> L-proline	MolTransport	Since tomato and Arabidopsisare betaine-nonaccumulating plants, the physiological function of the putative proline/betaine/GABA transporter (LeProT1 and AtProT) in these plants is probably to transport proline and GABA.	11907031:1315	2	1
AT2G11890 ---> cell differentiation	Regulation	Considerable progress has been made in elucidating signaling components that govern appressorium formation in M. grisea: a prototypical G protein/adenylate cyclase/cAMP-dependent protein kinase A activating circuit functions simultaneously with multiple mitogen-activated protein kinase cascades to ensure rapid differentiation and penetration of host tissue (Mitchell and Dean 1995 [Down]; Xu and H…	10521529:1385	2	1
AT3G15150 ---> meristem development	Regulation	Arabidopsis SUMO E3 ligase AtMMS21 regulates root meristem development.	19893362:100, 20592809:100	2	2
AT3G15150 ---> meristem maintenance	Regulation	SUMO E3 ligase HIGH PLOIDY2 regulates endocycle onset and meristem maintenance in Arabidopsis.	19666737:100	2	1
AT3G15150 ---| ARR4	Expression	The mms21-1 roots had reduced responses to exogenous cytokinins, and decreased expression of the cytokinin-induced genes ARR3, ARR4, ARR5 and ARR7, compared with the wild type., The mms21-1 roots had reduced responses to exogenous cytokinins and decreased expression of the cytokinin-induced genes ARR3, ARR4, ARR5 and ARR7, compared with the wild type.	19682286:4, 19893362:5, 20592809:5	2	3
AT3G25980 ---> cell differentiation	Regulation	With respect to pollen mitosis II, a number of Arabidopsis mutants (mad1, mad2, mad3, duo1, duo2, and cdka1) have been described that could be related to UBP3/UBP4 (Grini et al., 1999[Go]; Durbarry et al., 2005[Go], Iwakawa et al., 2006[Go]; Nowack et al., 2006[Go]). mad1 mutants are disrupted in cell or nuclear division during mitosis II, the mad2 mutation affects differentiation of the generati…	17905865:1298	2	1
AT3G25980 ---> spindle assembly	Regulation	We conclude that plant BUBR1, BUB3.1 and MAD2 proteins may have the spindle assembly checkpoint protein functions conserved from yeast to humans., We have identified a maize homologue of yeast MAD2, an essential component in the spindle checkpoint pathway that ensures metaphase is complete before anaphase begins.	19710914:7, 10225945:0	2	2
AT3G25980 ---| meiosis	Regulation	MAD2 and 3F3/2 staining decrease as kinetochore-kinetochore distance increases during maize meiosis, suggesting that the release/dephosphorylation of these proteins is tension sensitive (Yu et al. 1999 ).	11018059:1294	2	1
ATCLH1 ---| GSTF6	Expression	The accumulation of GST1 transcripts was significantly enhanced in AtCLH1 RNA interference silenced plants when compared with AtCLH1 overexpression, wild-type, and vector control plants (Figure 4B).	15598807:1165	2	1
ATFH8 ---> cytokinesis	Regulation	Analysis of the number of dividing cells in Arabidopsis root tips showed that much fewer dividing cells in Lat B-treated atfh8 plants than wild-type plants, which indicates that AtFH8 was involved in cell division.	21307369:7	2	1
ATG10 ---> apoptosis	Regulation	To characterize the ATG12 conjugation pathway specifically, we characterized a null mutant eliminating the E2-conjugating enzyme ATG10 that, similar to plants missing ATG5 or ATG7, cannot form the ATG12-ATG5 conjugate. atg10-1 plants are hypersensitive to nitrogen and carbon starvation and initiate senescence and programmed cell death more quickly than wild type, as indicated by elevated levels o…	18245858:3	2	1
AtGRF5 --+> leaf development	Regulation	Other genes, such as ANT, ARGOS, AN3, GROWTH-REGULATING FACTOR 5, JAG, SMP, and SWP, which promote cell division during leaf development, also seem to act on proliferation in the primordium (8-16).	16916932:1165	2	1
ATHB-1 ---> cell differentiation	Regulation	These cis-elements would be leading the transcription of 2cpb, specially ATHB1, which is involved in differentiation of the palisade mesophyll cells, and ATHB5, which in turn is involved in the control of leaf morphology development [26].	19835620:1225	2	1
ATHB-15 --+> organ formation	Regulation	We propose that CNA functions in parallel to the CLV loci to promote organ formation., Interestingly, cna is a dramatic enhancer of meristem size in clavata1/2/3 mutants, indicating that CNA may function with CLV genes to promote organ formation [11].	15705957:8, 21386988:1127	2	2
ATHB-15 ---> cell differentiation	Regulation	ATHB15 negatively regulates vascular cell differentiation ., Our results go along with those of Ohashi-Ito and Fukuda (2003)[Go], who characterized the expression profile of the ATHB15 gene of Arabidopsis and that of its Zinnia ortholog ZeHB-13, which were found to be involved in the differentiation of procambial and xylem cells, where they are expressed.	15773855:1152, 16617092:1262	2	2
ATHB-15 ---> meristem development	Regulation	This suggested that CNA, PHABULOSA, and PHAVOLUTA coordinately regulate meristem development., These observations suggest that ATHB15 may have a role in apical meristem formation as well as in vascular development in inflorescence stems, which are developmentally related (Clark et al., 1996; Laufs et al., 1998; McHale and Koning, 2004).	15705957:1293, 15773855:1140	2	2
ATHB-15 ---> meristem initiation	Regulation	All HD-Zip III Genes Regulate Postembryonic Meristem Initiation The REV, PHB, PHV, CNA, and ATHB8 genes also regulate postembryonic meristem initiation.	15598805:1136	2	1
ATHB-15 ---> organogenesis	Regulation	Although the primary defect(s) in the Cna- phenotype is not entirely clear, we propose that CNA promotes organogenesis in parallel with the CLV pathway.	15705957:1332	2	1
ATHB-15 ---> WUS	Expression	PHABULOSA, PHAVOLUTA, and CORONA play redundant roles in modulation of WUS expression during development (Green et al., 2005[Go])., The analysis of WUSCHEL expression led Williams et al. (2005) to propose that, in wild type plants, PHAVOLUTA/ATHB9, PHABULOSA/ATHB14, and CORONA/ATHB15 restrict shoot apical meristem activity by down-regulating WUSCHEL transcription.	16603652:1266, 17898423:1250	2	2
ATHB-7 ---> cell differentiation	Regulation	Arabidopsis ATHB7 and ATHB12 function as regulators of cell elongation, expansion, and differentiation during water stress responses.	20713465:1280	2	1
ATHB-7 ---> cytokinesis	Regulation	These results suggest that ATHB7 and ATHB12 may play an important role in the activation of the abnormal cell division associated with symptom development during geminivirus infection.	21625602:12	2	1
ATHB23 ---> leaf development	Regulation	These results indicate that ATHB23 is under the control of GA and other activators such as PHB, and is involved in establishing polarity during leaf development.	17387478:7	2	1
ATMINE1 ---> cytokinesis	Regulation	This high expression of AtMinE1 at the shoot apex may be required for the coordination of proplastid division and cell division, because the rate of proplastid division must be at least the same as the rate of cell division to maintain plastid continuity.	11743109:1200	2	1
ATN ---> cytokinesis	Regulation	Previous work showed that Tan1 is required for spatial control of cytokinesis during maize leaf development., Alternatively, Tan1 may be indirectly required for the proper timing of cell division because of its role in the orientation of cell division., Thus, we conclude that Tan1 is also required during cytokinesis for guidance of phragmoplasts and new cell walls to previously established divisi…	11149933:1160, 11526080:1182, 9811795:1280	2	3
ATN ---> leaf development	Regulation	Finally, to explore the problem of how tan1 leaves can acquire normal overall shapes despite the abnormal division behavior of their constituent cells, we also investigated how the tan1 mutation affects arrangements of interphase cortical MTs during primordial stages of leaf development.	9811795:1294	2	1
ATNSI ---> cell differentiation	Regulation	AtNSI also could play a role in regulating plant cell growth and differentiation, acetylating proteins that induce cellular differentiation similar to targets of p300 or TIP60.	12837950:1303	2	1
ATRR3 ---| ARR4	Regulation	Finally, we demonstrate a complex genetic interaction among type-A ARRs, as the phenotype conferred by arr3,4 can be completely suppressed by lesions in ARR8 and ARR9, although the arr8,9 double mutant has no circadian defect on its own.	16326927:1087	2	1
ATRR3 ---| shoot morphogenesis	Regulation	Overexpression of ARR4 in cultured stems of the transgenics markedly promoted shoot formation in the presence of cytokinin, while overexpression of ARR8 repressed shoot formation and greening of calli.	12054542:2	2	1
ATSPO11-1 --+> meiosis	Regulation	Two of these, AtSPO11-1 and AtSPO11-2, have been shown to work in conjunction to initiate meiotic double-strand break formation (Grelon et al, 2001; Stacey et al, 2006; Hartung et al, 2007)., In this article, we address these questions and provide evidence that both SPO11-1 and SPO11-2 proteins are directly involved in the induction of double-strand breaks to properly initiate meiosis in Arabidop…	19153602:1212, 17965269:1068, 21257792:1185	2	3
ATSWI3B ---> cytokinesis	Regulation	The effects of these mutations on embryo development differ slightly, because the atswi3b mutation results in cell divisions with aberrant polarity in the suspensor, which is not seen in the atswi3a mutants.	16055636:1390	2	1
AUX1 ---> cell differentiation	Regulation	Based on analysis of auxin-related mutant phenotypes, an ethylene signaling-independent pathway involved in root hair cell differentiation involving AUX1 and/or AXR1 has been proposed by Masucci and Schiefelbein (1996).	11299387:1139	2	1
AUX1 ---> PIN1	Regulation	This suggests that aux1 lax mutations influence the ability of the PIN1 protein to polarize effectively and to generate convergence points (Fig. 7).	18347099:1280	2	1
AXR1 ---> cytokinesis	Regulation	This additional staining was completely absent in auxin-treated axr1-12 seedlings, indicating that AXR1 is required for the first cell divisions of the lateral root founder cells (Figure 3A).	11884684:1138	2	1
AXR1 ---> meristem development	Regulation	The above observations suggest that the axr1-12 mutation affects lateral shoot growth after axillary meristem formation.	10557232:1242	2	1
AXR3 ---> cell differentiation	Regulation	These observations indicate that AXR3 is an important mediator of auxin-induced differentiation.	20543136:1146	2	1
AXR4 ---> PIN1	Regulation	In contrast to AUX1, the localizations of PIN1 and PIN2 did not appear to be affected by AXR4, thus indicating that the root agravitropic phenotype observed in the axr4 mutant is probably caused by an alteration in the AUX1 function.	18824505:1302	2	1
BAG6 ---> apoptosis	Regulation	AtBAG6, a novel calmodulin-binding protein, induces programmed cell death in yeast and plants., Seven genes were identified, two of which, AtBAG4 and AtBAG6, have demonstrated involvement in plant programmed cell death regulatory pathways and thus have functional similarity to the mammalian Bcl-2-associated athanogene genes (5, 24).	16003391:100, 20231441:1074	2	2
BAP2 ---| apoptosis	Regulation	Overexpression of BAP1 and BAP2 suppresses programmed cell death., Overexpression of BAP1 or BAP2, with their partner BON1, inhibits programmed cell death induced by pathogens.	17631528:1254, 19407339:1191	2	2
BARD1 ---> meristem organization	Regulation	Our data suggest that BARD1 regulates shoot apical meristem organization and maintenance by limiting WUS expression to the organizing center., Interestingly, Han et al. (2008) suggested that BARD1 regulates shoot apical meristem organization and maintenance by limiting expression of the WUSCHEL gene in plants (Han et al., 2008).	18591352:8, 19457980:1275	2	2
BARD1 ---| WUS	Expression	BARD1 overexpression resulted in reduced WUS transcript levels, giving a wus-1-like phenotype., Another link between DNA damage and stem cell function is that the DNA repair gene BARD1 represses WUS [44].	18591352:6, 20739214:1215	2	2
BAS1 ---| leaf development	Regulation	Baier and Dietz (1999b)[Go] showed that BAS1 protects the photosynthetic apparatus against oxidative damage during leaf development in Arabidopsis.	12084836:1067	2	1
BES1 --+> protein degradation	Regulation	The phosphorylation of BES1 and BZR1 by BIN2 might promote protein degradation, interfere with the nuclear localization, or directly affect the nuclear activities of the two brassinosteroid-signaling proteins.	12427989:1231	2	1
BFN1 ---> apoptosis	Regulation	programmed cell death has been implicated in all of these processes, suggesting that in addition to senescence, BFN1 is involved in programmed cell death associated with different development processes in Arabidopsis., This incomplete inhibition may result from the incomplete suppression of Zinnia endonuclease 1 mRNA accumulation by the antisense gene or from the presence of DNases other than Zin…	18603613:9, 12468737:1200	2	2
BFN1 ---> cell differentiation	Regulation	Whereas according to the present analysis, BFN1 is involved in both senescence and tracheary element differentiation, ZEN1 was specifically expressed in programmed cell death associated with tracheary element differentiation: it was not expressed in leaf senescence or in stress-induced cell death.	18603613:1235	2	1
BLH1 --+> KNAT2	Regulation	However, TA-BLH1 promoted ß-galactosidase activity only in combination with TA-KNAT2 and pTA-KNAT5.	17873098:1107	2	1
BLH4 --+> KNAT2	Regulation	TA-SAW1 and TA-SAW2 promoted ß-galactosidase activity in combination with DB-BREVIPEDICELLUS, KNAT2, KNAT5, and STM but not with DB-KNAT3, 4 or 7; an interaction profile identical to that of BEL1.	17873098:1106	2	1
BLH4 --+> STM	Regulation	TA-SAW1 and TA-SAW2 promoted ß-galactosidase activity in combination with DB-BREVIPEDICELLUS, KNAT2, KNAT5, and STM but not with DB-KNAT3, 4 or 7; an interaction profile identical to that of BEL1.	17873098:1106	2	1
BLH4 ---> KNAT1	Regulation	SAWTOOTH1 (SAW1) and SAW2 negatively regulate BREVIPEDICELLUS, and the saw1 saw2 double mutant has increased leaf serration (Kumar et al., 2007[Go])., TA-SAW1 and TA-SAW2 promoted ß-galactosidase activity in combination with DB-BREVIPEDICELLUS, KNAT2, KNAT5, and STM but not with DB-KNAT3, 4 or 7; an interaction profile identical to that of BEL1.	18398054:1082, 17873098:1106	2	2
BLH8 ---> organogenesis	Regulation	Results from these experiments indicate that the integrity of the central zone is impaired in pny pnf plants, which alters the balance of stem cell renewal and organogenesis.	21505100:6	2	1
BOP2 --+> AS1	Regulation	Our data suggest that BOP1 and BOP2 promote adaxial cell fate together with AS1 or AS2 during cellular differentiation in the leaf petiole, after the initial establishment of the adaxial-abaxial polarity axis via interaction between class III homeodomain/Leu zipper and KAN family genes.	17601823:1355	2	1
BOP2 --+> AS2	Expression	We find that BOP1 associates with the AS2 promoter and that BOP1 and BOP2 are required for AS2 activation specifically in the proximal, adaxial region of the leaf, demonstrating a role for the BOP proteins as proximal-distal as well as adaxial-abaxial patterning determinants., Expression levels of both AS2 and LOB were highly upregulated in 35S:BOP1 and 35S:BOP2 plants (Figure 3A )., The BOP1 and…	20118228:3, 17601823:1161, 20610407:1282	2	3
BOP2 --+> cell differentiation	Regulation	Taken together, these data suggest that BOP1/BOP2 activity is required for multiple cell differentiation events in the proximal regions of inflorescence lateral organs., The transcriptional activators BLADE-ON-PETIOLE1 (BOP1) and BOP2 are known to control Arabidopsis lateral organ differentiation by regulating gene expression along the adaxial-abaxial (dorsal-ventral) and proximal-distal polarity…	18339677:9, 20610407:3, 17601823:5	2	3
BOP2 ---> KNAT1	Expression	The downward-orienting silique phenotype of 35S:BOP1 and 35S:BOP2 plants may therefore result from strong suppression of BREVIPEDICELLUS transcription by highly expressed BOP1 or BOP2.	17601823:1325	2	1
BOP2 ---> organogenesis	Regulation	We conclude that BOP1 and BOP2 play a key role in organ morphogenesis by suppressing both KNOX1 and YAB activity at the leaf base, thereby maintaining the proper cellular environment for normal leaf differentiation.	20610407:1082	2	1
BOP2 ---| leaf development	Regulation	These data indicate that BOP1 and BOP2 function in a redundant pathway to suppress excess growth in proximal positions during leaf development.	17601823:1105	2	1
BRL1 ---> cell differentiation	Regulation	However, BRL1 and BRL3 are mainly required for vascular differentiation, whereby synergistic interactions of BRI1 with BRL1 and BRL3 are required for regular vascular development [22].	17397538:1100	2	1
BRL2 --+> cell differentiation	Regulation	Three lines of evidence suggest that VASCULAR HIGHWAY1 is involved in the promotion of differentiation.	12417696:1283	2	1
BRL2 ---| cytokinesis	Regulation	VASCULAR HIGHWAY1 could function to repress cell division in provascular/procambial cells by regulating their meristematic state, or VASCULAR HIGHWAY1 could function to promote the differentiation of provascular to procambial cells and/or of procambial cells to xylem and phloem in response to a ligand that serves as a temporal or spatial cue.	12417696:1282	2	1
BRL3 ---> cell differentiation	Regulation	However, BRL1 and BRL3 are mainly required for vascular differentiation, whereby synergistic interactions of BRI1 with BRL1 and BRL3 are required for regular vascular development [22].	17397538:1100	2	1
CAD4 --+> cell differentiation	Regulation	The activities of the lignin-related enzymes phenylalanine ammonia lyase (EC 4.3.1.5) and cinnamyl alcohol dehydrogenase (CAD; EC 1.1.1.195) increased concomitantly with cell differentiation, indicating that the increase in enzyme activity was related to lignification of the cell walls and was not induced by stress.	16356917:2	2	1
CAF1 ---> cell differentiation	Regulation	CAF-1 is required for cell differentiation and regulates trichome development together with STICHEL in an endoreduplication-independent pathway.	18477400:8	2	1
CAF1 ---| RAD51	Regulation	Histone H3.3 and recombination genes RAD51 and CYCB1;1 are up-regulated in CAF-1 mutants.	16452472:1176	2	1
CAND1 ---> protein degradation	Regulation	In addition, the Cand1 mutation stimulates protein degradation of Cubitus interruptus , suggesting that Cul3-RING ligase activity is enhanced by the loss of Cand1., Arabidopsis CAND1, an unmodified CUL1-interacting protein, is involved in multiple developmental pathways controlled by ubiquitin/proteasome-mediated protein Degradation.	20691177:6, 15208391:100	2	2
CAO ---> GTPase	Regulation	Regulation of the GTPase cycle in post-translational signal recognition particle-based protein targeting involves cpSRP43.	15292240:100	2	1
CAX5 ---> calcium ion homeostasis	Regulation	B, inhibition of CAX1- and CAX3-9-dependent Ca2+uptake into endomembrane vesicles by other metals.	11562366:1182	2	1
CCR1 ---> cell differentiation	Regulation	We next examined the expression of IRREGULAR XYLEM3 (IRX3), IRX4, IRX12, XYLANASE3 , XYLEM-SPECIFIC PAPAIN-LIKE CYSTEIN PEPTIDASE1 (XCP1), BIFUNCTIONAL NUCLEASE1 (BFN1), At3g62160, and HOMEOBOX GENE8 , which are involved in the differentiation of tracheary elements, by quantitative RT-PCR analysis.	16214898:1214	2	1
CCR2 --+> cytokinesis	Regulation	These results demonstrate that CSDP1 and GRP7 genes suppress the cell-division defect of BX04, implying that Arabidopsis cold shock domain protein, glycine-rich RNA-binding protein and E.coli CspA share common basic activity that enables them to protect E.coli cells against cold shock stress.	17169986:1186	2	1
CDC45 ---> meiosis	Regulation	This is a novel finding in that CDC45 had not been shown previously to play a role in meiosis in any organism., At CDC45 is likely to play a role in the initiation of DNA replication in both mitosis and meiosis, and it has been suggested that the meiotic phenotype of At CDC45 RNA interference lines is due to requirement of a higher level of At CDC45 for meiosis than for mitosis.	14660803:1267, 16473967:1274	2	2
CDC5 --+> CLV3	Regulation	CLV3 was also suppressed in AtCDC5-RNAi (+/-)-I plants (Figure 7G and 7H).	17768399:1239	2	1
CDC5 ---> cytokinesis	Regulation	These results suggest that AtCDC5 is essential for the cell division of the embryo and endosperm, and that AtCDC5 loss-of-function results in lethality at the zygote stage., These results suggest that the expression of AtCDC5 is necessary for cell division but it does not determine mitotic activity of the cells like CDC2a, and that the activity of AtCDC5 is regulated by posttranslational modifica…	17768399:1128, 8917598:1220	2	2
CDC5 ---> G2 phase	Regulation	CDC5, a Myb-related protein, is reported to be essential for the G(2) phase of cell cycle in yeast and animals, but little is known about its function in plants., As a cell cycle regulator, the Myb-related CDC5 protein was reported to be essential for the G2 phase of the cell cycle in yeast and animals, but little is known about its function in plants.	17298883:0, 17768399:0	2	2
CDC5 ---> G2/M transition	Regulation	We found that the G2 to M (G2/M) phase transition was affected in the AtCDC5-RNAi plants, and that endoreduplication was increased., The MYB-related AtCDC5 gene of Arabidopsis is able to complement the growth-defective phenotype of a cdc5 temperature-sensitive Saccharomyces pombe mutant, restoring the G2/M transition (Hirayama and Shinozaki, 1996).	17768399:5, 18359753:1064	2	2
CDC5 ---> STM	Expression	These results suggest that AtCDC5 is essential for the G2/M phase transition and may regulate the function of shoot apical meristem by controlling the expression of STM and WUS.	17768399:9	2	1
CDC5 ---> WUS	Expression	These results suggest that AtCDC5 is essential for the G2/M phase transition and may regulate the function of shoot apical meristem by controlling the expression of STM and WUS.	17768399:9	2	1
CDC6 --+> leaf development	Regulation	Thus, we conclude that CDT1 and CDC6 are able to induce, at least, one extra endocycle during leaf development.	15316110:1178	2	1
CDC6 ---> cell differentiation	Regulation	We also show that CDC6 and CDT1 are key targets for the coordination of cell proliferation, differentiation, and development.	15316110:4	2	1
CDKB1;2 ---> G2 phase	Regulation	Transition from the G2 to the M phase in the cell cycle requires interaction of CDKB with cyclin B (Francis, 2007).	19414499:1196	2	1
CDKB2;2 ---> meristem organization	Regulation	Recently, Andersen et al. (2008) demonstrated that CDKB2;1 and CDKB2;2 are necessary both for cell cycle progression and for meristem organization.	19457980:1271	2	1
CDT1A --+> leaf development	Regulation	Thus, we conclude that CDT1 and CDC6 are able to induce, at least, one extra endocycle during leaf development.	15316110:1178	2	1
CDT1A ---> cell differentiation	Regulation	We also show that CDC6 and CDT1 are key targets for the coordination of cell proliferation, differentiation, and development., The mechanisms by which AtCDT1 participates in plastid division and differentiation remain to be elucidated.	15316110:4, 15928083:1266	2	2
CDT1A ---> cytokinesis	Regulation	AtCDT1, a member of the prereplication complex, could coordinate plastid and cell division., If so, downregulation of AtCDT1 could be one of the pathways used by class-II TCP genes to negatively regulate cell division., The protein encoded by At2g31270 is similar to the CDT1 protein that promotes DNA replication in yeast (Saccharomyces cerevisiae; Nishitani et al., 2000[Go]) and was recently iden…	15928083:1276, 18818695:1178, 16244158:1323	2	3
CEL2 ---> cytokinesis	Regulation	Except for the targeting to plasmodesmata, this intracellular distribution is similar to that observed for KORRIGAN, a membrane-bound endo-1,4-ß-glucanase essential for cytokinesis in Arabidopsis (Zuo et al., 2000[Go]).	12953111:1352	2	1
CENP-C ---| meiosis	Regulation	Apparently, in mammals and grasses CENP-C performs the function of a suppressor of meiotic drive.	15345035:1341	2	1
CIPK3 ---> calcium ion homeostasis	Regulation	In the case of CIPK3 as a cross-talk node, cold and abscisic acid together may trigger a higher magnitude of Ca2+ increase so that the CIPK3 kinase is activated at a higher level, leading to a more robust response in gene expression.	12566581:1317	2	1
CKI1 ---> cytokinesis	Regulation	Therefore, the AHP genes appear to play a more dominant role than the cytokinin receptor genes and CKI1, being involved in the regulation of both cell division and cell expansion during plant growth and development.	20363773:1351	2	1
CKS2 ---> spindle assembly	Regulation	Similarly, the two animal Cks proteins differ in function, as Cks1 facilitated the ubiquitin-mediated proteolysis of cyclin-dependent kinase inhibitor (Ganoth et al., 2001[Go]; Spruck et al., 2001[Go]), while its close homolog Cks2 regulates spindle morphogenesis and chromosome alignment (McKim and Hawley, 1995[Go]; Spruck et al., 2003[Go]; Pearson et al., 2005[Go]).	20018602:1228	2	1
CKS2 ---| G2/M transition	Regulation	In addition, the overexpression of CKS2 might inhibit G2/M cell cycle progression in a similar way as assumed for the G1/S transition (Fig. 4B).	15908605:1238	2	1
CKX1 ---| cytokinesis	Regulation	In roots, expression of Ckx1 in the epidermal cell layer might prevent cytokinins in the rhizosphere from perturbing root growth or cell division.	12857805:1339	2	1
CLASP ---> cytokinesis	Regulation	We show that AtCLASP is required for cell morphogenesis and cell division.	18042620:1061	2	1
CLF ---> cytokinesis	Regulation	Thus, the CLF gene appears to affect cell division at an earlier stage and cell elongation throughout the development of leaf primordia.	9736998:7	2	1
CLF ---| AP3	Expression	In leaves, CURLY LEAF represses the expressions of AGAMOUS and APETALA3 , which encode MADS proteins (Goodrich et al., 1997).	14966217:1253	2	1
CLF ---| SAR3	Regulation	Polycomb Group proteins such as CURLY LEAF, EMF2, and FERTILIZATION-INDEPENDENT ENDOSPERM appear to repress the expression of floral homeotic genes during vegetative growth to prevent precocious flowering (Goodrich et al., 1997[Go]; Kinoshita et al., 2001[Go]; Yoshida et al., 2001[Go]); VERNALIZATION2, another Polycomb Group protein, is required to maintain the repression of the key floral repres…	12837946:1243	2	1
CLF ---| SEP3	Expression	The expression of SEP3, which encodes an AGAMOUS-like MADS protein, may be repressed in leaves by CURLY LEAF or other factors. 35S::SEP3 plants, which are expected to overexpress SEP3 in all tissues, show a dwarf phenotype, curled leaves, early flowering, and terminal flowers (Honma and Goto, 2001), whereas ZIM-ox plants, which overproduces SEP3 exclusively in shoot apices, did not show such phen…	14966217:1254	2	1
CLF ---| STM	DirectRegulation	The plant Polycomb-group protein CURLY LEAF (CLF) is required to repress targets such as AGAMOUS and SHOOTMERISTEMLESS (STM).	16957776:0	2	1
CLV1 --+> cell differentiation	Regulation	The CLAVATA1 (CLV1) receptor kinase controls stem cell number and differentiation at the Arabidopsis shoot and flower meristems., In Arabidopsis thaliana, WUSCHEL (WUS) is a key factor promoting stem cell identity, whereas the CLAVATA (CLV1, CLV2, and CLV3) loci appear to promote differentiation by repressing WUS expression., CLAVATA1 (CLV1), CLV2, CLV3, CORYNE (CRN), BAM1 and BAM2 are key regula…	12724544:0, 15705957:1, 20626648:0, 10938344:1050, 10640280:1050, 9701578:1259, 20729480:1075, 9160749:337, 15705957:72, 10339424:98 <more data available...>	2	15
CLV1 ---> cytokinesis	Regulation	CLV1 is involved in the control of cell division and differentiation in the shoot apical meristem with CLV3 being the putative peptide ligand (Fletcher et al., 1999)., CLV1 is predicted to either promote differentiation and organ formation or repress cell division in the meristematic regions; KAPP would therefore function to promote cell division or suppress differentiation.	10938344:1050, 9701578:1259	2	2
CLV1 ---> meristem development	Regulation	The CLAVATA (CLV1 and CLV3) and SHOOT MERISTEMLESS (STM) genes specifically regulate shoot meristem development in Arabidopsis., CLV1 has not been found to affect root meristem development.., The Arabidopsis genes CLAVATA1 (CLV1) and CLAVATA3 (CLV3) appear to play important roles in the regulation of shoot meristem development., The phenotypes of clv1 and clv3 mutants are identical, and these two…	8625843:0, 12045281:1262, 12953055:1128, 10521522:1057, 11154298:1140, 15772289:1273, 15367721:1062, 12644646:1072, 15319482:1075, 11526204:1032	2	10
CLV1 ---> meristem initiation	Regulation	CLV3 has been shown to be secreted in several assays, while CLV3 overexpression leads to meristem differentiation, dependent on CLV1 function (Brand et al., 2000[Go]; Rojo et al., 2002[Go]).	16407446:1068	2	1
CLV1 ---> organ formation	Regulation	A good example is the meristem regulator CLV1, the Arabidopsis receptor kinase that regulates cell proliferation and organ formation at the meristems (46)., CLV1 is predicted to either promote differentiation and organ formation or repress cell division in the meristematic regions; KAPP would therefore function to promote cell division or suppress differentiation.	11335717:1293, 9701578:1259	2	2
CLV1 ---> somatic embryogeneses	Regulation	The results indicate that (i) somatic embryogenesis in Arabidopsis is affected by the introduction of Brassica STM and CLV1, but not by Brassica ZLL; (ii) overexpression of BnSTM and BnCLV1 has antagonistic effects on Arabidopsis somatic embryo formation, with BnSTM having a promoting role and BnCLV1 a repressing role; (iii) the increased Arabidopsis somatic embryo production in tissue ectopicall…	20729480:1089	2	1
CLV1 ---> STM	Regulation	CLV1 expression initiates normally in the absence of STM (Long and Barton, 1998), so STM is not required to induce CLV1 transcription., However, there was no demonstration that KAPP levels actually increased in the transgenic plants, leaving these results open to a number of interpretations. clv1-Like phenotypes could conceivably result from down-regulation of CLV1, CLV2, or CLV3, as well as posi…	12011335:1224, 9701578:1266	2	2
CLV1 ---> WUS	Expression	In Arabidopsis thaliana, WUSCHEL (WUS) is a key factor promoting stem cell identity, whereas the CLAVATA (CLV1, CLV2, and CLV3) loci appear to promote differentiation by repressing WUS expression., The CLAVATA1 receptor regulates WUS levels via a negative feedback loop., CLV1, CLV2, and CLV3 function in a common genetic pathway to regulate the expression domain of the stem cell-promoting transcri…	15705957:1, 15833920:1176, 18780746:1075, 12724544:1355, 12068101:1065, 20729480:1074	2	6
[truncated: 478 more rows]
