# Supplementary material for: Glyphosate’s impact on vegetative growth in leafy spurge identifies molecular processes and hormone cross-talk associated with increased branching
Source: BMC Genomics. 2015 May 19;16(1):395. doi: 10.1186/s12864-015-1627-9 (PMC4437557; doi:10.1186/s12864-015-1627-9)
Supplement: Additional file 7: — Gene set enrichment analyses. [file 12864_2015_1627_MOESM7_ESM.xlsx]

## Sheet: Overall transcripts
Gene Set Enrichment Analyses of entire global transcriptome data
Name	Type	Total Entities	Expanded # of Entities	# of Measured Entities	Measured Entities	Median change	p-value	Gene Set Category	#
Cutin biosynthesis	Pathway	12	38	6	F20D22.5, FMO1, CYP86A8, CYP79B3, T1G11.14, YUC10	2.74969	0.0142851	AraCyc	1
Cytokinins-O-glucoside biosynthesis	Pathway	13	320	75	Os01g0805500, UGT73B4, DOGT1, F14N23.30, F3F20.12, UGT84B1, UGT74D1, Os03g0757000, F20M17.17, UGT71B1, CSLD5, UGT78D1, UGT88A1, T16E15.5, F3F9.19, F6F3.19, T16E15.2, UGT73C6, F9L11.10, AT3G21790, GATL3, UGT73B5, F3F20.13, AT1G22360, LGT8, FRA8, UGT74F2, F12A24.7, UGT73C1, CSLC04, UGT74F1, CSLE1, CSLD3, F13K3.18, CSLC08, F13K3.17, UGT75B1, YUP8H12.22, T9I22.3, UGT89B1, GAUT9, AT3G21760, CSLC06, CS…	1.12644	0.0105263	AraCyc	2
Cytokinins 9-N-glucoside biosynthesis	Pathway	15	324	75	Os01g0805500, UGT73B4, DOGT1, F14N23.30, F3F20.12, UGT84B1, UGT74D1, Os03g0757000, F20M17.17, UGT71B1, CSLD5, UGT78D1, UGT88A1, T16E15.5, F3F9.19, F6F3.19, T16E15.2, UGT73C6, F9L11.10, AT3G21790, GATL3, UGT73B5, F3F20.13, AT1G22360, LGT8, FRA8, UGT74F2, F12A24.7, UGT73C1, CSLC04, UGT74F1, CSLE1, CSLD3, F13K3.18, CSLC08, F13K3.17, UGT75B1, YUP8H12.22, T9I22.3, UGT89B1, GAUT9, AT3G21760, CSLC06, CS…	1.12644	0.0105263	AraCyc	3
Cytokinins 7-N-glucoside biosynthesis	Pathway	17	326	75	Os01g0805500, UGT73B4, DOGT1, F14N23.30, F3F20.12, UGT84B1, UGT74D1, Os03g0757000, F20M17.17, UGT71B1, CSLD5, UGT78D1, UGT88A1, T16E15.5, F3F9.19, F6F3.19, T16E15.2, UGT73C6, F9L11.10, AT3G21790, GATL3, UGT73B5, F3F20.13, AT1G22360, LGT8, FRA8, UGT74F2, F12A24.7, UGT73C1, CSLC04, UGT74F1, CSLE1, CSLD3, F13K3.18, CSLC08, F13K3.17, UGT75B1, YUP8H12.22, T9I22.3, UGT89B1, GAUT9, AT3G21760, CSLC06, CS…	1.12644	0.0105263	AraCyc	4
Sphingolipid biosynthesis (plants)	Pathway	39	483	121	Os01g0805500, UGT73B4, CYP71B23, DOGT1, F14N23.30, F3F20.12, UGT84B1, UGT74D1, CYP76C4, Os03g0757000, CYP76C1, KCS3, F20M17.17, CYP71B4, UGT71B1, CSLD5, UGT78D1, CYP71A18, CYP71B34, CYP71B7, UGT88A1, CYP71B2, T16E15.5, CYP71B35, F3F9.19, F6F3.19, CYP71B29, CYP76C2, T16E15.2, UGT73C6, CYP76C3, F9L11.10, CYP71B19, CYP71B6, AT3G21790, GATL3, UGT73B5, CYP71B9, AT3G26935, F3F20.13, CYP71A12, F10D13.9,…	1.20171	0.000205083	AraCyc	5
Abscisic acid biosynthesis	Pathway	15	24	7	NCED3, AAO2, Os04g0550600, AAO4, ABA2, AAO3, NCED5	-1.83955	0.027859	AraCyc	6
NAD/NADH phosphorylation and dephosphorylation	Pathway	15	82	27	Os03g0129900, ATMLO14, F25I18.4, VTC4, F12L6.17, ArthMp086, ArthMp086, F17A22.8, Os04g0506300, T17B22.21, NADK2, Os11g0181100, F15K20.17, AT3G08610, YUP8H12R.37, NADK1, PAP15, T28P16.2, F11A3.9, AT3G12260, NADHK, FRO1, PAP beta, MHK10.3, Os04g0641400, Os01g0139600, T18C6.13	1.24521	0.0127299	AraCyc	7
Jasmonic acid biosynthesis	Pathway	24	68	15	Os12g0448900, LOX6, JMT, PLA2-BETA, F14J9.6, Os03g0700700, LOX5, PLA2-ALPHA, T10F20.3, LOX3, AOC4, OPR1, OPR3, F12B7.11, SGR2	-1.61111	0.00287712	AraCyc	8
Kaempferol glucoside biosynthesis (Arabidopsis)	Pathway	15	330	77	Os01g0805500, UGT73B4, DOGT1, F14N23.30, F3F20.12, UGT84B1, UGT74D1, Os03g0757000, F20M17.17, UGT71B1, CSLD5, UGT78D1, UGT88A1, T16E15.5, F3F9.19, F6F3.19, T16E15.2, UGT73C6, F9L11.10, AT3G21790, GATL3, UGT73B5, F3F20.13, AT1G22360, LGT8, FRA8, UGT74F2, F12A24.7, UGT73C1, CSLC04, UGT74F1, CSLE1, CSLD3, F13K3.18, CSLC08, F13K3.17, UGT75B1, YUP8H12.22, T9I22.3, UGT89B1, GAUT9, AT3G21760, CSLC06, UG…	1.06768	0.0160697	AraCyc	9
Monolignol glucosides biosynthesis	Pathway	12	321	75	Os01g0805500, UGT73B4, DOGT1, F14N23.30, F3F20.12, UGT84B1, UGT74D1, Os03g0757000, F20M17.17, UGT71B1, CSLD5, UGT78D1, UGT88A1, T16E15.5, F3F9.19, F6F3.19, T16E15.2, UGT73C6, F9L11.10, AT3G21790, GATL3, UGT73B5, F3F20.13, AT1G22360, LGT8, FRA8, UGT74F2, F12A24.7, UGT73C1, CSLC04, UGT74F1, CSLE1, CSLD3, F13K3.18, CSLC08, F13K3.17, UGT75B1, YUP8H12.22, T9I22.3, UGT89B1, GAUT9, AT3G21760, CSLC06, CS…	1.12644	0.0105263	AraCyc	10
Quercetin glucoside biosynthesis	Pathway	15	330	77	Os01g0805500, UGT73B4, DOGT1, F14N23.30, F3F20.12, UGT84B1, UGT74D1, Os03g0757000, F20M17.17, UGT71B1, CSLD5, UGT78D1, UGT88A1, T16E15.5, F3F9.19, F6F3.19, T16E15.2, UGT73C6, F9L11.10, AT3G21790, GATL3, UGT73B5, F3F20.13, AT1G22360, LGT8, FRA8, UGT74F2, F12A24.7, UGT73C1, CSLC04, UGT74F1, CSLE1, CSLD3, F13K3.18, CSLC08, F13K3.17, UGT75B1, YUP8H12.22, T9I22.3, UGT89B1, GAUT9, AT3G21760, CSLC06, UG…	1.06768	0.0160697	AraCyc	11
Aerobic respiration	Pathway	16	139	36	MPPBETA, Os11g0162200, F18B13.29, Os03g0129900, ATMLO14, F25I18.4, F12L6.17, ArthMp086, ArthMp086, F17A22.8, Os04g0506300, T27G7.26, COX6b, F5F19.4, T17B22.21, Os11g0181100, F15K20.17, AT3G08610, YUP8H12R.37, coxVb, T28P16.2, F11A3.9, T8I13.22, AT3G12260, FRO1, T3F24.12, Os02g0313500, Os03g0180000, Os03g0729900, MHK10.3, Os02g0708600, Os04g0641400, CtaG, T18C6.13, COX10, Os11g0483900	1.35485	0.0249945	AraCyc	12
Coumarin biosynthesis (via 2-coumarate)	Pathway	16	69	9	BGLU17, BGLU40, BGLU46, GSTZ1, BGLU11, BGL01, BGLU45, BGLU1, BGLU15	1.14439	0.0153391	AraCyc	13
Camalexin biosynthesis	Pathway	11	37	6	F20D22.5, FMO1, CYP86A8, CYP79B3, T1G11.14, YUC10	2.74969	0.0142851	AraCyc	14
Ferulate and sinapate biosynthesis	Pathway	15	45	7	F20D22.5, FMO1, CYP86A8, ALDH2C4, CYP79B3, T1G11.14, YUC10	2.46557	0.00791309	AraCyc	15
Superpathway of carotenoid biosynthesis	Pathway	23	110	33	CYP71B23, CYP76C4, CYP76C1, CYP71B4, CYP71A18, CYP71B34, CYP71B7, CYP71B2, CYP71B35, CYP71B29, CYP76C2, CYP76C3, CYP71B19, CYP71B6, CYP71B9, CYP71A12, CYP71B16, NPQ1, CYP71B24, CYP97A3, CYP71B17, FAD5, LYC, ZDS, CYP71B26, Violaxanthin de-epoxidase, FAD3, CYP71B20, FAD2, CYP71B36, F13B15.11, CYP98A3, SBH2	1.38294	2.82771e-05	AraCyc	16
Glucosinolate biosynthesis from homomethionine	Pathway	28	57	13	SOT17, F20D22.5, FMO1, CYP86A8, SOT16, SOT18, ST, CYP79B3, F12K11.24, T1G11.14, YUC10, SUR1, UGT74B1	2.16216	0.00863532	AraCyc	17
13-LOX and 13-HPL pathway	Pathway	14	26	6	Os12g0448900, LOX6, Os03g0700700, LOX5, LOX3, F12B7.11	1.49421	0.0157525	AraCyc	18
Xanthophyll cycle	Pathway	12	85	28	CYP71B23, CYP76C4, CYP76C1, CYP71B4, CYP71A18, CYP71B34, CYP71B7, CYP71B2, CYP71B35, CYP71B29, CYP76C2, CYP76C3, CYP71B19, CYP71B6, CYP71B9, CYP71A12, CYP71B16, NPQ1, CYP71B24, CYP71B17, LYC, CYP71B26, Violaxanthin de-epoxidase, CYP71B20, CYP71B36, F13B15.11, CYP98A3, SBH2	1.93565	2.00406e-05	AraCyc	19
Brassinosteroid biosynthesis I	Pathway	29	201	48	CYP71B23, F20D22.5, CYP76C4, FMO1, CYP76C1, CYP71B4, CYP71A18, CYP71B34, CYP71B7, CYP71B2, CYP71B35, CYP71B29, CYP76C2, CYP76C3, CYP71B19, CYP71B6, CYP86A8, CYP71B9, CYP71A12, CYP71B16, CYP79B3, CYP71B24, Os04g0403500, Os09g0526700, UXS-6, CYP71B17, LYC, Os02g0834700, CYP71B26, T1G11.14, F11A3.9, Os12g0420200, F1P15.9, Os12g0137200, UXS-3, YUC10, CYP71B20, CYP71B36, Os06g0623300, Os01g0978400, Os…	1.51641	0.00121767	AraCyc	20
IAA biosynthesis I	Pathway	31	78	11	TAA1, F20D22.5, FMO1, AAO2, CYP86A8, AAO4, TDC1, CYP79B3, AAO3, T1G11.14, YUC10	-1.47147	0.000407666	AraCyc	21
Glucosinolate biosynthesis from phenylalanine	Pathway	25	54	12	SOT17, F20D22.5, FMO1, CYP86A8, SOT16, SOT18, ST, CYP79B3, T1G11.14, YUC10, SUR1, UGT74B1	2.18182	0.00858122	AraCyc	22
Glycine biosynthesis	Pathway	15	24	7	Os07g0108300, SHM6, THA2, AGT, AOAT2, Os04g0516600, SHM7	-2.11041	0.0204474	AraCyc	23
Glucosinolate biosynthesis from tryptophan	Pathway	28	57	12	SOT17, F20D22.5, FMO1, CYP86A8, SOT16, SOT18, ST, CYP79B3, T1G11.14, YUC10, SUR1, UGT74B1	2.18182	0.00858122	AraCyc	24
Brassinosteroid biosynthesis II	Pathway	18	190	48	CYP71B23, F20D22.5, CYP76C4, FMO1, CYP76C1, CYP71B4, CYP71A18, CYP71B34, CYP71B7, CYP71B2, CYP71B35, CYP71B29, CYP76C2, CYP76C3, CYP71B19, CYP71B6, CYP86A8, CYP71B9, CYP71A12, CYP71B16, CYP79B3, CYP71B24, Os04g0403500, Os09g0526700, UXS-6, CYP71B17, LYC, Os02g0834700, CYP71B26, T1G11.14, F11A3.9, Os12g0420200, F1P15.9, Os12g0137200, UXS-3, YUC10, CYP71B20, CYP71B36, Os06g0623300, Os01g0978400, Os…	1.51641	0.00121767	AraCyc	25
Homogalacturonan degradation	Pathway	9	208	28	AT3G10720, F4L23.27, AT3G43270, PPME1, AT1G70370, SKS6, F3F20.10, YUP8H12.7, T6A9.22, F22D16.20, F13K3.11, AT3G07850, PME3, MFE16.14, QRT2, F8A5.12, Os05g0542800, Os10g0407000, F21D18.18, Os11g0658800, Os09g0439400, Os01g0254300, F25P12.85, PME1, F28C11.9, AT3G17060, T9J22.11, PME	1.67125	0.00162093	AraCyc	26
Abscisic acid glucose ester biosynthesis	Pathway	5	314	75	Os01g0805500, UGT73B4, DOGT1, F14N23.30, F3F20.12, UGT84B1, UGT74D1, Os03g0757000, F20M17.17, UGT71B1, CSLD5, UGT78D1, UGT88A1, T16E15.5, F3F9.19, F6F3.19, T16E15.2, UGT73C6, F9L11.10, AT3G21790, GATL3, UGT73B5, F3F20.13, AT1G22360, LGT8, FRA8, UGT74F2, F12A24.7, UGT73C1, CSLC04, UGT74F1, CSLE1, CSLD3, F13K3.18, CSLC08, F13K3.17, UGT75B1, YUP8H12.22, T9I22.3, UGT89B1, GAUT9, AT3G21760, CSLC06, CS…	1.12644	0.0105263	AraCyc	27
Sucrose biosynthesis	Pathway	19	45	9	PGM, Os04g0249500, SuS1, Os06g0476200, Agp-L, UGP, F11F19.25, SPS3F, Mpg1	-1.44581	0.0463832	AraCyc	28
Ajugose biosynthesis (galactinol-dependent)	Pathway	6	315	75	Os01g0805500, UGT73B4, DOGT1, F14N23.30, F3F20.12, UGT84B1, UGT74D1, Os03g0757000, F20M17.17, UGT71B1, CSLD5, UGT78D1, UGT88A1, T16E15.5, F3F9.19, F6F3.19, T16E15.2, UGT73C6, F9L11.10, AT3G21790, GATL3, UGT73B5, F3F20.13, AT1G22360, LGT8, FRA8, UGT74F2, F12A24.7, UGT73C1, CSLC04, UGT74F1, CSLE1, CSLD3, F13K3.18, CSLC08, F13K3.17, UGT75B1, YUP8H12.22, T9I22.3, UGT89B1, GAUT9, AT3G21760, CSLC06, CS…	1.12644	0.0105263	AraCyc	29
Lysine biosynthesis	Pathway	32	46	7	AK-HD, F10B6.22, Os02g0171100, AK3, LYSA, AGPR, Os04g0574800	2.15956	0.012814	AraCyc	30
Starch biosynthesis	Pathway	18	48	13	PGM, ISA1, APL2, Os06g0476200, SBE2.1, Agp-L, SSIII-1, Os02g0274900, Os07g0243200, GBSS2, APS2, Os06g0367100, SSIIa	-1.76938	0.0149941	AraCyc	31
Cellulose biosynthesis	Pathway	10	99	16	GUN17, CSLD5, ATCEL3, AtGH9C2, GUN16, RGP1, CSLC04, CSLE1, CSLD3, GLU3, CSLC08, GUN24, CSLC06, CSLB03, CESA9, CEL2	2.02057	0.00268567	AraCyc	32
Salicylic acid biosynthesis	Pathway	23	65	13	F20D22.5, FMO1, CYP86A8, PAL1, F5M15.18, CYP79B3, F5M15.29, mitochondrion VDAC, T1G11.14, OPCL1, YUC10, ICS2, PAL4	-1.07322	0.0296294	AraCyc	33
Oxidative ethanol degradation III	Pathway	15	33	9	ALDH7B4, CAT1, Os03g0305000, ALDH2C4, CAT3, APX1, ALDH3H1, AAE18, ALDH2B7	1.96757	0.0189544	AraCyc	34
2,4,6-trinitrotoluene degradation	Pathway	22	22	5	UGT73B4, UGT73C6, UGT73B5, F3F20.13, UGT73C1	-2.39146	0.00472562	AraCyc	35
Ajugose biosynthesis II (galactinol-independent)	Pathway	6	315	75	Os01g0805500, UGT73B4, DOGT1, F14N23.30, F3F20.12, UGT84B1, UGT74D1, Os03g0757000, F20M17.17, UGT71B1, CSLD5, UGT78D1, UGT88A1, T16E15.5, F3F9.19, F6F3.19, T16E15.2, UGT73C6, F9L11.10, AT3G21790, GATL3, UGT73B5, F3F20.13, AT1G22360, LGT8, FRA8, UGT74F2, F12A24.7, UGT73C1, CSLC04, UGT74F1, CSLE1, CSLD3, F13K3.18, CSLC08, F13K3.17, UGT75B1, YUP8H12.22, T9I22.3, UGT89B1, GAUT9, AT3G21760, CSLC06, CS…	1.12644	0.0105263	AraCyc	36
Antheraxanthin and violaxanthin biosynthesis	Pathway	12	85	28	CYP71B23, CYP76C4, CYP76C1, CYP71B4, CYP71A18, CYP71B34, CYP71B7, CYP71B2, CYP71B35, CYP71B29, CYP76C2, CYP76C3, CYP71B19, CYP71B6, CYP71B9, CYP71A12, CYP71B16, NPQ1, CYP71B24, CYP71B17, LYC, CYP71B26, Violaxanthin de-epoxidase, CYP71B20, CYP71B36, F13B15.11, CYP98A3, SBH2	1.93565	2.00406e-05	AraCyc	37
Galactosylcyclitol biosynthesis	Pathway	9	318	75	Os01g0805500, UGT73B4, DOGT1, F14N23.30, F3F20.12, UGT84B1, UGT74D1, Os03g0757000, F20M17.17, UGT71B1, CSLD5, UGT78D1, UGT88A1, T16E15.5, F3F9.19, F6F3.19, T16E15.2, UGT73C6, F9L11.10, AT3G21790, GATL3, UGT73B5, F3F20.13, AT1G22360, LGT8, FRA8, UGT74F2, F12A24.7, UGT73C1, CSLC04, UGT74F1, CSLE1, CSLD3, F13K3.18, CSLC08, F13K3.17, UGT75B1, YUP8H12.22, T9I22.3, UGT89B1, GAUT9, AT3G21760, CSLC06, CS…	1.12644	0.0105263	AraCyc	38
Glucosinolate biosynthesis from dihomomethionine	Pathway	37	69	15	SOT17, F20D22.5, FMO1, ACS10, CYP86A8, SOT16, SOT18, ST, CYP79B3, T1G11.14, YUC10, SUR1, F13B15.11, UGT74B1, FMO_GS-OX3	1.14547	0.0259353	AraCyc	39
Glucosinolate biosynthesis from hexahomomethionine	Pathway	32	64	14	SOT17, F20D22.5, FMO1, ACS10, CYP86A8, SOT16, SOT18, ST, CYP79B3, T1G11.14, YUC10, SUR1, UGT74B1, FMO_GS-OX3	2.16216	0.0118029	AraCyc	40
Glucosinolate biosynthesis from pentahomomethionine	Pathway	31	63	14	SOT17, F20D22.5, FMO1, ACS10, CYP86A8, SOT16, SOT18, ST, CYP79B3, T1G11.14, YUC10, SUR1, UGT74B1, FMO_GS-OX3	2.16216	0.0118029	AraCyc	41
Glucosinolate biosynthesis from tetrahomomethionine	Pathway	30	62	14	SOT17, F20D22.5, FMO1, ACS10, CYP86A8, SOT16, SOT18, ST, CYP79B3, T1G11.14, YUC10, SUR1, UGT74B1, FMO_GS-OX3	2.16216	0.0118029	AraCyc	42
Glucosinolate biosynthesis from trihomomethionine	Pathway	32	64	14	SOT17, F20D22.5, FMO1, ACS10, CYP86A8, SOT16, SOT18, ST, CYP79B3, T1G11.14, YUC10, SUR1, UGT74B1, FMO_GS-OX3	2.16216	0.0118029	AraCyc	43
IAA degradation IV	Pathway	14	323	75	Os01g0805500, UGT73B4, DOGT1, F14N23.30, F3F20.12, UGT84B1, UGT74D1, Os03g0757000, F20M17.17, UGT71B1, CSLD5, UGT78D1, UGT88A1, T16E15.5, F3F9.19, F6F3.19, T16E15.2, UGT73C6, F9L11.10, AT3G21790, GATL3, UGT73B5, F3F20.13, AT1G22360, LGT8, FRA8, UGT74F2, F12A24.7, UGT73C1, CSLC04, UGT74F1, CSLE1, CSLD3, F13K3.18, CSLC08, F13K3.17, UGT75B1, YUP8H12.22, T9I22.3, UGT89B1, GAUT9, AT3G21760, CSLC06, CS…	1.12644	0.0105263	AraCyc	44
Leucodelphinidin biosynthesis	Pathway	17	77	16	F20D22.5, FMO1, AT3G21420, CYP86A8, SRG1, CYP79B3, AT3G19000, T30F21.12, EFE, F16B22.29, T1G11.14, F13K3.9, F13F21.18, YUC10, F11B9.11, F20D23.29	1.26259	0.024157	AraCyc	45
Pelargonidin conjugates biosynthesis	Pathway	5	314	75	Os01g0805500, UGT73B4, DOGT1, F14N23.30, F3F20.12, UGT84B1, UGT74D1, Os03g0757000, F20M17.17, UGT71B1, CSLD5, UGT78D1, UGT88A1, T16E15.5, F3F9.19, F6F3.19, T16E15.2, UGT73C6, F9L11.10, AT3G21790, GATL3, UGT73B5, F3F20.13, AT1G22360, LGT8, FRA8, UGT74F2, F12A24.7, UGT73C1, CSLC04, UGT74F1, CSLE1, CSLD3, F13K3.18, CSLC08, F13K3.17, UGT75B1, YUP8H12.22, T9I22.3, UGT89B1, GAUT9, AT3G21760, CSLC06, CS…	1.12644	0.0105263	AraCyc	46
Superpathway of anthocyanin biosynthesis (from cyanidin and cyanidin 3-O-glucoside)	Pathway	16	388	94	Os01g0805500, UGT73B4, DOGT1, F14N23.30, F3F20.12, UGT84B1, UGT74D1, Os03g0757000, KCS3, F20M17.17, UGT71B1, CSLD5, UGT78D1, UGT88A1, T16E15.5, F3F9.19, F6F3.19, T16E15.2, UGT73C6, F9L11.10, AT3G21790, GATL3, UGT73B5, AT3G26935, F3F20.13, F10D13.9, AT1G22360, LGT8, FRA8, UGT74F2, F12A24.7, KCS7, T22H22.2, UGT73C1, CSLC04, UGT74F1, CSLE1, CSLD3, F13K3.18, F4P9.41, KCS1, CSLC08, F13K3.17, UGT75B1, …	1.19351	0.0282049	AraCyc	47
Xylan biosynthesis	Pathway	11	326	78	Os01g0805500, UGT73B4, DOGT1, F14N23.30, F3F20.12, UGT84B1, UGT74D1, Os03g0757000, F20M17.17, UGT71B1, CSLD5, UGT78D1, UGT88A1, T16E15.5, F3F9.19, F6F3.19, T16E15.2, UGT73C6, F9L11.10, AT3G21790, GATL3, UGT73B5, F3F20.13, AT1G22360, LGT8, FRA8, UGT74F2, F12A24.7, IRX9, UGT73C1, CSLC04, UGT74F1, CSLE1, CSLD3, F13K3.18, CSLC08, F13K3.17, UGT75B1, YUP8H12.22, T9I22.3, UGT89B1, GAUT9, AT3G21760, CSLC…	1.19351	0.0113281	AraCyc	48
Cryptochrome Signaling	Pathway	55	55	14	STM, SKP1, FT, AGL20, AP1, ELIP1, NPQ4, SIGA, SPA4, GI, COP1, CRY2, GAI, PIF3	-1.57822	0.00906984	Ariadne Pathways	52
Plant Growth Auxin Signaling	Pathway	70	87	27	STM, SKP1, PID, IAA19, AP1, NAC1, MP, AFO, PIN1, LBD16, PLDALPHA1, SERK1, ARF6, CLV1, ARF19, AXR3, PHYA, IAR3, AUX1, CRY2, GL2, ETT, ARF1, SHY2, ARF10, ARF11, IAA7	1.37013	0.014651	Ariadne Pathways	53
SCARECROW Signaling	Pathway	18	29	10	BRL2, F20P5.3, TMK1, SERK1, ARK2, RBR1, SGR5, RPK2, MGP, SCL3	1.66126	0.019032	Ariadne Pathways	54
anther development	Group	18	18	7	ARPN, LOX6, NUB, LOX3, CER1, RPK2, EFS	1.20053	0.0277429	biological_process	103
apoptosis	Group	874	874	48	F10D13.24, RPM1, RPS5, BAG5, AT3G14460, AT3G14470, T7N9.23, F6D8.12, AT1G58807, T3P18.19, F3N23.14, RFL1, CW9, F3N23.9, T1F9.20, T1F9.21, ADR1, F5O11.34, T6K12.16, F12M16.35, F11A6.20, F1L3.30, F5D21.7, F12P19.1, AT3G15700, DAD1, F12A24.5, F11P17.10, F23H11.10, PUB17, T12P18.12, WRR4, F9N12.3, AT3G25510, F14I3.19, F7H2.22, F2K11.26, F9K23.7, F5O11.3, F6P23.21, T7N9.24, T22C12.1, F11P17.9, T4M14.5…	-1.45759	0.0228466	biological_process	84
calcium-mediated signaling	Group	38	38	13	GLR2.3, GLR2, GLR2.7, GLR3.3, GLR2.8, GLR3.4, GLR2.9, GLR3.5, T30D6.2, GLR2.2, CBL8, CAM5, CAM7	-1.8347	0.00641376	biological_process	62
carbohydrate metabolic process	Group	1173	1173	118	BGLU17, AT3G26720, AT3G24330, PGM, Os05g0393700, INV6, T1P2.13, ISA1, BGLU40, T6A9.5, CWINV5, T25M19.1, T23J18.21, F18B13.24, F3F19.15, HEXO2, ATCEL3, AtGH9C2, GUN16, BXL2, BGLU46, T6J19.7, 6PGL2, F28K19.27, F3F20.10, F9L11.6, Os02g0171100, RXF12, Os06g0476200, BGAL9, AT1G11820, T28K15.4, T6A9.22, AT3G07850, T1J8.5, VAC-INV, AKIN10, T1B9.1, T24I21.20, MFE16.14, T6B13.14, QRT2, BGLU11, BAM6, MUO10…	1.34742	0.000315328	biological_process	99
cell cycle	Group	179	179	35	F13E7.24, SYP111, T5I8.14, CYCB1;4, CYCB2;4, CYCA3;2, PATL1, CYCB3;1, CYCA2;4, DEL3, CDT1A, CYCJ18, CYCA3;4, CYCD1;1, ADL1C, CYCA1;1, CYCB2;1, CUL3A, T5M16.21, CKS2, CYCP4;1, CYCP2;1, BSH, LIG1, GTE4, AT3G15150, CDC48C, CDC5, KEU, CDC48B, E2F3, T9N14.8, F9K20.19, CYCP3;1, PATL2	2.09032	0.000330418	biological_process	67
cell division	Group	240	240	64	AT3G11450, AT3G25980, SYP111, T5I8.14, CYCB1;4, ETG1, CYCB2;4, CYCA3;2, MAP65-5, CDC45, PATL1, CYCB3;1, CYCA2;4, EDE1, CYCJ18, TSK, AHP1, VIM1, CYCA3;4, E2FC, T26B15.15, CYCD1;1, CKS1, ADL1C, CYCA1;1, ZYP1a, CYCB2;1, PLDEPSILON, CKS2, CYCP4;1, APC2, SGA2, SDS, CYCP2;1, AT3G10220, F12K11.7, LIG1, ATMINE1, F16B3.8, T30D6.20, CDC48C, T7F6.26, T14P1.3, GRP23, Os11g0545700, MAP65-8, HBT, KEU, ARF10, C…	1.57598	0.0089103	biological_process	68
cell proliferation	Group	69	69	14	TCTP, PKL, UBC20, PSK2, FAS1, RPL5A, CYTC-1, NRP2, F11C10.33, DDL, RBP1, ARP6, UBC19, ELO1	1.85101	0.0442374	biological_process	55
cell wall macromolecule catabolic process	Group	114	114	9	F27L4.5, T6A9.5, LYM1, F4P9.35, POM1, F14C21.53, LYM2, T14L22.13, CERK1	-1.23451	0.0206102	biological_process	97
cell wall modification	Group	147	147	14	AT3G10720, F4L23.27, AT3G43270, PPME1, YUP8H12.7, F22D16.20, F13K3.11, PME3, Os10g0407000, Os01g0254300, PME1, AT3G17060, T9J22.11, PME	1.5072	0.0420654	biological_process	95
cellular calcium ion homeostasis	Group	23	23	9	GLR2.3, GLR2, GLR2.7, GLR3.3, GLR2.8, GLR3.4, GLR2.9, GLR3.5, GLR2.2	-3.27875	0.000121908	biological_process	71
cellular cell wall organization	Group	460	460	73	AT3G10720, GUN17, CSLD5, F4L23.27, AT3G43270, HPT1, ATCEL3, AtGH9C2, GUN16, AT3G22800, AT3G07620, PPME1, F3F20.10, F9L11.6, YUP8H12.7, T6A9.22, F22D16.20, RGP1, F13K3.11, GATL3, AT3G07850, PME3, T1J8.5, FT1, AT3G24480, LGT8, MFE16.14, FRA8, T6B13.14, IRX9, CSLC04, XTR2, CSLE1, CSLD3, GLU3, CSLC08, GUN24, F8A5.12, Os05g0542800, CSLC06, F21D18.18, CALS5, Os11g0658800, CSLB03, QUA1, Os09g0439400, PA…	1.56018	0.00149321	biological_process	73
cellular glucan metabolic process	Group	103	103	6	T23J18.21, T1J8.5, XTH33, T6B13.14, XTR2, XTR4	2.40845	0.0296872	biological_process	89
cellulose catabolic process	Group	29	29	7	GUN17, ATCEL3, AtGH9C2, GUN16, GLU3, GUN24, CEL2	3.84711	0.0200112	biological_process	98
chromatin assembly or disassembly	Group	74	74	10	CMT1, GTB1, CMT3, PKL, HMGB3, HMGB2, SGA2, CAO, T14P4.28, CHR5	1.9302	0.0141774	biological_process	78
cytoskeleton organization	Group	43	43	6	PRF5, VLN1, PRF1, MAP70-2, VLN2, SAC1	2.80422	0.0428339	biological_process	77
defense response	Group	1176	1176	144	PDR12, F10D13.24, AtRLP35, AGO5, F10B6.37, F19I3.16, GSTF9, ERF1, F15A23.4, NDR1, LOX6, RPM1, AGO7, AT1G12663, AT3G20820, AtRLP32, F20M17.8, F2P24.4, MLP328, RPS5, MLP423, F26H11.14, AtRLP6, AT3G14460, AtRLP34, BSMT1, BAP2, AtRLP12, AT3G14470, ERF13, AtRLP26, AtRLP19, T6J19.7, ERF12, AtRLP22, MLP43, F9L11.6, T7N9.23, LCR69, BON3, MKS1, PAL1, RDR1, F6D8.12, AT1G58807, T3P18.19, F3N23.14, T29E15.17…	-1.21427	2.46469e-07	biological_process	121
DNA replication	Group	207	207	40	ETG1, RPA2, MCM8, TSO2, PCNA2, CDT1A, RPA1A, RNR1, ORC2, AT3G07800, PSF2, F10K1.2, STI, F16M19.6, F17L24.11, MCM2, RECQ4A, POLD4, AT3G18580, ORC4, T5M16.6, RECQL2, F4N21.14, EMB2411, ORC6, POLD2, CDC6, LIG1, TIL1, ATHMG, AT3G09100, RNR2A, POLGAMMA2, POLL, ATREV3, EMB1968, POLA2, PCNA1, Os06g0671700, TIL2	1.79532	0.0105807	biological_process	90
DNA-dependent DNA replication initiation	Group	31	31	8	F16F14.6, MCM8, CDC45, MCM10, T12C22.19, AT2G07690, MCM2, PSF1	5.506	0.000188935	biological_process	93
double fertilization forming a zygote and endosperm	Group	26	26	8	NF-YA2, HTR12, UNE1, APG2, UNE5, UNE2, RBR1, UNE7	1.74	0.0208914	biological_process	104
double-strand break repair via homologous recombination	Group	19	19	7	RAD54, FAS1, RECQ4A, SGA2, ERCC1, SDS, RAD51C	1.9302	0.036438	biological_process	82
drug transmembrane transport	Group	63	63	33	PDR3, PDR12, F13O11.12, PDR10, PDR11, F14O23.25, PEN3, PDR7, F9L1.9, T9L6.17, T19C21.18, F13P17.20, PDR1, F23N20.13, F3L12.8, PDR5, F25P22.12, F26F24.14, F11M15.20, AT3G23550, F16N3.20, F9L1.12, F9L1.11, T9L6.14, T12J13.10, F4N21.9, AT3G21690, PDR4, T9L6.1, AT3G26590, F3K23.10, T24I21.6, F25C20.18	-1.08605	0.0280637	biological_process	56
fatty acid metabolic process	Group	68	68	10	F25P22.10, AT3G15290, F28H19.7, PLDALPHA1, CYP86A8, NPQ1, F16B3.26, LACS9, Os01g0919900, T23O15.3	1.2966	0.0346765	biological_process	87
hydrogen peroxide catabolic process	Group	97	97	17	F14J22.19, F14L17.32, CAT1, F27C12.28, PER21, CAT3, RCI3, APX1, AT3G28200, F27F5.6, F14O23.6, APX2, Os02g0707100, NTRC, TAPX, F14M13.18, T14G11.18	1.45782	0.0422399	biological_process	81
leaf development	Group	100	100	28	TAA1, AtGRF5, UCH2, AtGRF3, AtGRF9, BARD1, AtGRF1, FAS1, SPL9, ACLA-1, Os02g0184200, RAV1, F27K7.6, FER4, RBR1, IBM1, ARF19, TCP3, PARVUS, CYP90D1, TWD1, NGA1, ARF10, DRL1, RPN12a, PLL5, NGA3, LFR	1.74	0.017291	biological_process	106
meristem structural organization	Group	18	18	7	ACC1, AP1, TSK, AFO, MEE22, ATSK12, DRL1	1.53989	0.0395076	biological_process	109
methionine biosynthetic process	Group	31	31	7	AK-HD, HMT3, F10B6.22, MTO1, HMT-1, T6P5.3, HSK	1.47229	0.0136333	biological_process	85
microtubule-based movement	Group	189	189	28	ZCF125, HIK, F26G5.1, Os03g0587200, F3G5.21, T9I22.5, F2H17.19, POK2, T20H2.17, TUB1, TUB5, POK1, T9N14.6, TUB7, TUA2, F2P9.27, AT3G16060, AT3G10180, T30B22.20, KINESIN-12B, F2K11.1, ARK3, KINESIN-13A, TES, F25I16.11, AT3G12020, ARK2, F8K7.17	3.28005	2.00999e-06	biological_process	83
microtubule-based process	Group	55	55	6	TUB5, TUB7, TUA2, TUA2, F26F24.7, NEK6	3.28005	0.0010812	biological_process	70
negative regulation of catalytic activity	Group	163	163	13	T6P5.12, AIR3, SDD1, SBT3.3, SBTI1.1, SLP3, AT3G14240, MAG2.15, TRXF1, TRX-M4, T20H2.6, F17M19.10, T20H2.7	2.55007	0.000987228	biological_process	64
oligopeptide transport	Group	239	239	23	F28P5.1, YSL7, F24J5.19, NRT1.7, NRT1.5, YSL8, T8P21.19, T2P4.19, YSL5, NRT1.2, F10C21.11, F9I5.4, NRT1.1, AT3G16180, F6A14.2, F23H11.6, OPT2, F12K8.12, T13O15.11, YSL6, MIL23.23, T7N9.10, F18A8.6	-1.40438	0.0129568	biological_process	58
organ morphogenesis	Group	22	22	7	F28P22.24, RAP2.7, PSK2, ATHB-15, SRD2, T24D18.16, ABH1	2.21604	0.0262198	biological_process	105
oxidation-reduction process	Group	4071	4071	388	CYP96A1, F14J22.19, CYP71B23, FRO2, CSD2, CYP72A8, F16P2.47, F25P22.10, AT3G15870, MPPBETA, T13D8.29, CYP711A1, T2D23.5, CKX1, F20D22.5, F14L17.32, CYP87A2, F14M4.3, Os05g0158600, ATMLO14, CYP78A6, T17B22.23, ALDH7B4, XF1, F28B23.3, CYP76C4, CAT1, AT3G15290, FMO1, F14G24.9, LOX6, CYP76C1, PGDH, CYP71B4, TSO2, SKS5, ATA1, F2P24.4, NCED3, AK-HD, GA2OX2, CYP704A2, CYP71A18, CYP71B34, F27C12.28, AT3G…	1.20286	2.14109e-05	biological_process	96
oxylipin biosynthetic process	Group	44	44	11	PLA2A, LOX6, JMT, Os03g0700700, LOX5, FAD5, LOX3, OPR1, PKT4, FLU, F12B7.11	-1.67807	0.00802665	biological_process	86
photorespiration	Group	54	54	17	Os07g0108300, Os03g0129900, F25I18.4, AGT, F17A22.8, AOAT2, F15K20.17, RBCS1A, T28P16.2, GAMMA_CA1, F1N21.17, HPR, Os03g0338000, AT3G18410, MEE4, Os01g0682500, PEX10	1.45883	0.0354586	biological_process	92
plant-type cell wall loosening	Group	35	35	9	EXPA15, EXPA11, EXPA4, EXPA10, EXPA5, EXPA13, EXPA8, EXPB2, EXPA12	2.94288	0.000262992	biological_process	75
plant-type cell wall modification involved in multidimensional cell growth	Group	26	26	10	EXPA15, EXPA11, EXPA4, EXPA10, EXPA5, EXPA13, EXPA8, EXPB2, XTH33, KOB1	2.94288	0.000282324	biological_process	76
plant-type cell wall organization	Group	114	114	10	AT59, EXPA15, EXPA11, EXPA4, EXPA5, EXPA13, EXPA8, ER, EXPA12, FEI1	2.68734	0.00114111	biological_process	74
polarity specification of adaxial-abaxial axis	Group	18	18	9	INO, AS2, AFO, BOP2, PHB, ER, AS1, HST, T22E19.6	2.17814	0.0427797	biological_process	107
primary shoot apical meristem specification	Group	13	13	5	ACC1, NAC1, TPL, PHB, TPR1	-1.72582	0.0098786	biological_process	102
protein refolding	Group	23	23	7	HSP60-2, HSP60, HSP60-3A, F28B23.11, CPN60B, CPN60A, AT3G13470	1.54847	0.0435568	biological_process	94
proteolysis	Group	1526	1526	132	AT1G02305, F19K23.21, F15K9.17, F3K23.19, MPPBETA, DELTA-VPE, EDA2, F3I6.6, MMP, SCPL17, F2J7.6, SCPL45, FTSH10, SCPL9, T5M7.5, T6P5.12, AT3G20015, DEK1, AIR3, AT3G27110, FACE2, SCPL50, SDD1, BETA-VPE, SBT3.3, F21F23.4, SCPL18, T6A9.28, SBTI1.1, F21M12.13, SLP3, F12A21.16, AT3G14240, Os06g0669400, F6F3.10, MAG2.15, T23E18.8, DEGP7, T9I1.11, F28N24.27, ILL6, XCP2, RD21, FTSH1, CLPR1, F6D8.18, F1B1…	1.00059	0.00464199	biological_process	101
purine base transport	Group	24	24	7	PUP5, AT3G10960, PUP2, Os05g0556800, PUP1, PUP3, PUP11	-2.16451	0.00299052	biological_process	57
recognition of pollen	Group	186	186	14	T28P6.6, T28P6.1, T23J18.8, F23M19.5, ARK1, T1F9.14, T1F9.11, T20K24.15, T28P6.2, ARK2, T1F9.7, T25B24.4, SD1-13, T1F9.15	-1.61477	0.00632563	biological_process	80
reductive pentose-phosphate cycle	Group	27	27	5	TIM, F14G9.19, PRK, RBCS1A, PGK1	-1.97371	0.0329454	biological_process	100
regulation of cell cycle	Group	84	84	28	CYCB1;4, CDKB1;2, CYCB2;4, CYCA3;2, TSO2, CYCB3;1, CYCA2;4, CYCJ18, CYCA3;4, CYCD1;1, F10K1.2, CKS1, CYCA1;1, CYCB2;1, CYCP4;1, SDS, RBR1, CYCP2;1, CDC6, RNR2A, T16E15.11, PIN1AT, RKP, CYCP3;1, RPN1A, CDKD1;3, PCNA1, T22E19.6	1.76787	0.0124509	biological_process	59
regulation of meristem structural organization	Group	18	18	10	CYP711A1, STM, CDKB2;2, TSO1, TSK, BARD1, FAS1, CLV1, POL, MAX2	3.14004	0.00113169	biological_process	63
response to auxin stimulus	Group	267	267	81	T10D10.10, ABCB19, AT3G09870, PID, F2H10.1, F6F9.11, IAA19, GH3.1, F2H17.18, MP, AIR3, T3A4.7, WRKY23, PKL, PAP1, CSN5A, IAA32, MYB15, F1L3.23, MYB30, CAND1, AT3G09610, AIR9, F15D2.8, GH3.17, LAX3, TPL, AT2G28085, ARF6, JAR1, F15D2.35, LHY, AT3G12830, AT3G43120, MYB61, AS1, ARF19, IAA13, AXR4, MIF1, T2O4.10, F20P5.26, MIPS2, HYL1, AIR12, IAA16, WOX5, ETR1, PGGT-I, AXR3, AGO1, FEZ, F25A4.19, AUX1,…	1.33272	0.0320891	biological_process	115
response to biotic stimulus	Group	80	80	17	PDR12, F10B6.37, MLP328, MLP423, MLP43, AT3G44260, MLP28, MLO4, AT3G26460, MLO5, ORA47, F10B6.35, SR1, Os01g0764400, MLO14, MLO15, MLO8	1.6298	0.00787745	biological_process	111
response to brassinosteroid stimulus	Group	25	25	8	VND7, T5I8.2, BAS1, GASA1, RAV1, MIF1, ARL, TOP6B	2.8243	0.0361148	biological_process	114
response to cadmium ion	Group	334	334	143	ATUBA1, AT3G09200, T13D8.29, PAC1, TCTP, PBG1, SKP1, GSTF9, PBE1, ROF1, HSP91, PLA2A, PGM, SCSb, F14G9.19, F13H10.7, VHA-B1, CAT1, ANNAT1, AT3G20390, HSP70, mtLPD1, RNR1, TUB7, TUA2, PLDALPHA1, MYB15, F1L3.23, Os09g0446800, GSTU8, ARCA, HSP60, CRT1, ENO1, AT3G09440, AT3G09610, F16B3.16, PAB8, GLN1.3, HSFB3, Agp-L, XYL1, AT3G18190, HSP60-3A, MUF9.8, F1O11.9, T8L23.18, CAT3, GAPC2, UNE5, APS1, Os05…	1.2513	0.000528525	biological_process	117
response to chitin	Group	127	127	37	SUVH5, ANAC036, ANAC061, ERF13, WRKY6, ERF4, WRKY33, WRKY46, VND1, MYB15, ABI5, STZ, CZF1, ADOF1, F1M20.9, PUB29, F15E12.6, F3G5.22, ATL6, ATL2, PUB23, WRKY40, MYC2, F19G10.3, WRKY15, AT3G23230, F15H21.12, XERICO, PMZ, F22G5.41, HSFA2, F21M12.4, CERK1, F26H11.3, F2D10.34, BZIP60, F1B16.21	-1.35564	0.0161468	biological_process	116
response to jasmonic acid stimulus	Group	138	138	40	PDR12, ATPRB1, F11A6.9, MYB113, RAP2.3, MYB63, MYB60, MYB15, F1L3.23, TPS10, MYB30, AT3G09610, PEPR1, JAR1, Os03g0700700, JAZ6, JAZ1, LHY, MYB13, RCA, LOX3, T26F17.14, ACBP4, AS1, T2O4.10, F20P5.26, CPC, MYC2, F16M22.4, F25A4.19, OEP16, COI1, MYB14, TPS04, MYB108, F27J15.20, F18A8.6, TRB1, IAA7, Mpg1	1.04869	0.00980525	biological_process	113
response to karrikin	Group	127	127	48	T3F17.18, F1M20.35, INV6, PID, VTC4, UGT78D1, ELIP1, T3K9.19, PAL1, AT3G09440, F6F3.10, F3F20.13, GPAT1, T1E4.3, NPQ4, Os01g0752200, ADR1, T19E23.14, ERD9, RHA2B, F20D23.10, T21F11.14, STO, AT1G25275, ELF4, T28M21.14, F20P5.26, F22G5.39, GI, FAD3, GPT2, HYH, AT2G16365, KCS10, F2J7.20, AT3G21090, CAD4, F17O7.4, C4HL, F13E7.14, AT3G14880, GSTU27, AT1G78290, NHO1, F24K9.6, Os10g0576900, F9C22.1, F8A…	1.15113	0.0499057	biological_process	119
response to light stimulus	Group	210	210	53	GLR2.3, CSD2, CAT1, PPCK1, GLR2, T14P1.14, KCS3, F10O3.17, TUB1, GLR2.7, mtLPD1, ROP2, GLR3.3, NIA2, AT3G22104, BAS1, GLR2.8, AT3G15570, GLR3.4, DWF1, PLA2-BETA, GLR2.9, KDR, MYB60, ENO1, PHT4;1, CAT3, AT3G08570, KCS1, T17A5.9, RPT2, RCA, GLR3.5, GLR2.2, STO, ACBP4, T23K23.25, T16N11.2, ATY2, ALDH5F1, KCS10, KCS6, CRY2, NPY2, HEMA1, RAP2.4, C4HL, PIN3, AT3G19850, MAX2, F26G16.2, Os01g0851600, FED…	1.02714	1.10666e-05	biological_process	120
response to nematode	Group	61	61	25	AMT2, ANT1, AAP1, F26H11.19, WRKY23, SUC1, PME3, ZF14, PHT4;1, F10A8.22, T2P4.19, AMT1;2, NRT1.2, CNBT1, F28O16.4, F23H11.6, GPT2, ZIP6, AUX1, AT3G12100, ACA4, TMT1, ZIFL2, ABCB1, CEL2	-1.28873	0.0139457	biological_process	66
response to other organism	Group	67	67	18	UGT73B4, ATUBA1, Os12g0448900, F25P22.10, F8N16.8, FMO1, ATLP-1, T20H2.19, BSMT1, T32E8.3, RAP2.3, NUDT6, UGT73B5, ADR1, F18O14.4, T4O12.3, ATLP-3, F13E7.22	1.75682	1.58547e-06	biological_process	65
response to oxidative stress	Group	595	595	76	F14J22.19, GSTF11, CSD2, Os12g0448900, F25P22.10, F14L17.32, F10B6.27, F28B23.3, F22G5.25, ANNAT1, F6F22.16, F27C12.28, T6J4.22, MMSDH, T26J13.7, FPG-1, PAL1, CRT1, STZ, CDSP32, MSRB1, SRX, F18B13.21, CAT3, GAPC2, T12M4.8, RCI3, Os04g0403500, TRX-M4, AT2G01140, AT3G08670, AT3G28200, P5CS1, PPR40, POP2, F27F5.6, FUM1, F14G24.3, F14O23.6, CSD1, PARP2, AT1G75280, ANP1, F14D16.17, T3P4.5, GSTF6, F2K1…	1.21241	0.0463278	biological_process	112
response to zinc ion	Group	40	40	17	AT3G09200, GSTF9, PaB1, MLP328, ZIP1, F16B3.16, T8L23.18, Os05g0573200, F19P19.13, F14G24.3, CCR2, SODA, PDIL1-1, AT3G07720, T26B15.8, OASA2, NRAMP3	1.58452	0.0323418	biological_process	118
ribosome biogenesis	Group	155	155	42	AT3G16780, AT3G09200, F19K6.12, AT3G22230, F1O17.6, AT1G29965, T8P21.10, AT3G05060, F8A12.14, AT3G16080, F13P17.34, F6F22.23, T2P11.7, T13C7.4, RPL5A, F10K1.22, F12L6.5, AT3G10950, F4F7.35, T28M21.17, RPL24A, T2N18.5, T13E15.13, F11A17.10, F27K7.6, T8E24.9, T2P4.6, EMB2386, F19K19.15, F3I6.17, F14G24.25, F28H19.11, EMB2184, Os11g0298400, F4H5.19, T30B22.8, F28N24.22, F1N19.8, GHS1, PRPL11, RFC3, …	1.30558	0.000851536	biological_process	72
secondary shoot formation	Group	11	11	6	CYP711A1, LAS, Os04g0550600, BLH8, MBD9, EFS	3.07802	0.0189373	biological_process	110
signal transduction	Group	583	583	113	F10D13.24, AtRLP35, F19I3.16, AtRLP25, AtRLP15, DRT100, F3F19.26, ROC3, TMM, AtRLP9, AT3G20820, AtRLP1, AtRLP32, F14M2.19, WOX4, AtRLP6, AT3G17640, AtRLP34, CLE12, AtRLP12, AtRLP26, AtRLP19, AtRLP22, AT3G22810, AtRLP13, T1E4.10, T7N9.23, CLE16, AT3G43740, F3N23.14, CLE27, AT2G20142, TMK1, F3N23.9, GPRI1, T3A4.9, T1E4.3, CLV2, AtRLP14, F13M22.17, F27O10.3, AtRLP33, T8L23.10, T6K12.16, Os03g0289300…	-1.14554	0.0313452	biological_process	60
starch biosynthetic process	Group	22	22	5	APL2, ACLA-1, SSIII-1, Os07g0243200, GBSS2	-1.74808	0.04686	biological_process	88
syncytium formation	Group	14	14	6	EXPA15, EXPA4, EXPA10, EXPA8, MIOX2, MIOX1	4.3341	0.00219871	biological_process	69
translation	Group	1435	1435	161	F9C22.9, AT3G16780, RPL18, P40, AT3G09200, AT1G58684, F5G3.12, F19K6.12, AT3G22230, F2P9.7, F1O17.6, AT1G29965, F26F24.28, T12I7.3, RPS18C, RPS18C, RPL27AB, F1C9.13, Os09g0556500, T7M7.14, AT3G29750, F20D23.22, AT3G11510, SYK, F2E2.18, F14G24.20, F22D22.3, F17L21.19, AT3G13580, Os08g0150800, AT3G20260, F13M22.10, RPL3B, EMB2171, EMB2171, PGY2, PGY2, F6E13.25, AT3G16080, F11I4.1, F13P17.34, F22D22…	1.52334	1.71189e-08	biological_process	91
transmembrane receptor protein tyrosine kinase signaling pathway	Group	130	130	50	BRL2, F14D7.1, F10A5.16, F20M17.8, F11A6.9, AT3G08680, T2E12.5, F12G12.7, TMKL1, AT1G10850, F5O11.21, T9N14.20, F20B17.5, T11A7.8, T9N14.3, PEPR1, RKL1, F1O11.20, HSL1, T1F15.2, F1M20.4, CLV1, F10A8.9, T20P8.11, T20D16.7, AT3G28040, AT3G24240, RPK2, F24B9.29, T7N9.25, PSKR1, RLK902, F17H15.18, AT3G28450, SRF6, F11F12.7, F27D4.14, RKF1, F4H5.8, F4L23.15, FEI1, F2K11.19, F13E7.17, SRF5, LRR_XI-23, …	1.19847	0.0360765	biological_process	61
unidimensional cell growth	Group	101	101	27	EXPA15, EXPA11, TUB1, EXPA4, EXPA10, T5I8.2, DWF1, EXPA5, GASA1, PRF1, EXPA13, EXPA8, EXPB2, F1B16.19, WAK2, DET3, FVE, AGC1.7, GN, EXPA12, SAC1, KCS6, ELF3, KOB1, FEI1, XRN4, MUR3	1.57296	0.00504746	biological_process	79
xylem and phloem pattern formation	Group	27	27	7	BRL2, MP, PIN1, CAND1, TPL, SMT2, PARVUS	1.6822	0.00627699	biological_process	108
anchored to membrane	Group	249	249	50	AT3G24330, F3I6.6, AtRLP29, MMP, F13D4.2, TMM, T20H2.19, T27A16.24, LYM1, F1N19.21, T6J19.7, FLA8, FLA7, F4I1.11, F9L11.6, T22I11.8, F14C21.37, SVL2, AGP16, AT3G18050, T1B3.7, LTPG1, F25A4.24, T14P1.15, PDCB3, T17A5.8, AT3G06035, AT3G15800, AT3G43720, T1P2.9, LYM2, T20M3.11, T9N14.17, AIR12, AT3G13560, F13O11.7, T9J22.27, T8O11.20, AT3G20570, EDA4, COBL1, COBL6, T10O22.25, F19G10.19, F8K4.10, FLA…	1.69807	0.000424001	cellular_component	148
anchored to plasma membrane	Group	67	67	19	NDR1, F13D4.2, LYM1, T6J19.7, FLA8, FLA7, F9L11.6, SVL2, LTPG1, F25A4.24, PIP1B, LYM2, AIR12, AT3G13560, F13O11.7, T8O11.20, F10A12.18, F8K4.10, F13E7.17	2.16269	0.00790607	cellular_component	146
apoplast	Group	559	559	122	CSD2, TIM, TCTP, Os07g0108300, F15D2.22, ARPN, GSTF9, INV6, BGLU40, T2E6.22, ANNAT1, PATL1, SKS5, AT3G20820, CWINV5, T23J18.21, ANP3, CLE12, mtLPD1, AT1G70370, SKS6, F28K19.27, FLA8, SDD1, SBT3.3, LAC6, F9K20.10, BGAL9, GLP5, F2H15.9, Os09g0446800, SBTI1.1, F15K19.1, F21M12.13, CLE16, GLP7, LAC7, PME3, T1J8.5, ENO1, F2O10.9, AT3G09440, CLE27, MAG2.15, SVL2, NIR1, XTH33, XYL1, RD21, F9K20.12, T6B1…	1.49495	1.50754e-08	cellular_component	123
Cajal body	Group	8	8	6	U2B'', NOP10, U2A', IMP4, AGO4, HYL1	1.5986	0.0142139	cellular_component	142
cell wall	Group	685	685	150	AT1G58684, F15K9.17, MPPBETA, F15D2.22, F19I3.16, RPS18C, RPS18C, EXPA15, T21L14.5, INV6, EXPA11, NOP56, CAT1, F1C9.13, AT3G10720, ANNAT1, SKS5, AT3G20820, AHB1, CWINV5, T23J18.21, AT3G08030, TUB5, F4L23.27, Os04g0249500, HSP70, DELTA-TIP, ATCEL3, AT3G22800, T6P5.12, T4M8.14, AT1G70370, SKS6, F28K19.27, TUB7, TUA2, TUA2, F9L11.6, RXF12, F9K20.10, YUP8H12.7, LPR2, EXPA5, F11I4.1, GLP5, F2H15.9, F2…	1.71288	3.38956e-12	cellular_component	150
chromatin	Group	71	71	9	CMT1, CMT3, PKL, HMGB3, HMGB2, FPA, CAO, T14P4.28, CHR5	1.36826	0.0336004	cellular_component	141
cytoplasmic membrane-bounded vesicle	Group	1184	1184	118	Os01g0805500, F19K23.21, F15K9.17, CYP711A1, ARPN, AtRLP25, F10K1.21, PDF1, AT3G42660, INV6, T1P2.13, XF1, AtRLP29, F8A5.1, BGLU40, SCPL17, F13H10.16, F1N19.21, AT3G25040, GLR2.8, F9L11.6, F15H18.25, BIP3, F14H20.4, BGAL9, ENDO_2, F14J22.5, PDF6, F10D13.9, F28O16.12, Os02g0184200, T16B24.15, F10D13.15, F3C3.11, T12M4.8, T1F15.2, T2P11.13, F1M20.4, F23F1.7, AT3G08600, F23H14.4, AtRLP3, AT3G19230, …	1.35076	0.00603967	cellular_component	135
cytosolic large ribosomal subunit	Group	126	126	47	AT3G16780, RPL18, AT3G22230, F2P9.7, F1O17.6, AT1G29965, T12I7.3, RPL27AB, F22D22.3, F17L21.19, AT3G13580, F13M22.10, RPL3B, EMB2171, EMB2171, PGY2, PGY2, F6E13.25, AT3G16080, F13P17.34, AT3G24830, F6F22.23, F18C1.17, T13C7.4, RPL5A, F10K1.22, T27G7.6, F14J9.25, RPL16A, F12L6.5, T8L23.13, AT3G10950, AT3G23390, ARP1, F2P9.8, AT3G09630, F28K19.15, F24J13.17, RPL24A, F23A5.10, EMB2296, T2N18.5, T13E…	2.37092	1.94595e-13	cellular_component	134
cytosolic ribosome	Group	192	192	73	F9C22.9, P40, AT3G09200, F19K6.12, AT3G22230, F2P9.7, PAC1, PBG1, T12I7.3, RPS18C, RPL27AB, CAT1, F1C9.13, PAE2, PaB1, F15K20.19, AT3G11510, AT3G13580, PGY2, F6E13.25, F11I4.1, F13P17.34, F22D22.19, AT3G24830, F6F22.23, RGP1, F18C1.17, ARCA, RPL5A, HSP60, T27G7.6, F14J9.25, RPSAB, AT3G09440, F12L6.5, RPS5B, F7B19.13, ARP1, GLN1.3, T9J14.21, AT3G09630, F28K19.15, F24J13.17, F4F7.35, T28M21.17, RPS…	1.75859	4.60361e-13	cellular_component	132
cytosolic small ribosomal subunit	Group	107	107	27	F9C22.9, P40, AT1G58684, F5G3.12, F26F24.28, RPS18C, RPS18C, F1C9.13, AT3G11510, F11I4.1, F22D22.19, F5J6.12, UBQ6, RPSAB, RPS5B, F7B19.13, T9J14.21, RPS5A, AT3G43980, AT3G43980, NFD3, T9H9.13, RPS15, T2P4.6, EMB1129, RPS17, RPS9	2.10721	1.86228e-07	cellular_component	133
endomembrane system	Group	3917	3917	759	AT3G19690, CYP96A1, UGT73B4, AT59, F14J22.19, CYP71B23, T3P18.6, GLR2.3, F10D13.24, BGLU17, AtRLP35, CYP72A8, Os12g0448900, F3K23.19, F14N23.30, F1M20.35, F22O13.7, ZIP5, AT3G28007, AT1G80133, CYP711A1, F12P19.7, MSF3.6, ACA7, F5F19.11, T29F13.9, AT3G08870, EXPA15, F14L17.32, AtRLP15, T4O24.8, AT3G07010, CYP78A6, F14D7.1, F15A23.4, EDA2, AT3G24450, AT3G27400, T1P2.13, XF1, AT3G12587, ZIP3, F27L4.…	1.28026	2.95105e-10	cellular_component	125
extracellular matrix	Group	24	24	7	F3I6.6, MMP, PSK2, SBTI1.1, T14P1.15, GER1, F23H11.28	-1.25587	0.0465663	cellular_component	152
extracellular region	Group	1094	1094	129	AT3G19690, F14J22.19, AT1G80133, EXPA15, F14L17.32, PDF1, EDA2, EXPA11, GLIP5, AT3G10720, SCPL17, GLIP4, SCPL45, GUN17, ATPRB1, EXPA4, SCPL9, F4L23.27, F27C12.28, EXPA10, EPF1, LTL1, F14J9.5, AT3G43270, LYM1, PDLP2, F23E6.2, ATCEL3, AtGH9C2, GUN16, AT3G22800, PPME1, FLA16, PSK2, SCPL50, AT3G26430, F9L11.6, LCR69, YUP8H12.7, SCPL18, EXPA5, F22D16.20, GASA1, F13K3.11, EXPA13, EXPA8, AT3G07850, F14O…	1.5072	7.91123e-05	cellular_component	122
integral to membrane	Group	5488	5488	900	PDR3, BOR5, AMT2, CYP71B23, PDR12, T27G7.12, FRO2, GLR2.3, DOGT1, T3F17.18, ANT1, AT3G15870, F22O13.7, ZIP5, AT3G28007, BRL2, T2D23.5, F24P17.4, AT3G08870, F10B6.27, F14D7.1, CAB1, SULTR3;4, XF1, ZIP3, SYP111, AT3G20460, CYP76C4, T5I8.14, T8O11.11, HVA22C, AT3G16300, F22F7.8, ATRBL6, F22H5.6, CYP76C1, PUP5, AVA-P2, GLR2, ATPT2, KCS3, PIP2;8, F10A5.16, TMM, AAP1, FRD3, CYP71B4, ABCB19, F28P5.1, PA…	1.14993	0.0468593	cellular_component	149
large ribosomal subunit	Group	139	139	19	RPL18, RPL27AB, AT3G13580, PGY2, PGY2, F6E13.25, AT3G24830, F23A5.10, T2G17.14, F14N22.3, F19K6.5, AT2G44065, T30D6.9, F20P5.9, T24P13.27, F28J7.12, F24F17.2, RPL12-A, EMB2394	1.50492	0.0168645	cellular_component	130
membrane	Group	4031	4031	815	PDR3, BOR5, AMT2, F9C22.9, P40, PDR12, AT1G58684, F15K9.17, FRO2, GLR2.3, CLC-B, ANT1, T11I18.7, MPPBETA, Os07g0108300, ZIP5, AT3G28007, AT3G08530, F24P17.4, RPS18C, EXPA15, T21L14.5, PLA2A, F28N24.2, T4O12.21, F14G9.19, SULTR3;4, NDR1, EXPA11, HMG1, XF1, VHA-B1, ZIP3, AT3G20460, F22H5.6, VHA-A1, PUP5, F13O11.12, RIN4, GLR2, MSF3.7, ATPT2, PIP2;8, AT3G18800, F5M6.5, ANNAT1, FRD3, ABCB19, F28L1.11…	1.14783	0.000337654	cellular_component	124
microtubule	Group	204	204	34	ZCF125, HIK, F26G5.1, MAP65-5, F3G5.21, F2H17.19, POK2, TUB1, TUB5, ANP3, POK1, T9N14.6, TUB7, TUA2, F2P9.27, AT3G16060, ADL1C, KINESIN-12B, F2K11.1, KIS, ARK3, KINESIN-13A, ADL3, MAP70-2, ATG8C, ERH3, ADL6, MAP65-8, TES, MAP65-6, APG8H, MOR1, ARK2, F8K7.17	2.28207	0.00014418	cellular_component	143
mitochondrial respiratory chain complex I	Group	45	45	15	Os03g0129900, F25I18.4, mtLPD1, PHB2, F17A22.8, T8K22.19, F15K20.17, AT3G08610, YUP8H12R.37, T28P16.2, GAMMA_CA1, F1N21.17, AT3G18410, T23E18.30, MHK10.3	1.65715	0.0156358	cellular_component	139
mitochondrial respiratory chain complex III	Group	17	17	5	MPPBETA, Os11g0162200, F5F19.4, AT2G40765, AT3G27240	1.48366	0.0231066	cellular_component	138
nucleolus	Group	311	311	120	AT3G09200, F2P9.7, MPPBETA, RPS18C, T21L14.5, T8P21.10, AT3G23620, RPL27AB, NOP56, NOP10, AT3G05060, U2A', F15K20.19, F8A12.14, ROP2, AT3G11510, SUVR4, F20H23.3, MAGO, E2FC, EMB2171, PGY2, F6E13.25, WRKY46, PRF1, T17D12.7, F18C1.17, T2P11.7, SR45, RPL5A, F14J9.25, RPL16A, ARAC5, F15D2.8, ARP1, F6A14.6, AT3G09630, MUF9.8, F23A5.10, GAPC2, F7D8.19, F14G6.20, EMB2296, T14N5.5, T4M8.5, APUM24, SR33, …	1.38878	0.00776466	cellular_component	137
outer membrane-bounded periplasmic space	Group	61	61	11	GLR2.3, GLR2, GLR2.7, GLR3.3, GLR2.8, GLR3.4, GLR2.9, GLR3.5, GLR2.2, T8E3.6, ATNAP10	-2.9303	0.00141964	cellular_component	145
plant-type cell wall	Group	265	265	83	F15K9.17, PAP85, AT3G26720, LRX2, AtRLP29, F8N16.8, T8O11.11, AT3G10720, SKS5, SCPL45, EXPA4, F4L23.27, AT3G08680, EXPA10, AT3G43270, DELTA-TIP, ATCEL3, BXL2, T6P5.12, PPME1, SKS6, F28K19.27, FLA8, LCR69, SBT3.3, F9K20.10, YUP8H12.7, F14H20.4, BGAL9, F22D16.20, GASA1, F21M12.13, F13K3.11, Os01g0207600, VAC-INV, F6F3.10, MAG2.15, F21M11.2, T23K3.1, T1B9.1, AT3G24480, XYL1, T1E4.3, F9K20.12, PDIL2-…	1.94462	1.39476e-09	cellular_component	151
plasma membrane	Group	2348	2348	898	AMT2, APT2, F9C22.9, AT3G16780, F21J9.17, RPL18, P40, PDR12, ATUBA1, ACC1, AT3G09200, F15K9.17, FRO2, GLR2.3, F21M12.3, T3F17.18, MPPBETA, F22O13.7, VIIIA, HSP60-2, TCTP, F26F24.28, ZIP5, AT3G26720, BRL2, AT3G08530, SKP1, GSTF9, T22F11.14, T12I7.3, AT3G08870, RPS18C, RPS18C, HSP91, F10B6.27, F21M12.26, F28O16.18, F28N24.2, PGM, T4O12.21, T3K9.25, NDR1, VHA-B1, ZIP3, SYP111, T5I8.14, T8O11.11, F22…	1.23616	9.16674e-06	cellular_component	144
proteasome complex	Group	81	81	28	RPT5A, PAC1, PBG1, PBE1, T4O12.21, PAE2, PaB1, PBC2, F13M7.20, PaA2, F27F5.8, MEE34, PAE1, PAF2, PBB1, RPT1A, ATS9, PBD1, UBP2, EMB2719, PAG1, AT3G26340, RPT5B, F24L7.13, RPN12a, RPN1A, T2G17.6, YUP8H12R.19	1.37567	0.0173723	cellular_component	128
proteasome core complex	Group	53	53	14	PAC1, PBG1, PBE1, PAE2, PaB1, PBC2, PaA2, PAE1, PAF2, PBB1, PBD1, PAG1, AT3G26340, YUP8H12R.19	1.42858	0.00565974	cellular_component	127
proteasome core complex, alpha-subunit complex	Group	44	44	8	PAC1, PAE2, PaB1, PaA2, PAE1, PAF2, PAG1, YUP8H12R.19	1.45169	0.0480272	cellular_component	126
respiratory chain complex I	Group	46	46	21	Os03g0129900, ATMLO14, F25I18.4, PHB2, F17A22.8, T17B22.21, T8K22.19, F15K20.17, AT3G08610, YUP8H12R.37, T28P16.2, AT1G67785, GAMMA_CA1, F11A3.9, F1N21.17, OEP16-3, AT3G12260, AT3G18410, MEE4, T23E18.30, MHK10.3	1.61561	0.0168287	cellular_component	147
ribosome	Group	1104	1104	113	AT3G16780, AT3G09200, AT1G58684, F5G3.12, F19K6.12, AT3G22230, F2P9.7, F1O17.6, AT1G29965, F26F24.28, T12I7.3, RPS18C, RPL27AB, F1C9.13, F15K20.19, F20D23.22, AT3G11510, F2E2.18, F22D22.3, F17L21.19, AT3G20260, F13M22.10, RPL3B, EMB2171, EMB2171, AT3G16080, F13P17.34, F6F22.23, F18C1.17, T2P11.7, T13C7.4, RPL5A, F10K1.22, UBQ6, T27G7.6, F14J9.25, RPL16A, F12L6.5, T8L23.13, AT3G10950, AT3G23390, R…	1.64157	5.73737e-06	cellular_component	131
small ribosomal subunit	Group	157	157	10	P40, AT1G58684, RPS18C, RPS18C, AT1G80620, RPS5A, RPS13, AT3G13120, RPS10, T1B8.10	-1.02056	0.0459197	cellular_component	129
vacuolar membrane	Group	423	423	171	F9C22.9, RPL18, MPPBETA, HSP60-2, TCTP, AT3G26720, T12I7.3, RPS18C, F21M12.26, VHA-B1, T8O11.11, F22H5.6, AVA-P2, ANNAT1, VIT1, AT3G30390, TUB5, HSP70, GRF2, F17L21.19, TUA2, DWF1, PEN3, F9K20.10, PGY2, T7P1.14, F14H20.4, F13P17.34, BGAL9, MSL6, RGP1, PTR2, F5J6.12, VHA-A2, HSP60, CRT1, Os01g0207600, AT3G09440, MAG2.15, RKL1, F21M11.2, AT1G02816, RPS5B, ARP1, PRA7, PHB2, HCF107, CYTC-1, F12M16.12…	1.23685	0.0268754	cellular_component	140
vacuole	Group	559	559	210	AT1G02305, F19K23.21, RPL18, PAC1, Os07g0108300, AT3G26720, CKX1, GSTF9, T12I7.3, RPS18C, F10K1.21, VHA-B1, VHA-A1, AVA-P2, ATPT2, ANNAT1, PATL1, AT3G30390, TUB1, AT3G20390, GLR2.7, F14N22.16, GRF2, DELTA-TIP, AT3G28220, NIA2, TUB7, SuS1, GAMMA-TIP, F17L21.19, SCPL50, BETA-VPE, DWF1, AT2G26975, T21P5.6, PGY2, PGY2, F6E13.25, MGH6.15, F2E2.13, PLDALPHA1, SUC1, BGAL9, PTR2, SAHH2, T13C7.4, VHA-A2, …	1.28002	0.000223309	cellular_component	136
1-aminocyclopropane-1-carboxylate synthase activity	Group	58	58	5	IDI4, Os07g0108300, ACS10, AOAT2, SUR1	-3.7009	0.0117254	molecular_function	208
2 iron, 2 sulfur cluster binding	Group	106	106	16	T6B20.11, AAO2, AT3G21460, CH1, ATFD3, F10O3.16, AAO4, TIC55, BIO2, AAO3, F26A9.12, GRX4, CXIP2, MOM, FED_A, T9G5.4	1.02403	0.025901	molecular_function	158
alpha-amylase activity	Group	25	25	5	Os01g0715400, Os05g0393700, ISA1, Os04g0403300, Os06g0367100	-6.19332	0.0246342	molecular_function	207
aspartyl esterase activity	Group	141	141	14	AT3G10720, F4L23.27, AT3G43270, PPME1, YUP8H12.7, F22D16.20, F13K3.11, PME3, Os10g0407000, Os01g0254300, PME1, AT3G17060, T9J22.11, PME	1.5072	0.0420654	molecular_function	194
calcium channel activity	Group	24	24	10	GLR2.3, GLR2, GLR2.7, GLR3.3, GLR2.8, GLR3.4, GLR2.9, GLR3.5, GLR2.2, ACA1	-2.9303	0.000306654	molecular_function	168
calcium-dependent phospholipid binding	Group	33	33	5	ANNAT1, ANN5, BON3, ANNAT3, ANNAT4	1.58897	0.0169475	molecular_function	159
carbohydrate transmembrane transporter activity	Group	92	92	38	AT3G20460, F22H5.6, ATPT2, MGH6.18, PHT4;2, AT3G20660, F7G19.20, T22H22.15, T12H1.11, ATPLT5, SUC1, INT2, PHT4;1, F7G19.23, INT1, T18K17.11, F18O14.22, T7A14.10, UNE2, Os02g0274900, T14N5.7, ATSUC7, F3O9.19, SUC2, F15M4.7, F7H1.14, F5H14.25, YUP8H12R.2, STP1, T9J23.17, TMT1, F9H16.16, T9I22.17, ZIFL2, SUT2, SUT4, F1N21.12, F12K21.8	-1.51121	0.0168357	molecular_function	167
cation binding	Group	625	625	48	BGLU17, AT3G24330, Os05g0393700, T1P2.13, ISA1, BGLU40, T25M19.1, F3F19.15, HEXO2, BGLU46, T6J19.7, F9L11.6, RXF12, BGAL9, AT1G11820, SBE2.1, T1B9.1, BGLU11, BAM6, HEXO3, BGAL16, D-enzyme, AT3G15800, BGAL1, F16F14.27, BGL01, BGLU45, ATFUC1, Os10g0465700, BGAL5, BGLU1, AT3G13560, BGAL17, Os04g0403300, F13O11.7, T9J22.27, T8O11.20, AT3G11040, Os06g0367100, F5H14.35, BGAL8, F10A12.18, ATXYN2, BAM7, …	1.35153	0.000296687	molecular_function	161
cellulase activity	Group	29	29	7	GUN17, ATCEL3, AtGH9C2, GUN16, GLU3, GUN24, CEL2	3.84711	0.0200112	molecular_function	206
chromatin binding	Group	88	88	15	CMT1, CMT3, PKL, VIM1, HMGB3, HMGB2, NRP2, SYD, F16B3.14, CAO, BSH, PRAF1, T14P4.28, T6C23.9, CHR5	1.55703	0.0337661	molecular_function	157
copper ion binding	Group	532	532	86	AT3G09200, HSP60-2, ARPN, GSTF9, CPN10, SCSb, AT3G24450, F13D4.2, ANNAT1, ETFALPHA, SKS5, MLP328, MT2A, mtLPD1, T2D23.3, F1N19.21, MMSDH, GR-RBP5, SKS6, Os08g0327400, F23N19.18, LAC6, HMA5, LPR2, Os09g0446800, HSP60, LAC7, ENO1, MHK10.21, Os03g0833100, GLN1.3, CYTC-1, F1O11.9, T8L23.18, GAPC2, F7D8.19, F27M3.28, Os08g0559600, Os05g0573200, IRX12, COX6b, F24B9.13, RFNR2, F15K20.17, F27M3.11, Os04g…	1.38112	0.00120288	molecular_function	163
cyclin-dependent protein kinase activity	Group	48	48	12	CDKB1;2, CYCA3;2, CDKB2;2, CYCB3;1, CDT1A, CKS1, CKS2, CYCP4;1, SDS, CYCP2;1, CYCP3;1, CDKD1;3	2.09032	0.00449326	molecular_function	188
cyclin-dependent protein kinase regulator activity	Group	30	30	9	CYCB1;4, CYCB2;4, CYCA2;4, CYCA3;4, CYCD1;1, CKS1, CYCA1;1, CYCB2;1, CKS2	2.58005	0.000160604	molecular_function	177
cysteine-type endopeptidase activity	Group	185	185	14	AT1G02305, F3K23.19, DELTA-VPE, DEK1, BETA-VPE, T6A9.28, UBP19, F28N24.27, XCP2, RD21, AMC1, YUP8H12R.4, XBCP3, F22O13.24	-1.33606	0.000629382	molecular_function	201
DNA-dependent ATPase activity	Group	46	46	14	TOPII, F16F14.6, MCM8, DMC1, T12C22.19, AT2G07690, MCM2, RAD51D, RAD51B, CHR11, RAD51C, F3P11.9, RECA3, YUP8H12R.33	2.25828	0.0356208	molecular_function	202
electron carrier activity	Group	1759	1759	145	CYP96A1, CYP71B23, FRO2, CYP72A8, CYP711A1, ARPN, CYP87A2, ATMLO14, CYP78A6, CYP76C4, CYP76C1, F13D4.2, T6B20.11, CYP71B4, ETFALPHA, CYP704A2, CYP71A18, CYP71B34, CYP71B7, AAO2, CYP712A1, CYP71B2, F1N19.21, AT3G21460, CYP722A1, ATFD3, CYP71B35, ACHT4, NIA2, BAS1, CYP77B1, CYP71B29, CYP76C2, CYP94C1, CYP88A3, PGR5, CYP76C3, CYP71B19, Os01g0235900, CYP71B6, CYP86A8, CYP71B9, F10O3.16, CDSP32, AAO4,…	1.09452	4.13658e-05	molecular_function	153
endopeptidase activity	Group	37	37	17	PAC1, PBG1, PBE1, PAE2, PaB1, PBC2, FACE2, PaA2, PAE1, PAF2, PBB1, F12F1.24, PBD1, PAG1, AT3G26340, DEG15, YUP8H12R.19	1.15668	0.00845185	molecular_function	199
enzyme inhibitor activity	Group	297	297	19	AT3G10720, F4L23.27, AT3G43270, AT3G36659, F23N19.27, F22D16.20, T14P4.25, PME3, AT3G17130, C/VIF1, TRXF1, TRX-M4, F23N19.14, Os01g0254300, PME1, AT3G17150, T9J22.11, PME, T8O11.22	1.06388	0.0223458	molecular_function	176
extracellular-glutamate-gated ion channel activity	Group	50	50	9	GLR2.3, GLR2, GLR2.7, GLR3.3, GLR2.8, GLR3.4, GLR2.9, GLR3.5, GLR2.2	-3.27875	0.000121908	molecular_function	170
glucuronosyltransferase activity	Group	9	9	6	T16E15.5, F3F9.19, AT1G22380, T16E15.2, AT1G22360, FRA8	-3.07917	0.001918	molecular_function	182
heme binding	Group	1557	1557	107	CYP96A1, F14J22.19, CYP71B23, CYP72A8, Os12g0448900, F25P22.10, CYP711A1, F14L17.32, CYP87A2, CYP78A6, CYP76C4, CAT1, CYP76C1, CYP71B4, AHB1, CYP704A2, CYP71A18, CYP71B34, F27C12.28, CYP71B7, CYP712A1, CYP71B2, PER21, T26J13.7, CYP722A1, CYP71B35, NIA2, BAS1, CYP77B1, CYP71B29, CYP76C2, CYP94C1, CYP88A3, CYP76C3, CYP71B19, CYP71B6, CYP86A8, CB5LP, CYP71B9, NIR1, CYP71A12, CYTC-1, CYP51G1, CYP72A1…	1.21188	8.18139e-06	molecular_function	164
hydrogen ion transporting ATP synthase activity, rotational mechanism	Group	107	107	5	AT1G51650, T21L14.5, VHA-B1, VMA10, VHA-A	-7.5221	0.0277442	molecular_function	171
hydrolase activity, hydrolyzing O-glycosyl compounds	Group	817	817	60	BGLU17, AT3G26720, AT3G24330, INV6, T1P2.13, BGLU40, CWINV5, GUN17, T25M19.1, T23J18.21, F3F19.15, HEXO2, ATCEL3, AtGH9C2, GUN16, BXL2, BGLU46, T6J19.7, F28K19.27, F9L11.6, RXF12, BGAL9, AT1G11820, SBE2.1, T1J8.5, VAC-INV, XTH33, T1B9.1, XYL1, T6B13.14, BGLU11, BGAL16, XTR2, ATSIP1, GLU3, AT3G15800, F16F14.27, BGL01, BGLU45, GUN24, BGAL5, AT3G13560, BGAL17, F13O11.7, T9J22.27, T8O11.20, F5H14.35,…	1.82736	6.45879e-06	molecular_function	204
intracellular ligand-gated ion channel activity	Group	21	21	9	GLR2.3, GLR2, GLR2.7, GLR3.3, GLR2.8, GLR3.4, GLR2.9, GLR3.5, GLR2.2	-3.27875	0.000121908	molecular_function	169
ionotropic glutamate receptor activity	Group	50	50	9	GLR2.3, GLR2, GLR2.7, GLR3.3, GLR2.8, GLR3.4, GLR2.9, GLR3.5, GLR2.2	-3.27875	0.000121908	molecular_function	210
iron ion binding	Group	575	575	104	CYP96A1, CYP71B23, FRO2, CYP72A8, CYP711A1, CYP87A2, ATMLO14, CYP78A6, CYP76C4, LOX6, CYP76C1, CYP71B4, GA2OX2, CYP704A2, CYP71A18, CYP71B34, CYP71B7, AAO2, CYP712A1, CYP71B2, CH1, CYP722A1, CYP71B35, CYP77B1, CYP71B29, CYP76C2, CYP76C3, CYP71B19, CYP71B6, CYP71B9, AAO4, GA2OX1, F7D19.25, CYP71A12, ATRBOH_F, CYP72A13, SMO2-1, MIOX2, CYP71B16, T6A9.15, CYP89A5, CYP79B3, AT3G19000, CYP94D1, CYP71B2…	1.12119	0.000167389	molecular_function	162
kinase activity	Group	1152	1152	297	AtRLP35, F22O13.7, AT3G08870, T4O24.8, F27L4.5, CDKB1;2, PPCK1, CDKB2;2, F10A5.16, AT2G35400, F15H21.13, F20B24.6, PID, AtRLP32, F20M17.8, F19K19.4, T4O24.7, F11A6.9, F22G5.7, CKL10, AT3G08680, T2E12.5, WNK6, T28P6.6, AtRLP34, ANP3, AT3G26700, AT3G15680, T4O24.2, F26A9.10, TMKL1, AtRLP26, AtRLP19, T28P6.1, EMB1187, T23J18.8, F23M19.5, AtRLP22, T6P5.14, T5I8.2, T32E8.5, T20D16.17, CPK20, F5O11.21,…	1.01125	0.0358138	molecular_function	186
lipoxygenase activity	Group	34	34	7	Os12g0448900, LOX6, RD20, Os03g0700700, LOX5, LOX3, F12B7.11	1.49421	0.00924731	molecular_function	193
methyl indole-3-acetate esterase activity	Group	25	25	11	F17K2.13, MES1, F14J22.12, AT3G27320, F16N3.25, F14J22.11, T4M8.1, MES17, MES7, T29M8.6, F24J5.14	1.71631	0.0481929	molecular_function	197
methyl jasmonate esterase activity	Group	23	23	9	F17K2.13, MES1, F14J22.12, AT3G27320, F16N3.25, F14J22.11, T4M8.1, T29M8.6, F24J5.14	1.89451	0.0371531	molecular_function	195
microtubule motor activity	Group	155	155	25	ZCF125, HIK, F26G5.1, Os03g0587200, F3G5.21, T9I22.5, F2H17.19, POK2, T20H2.17, POK1, T9N14.6, F2P9.27, F26F24.7, AT3G16060, AT3G10180, T30B22.20, KINESIN-12B, F2K11.1, ARK3, KINESIN-13A, TES, F25I16.11, AT3G12020, ARK2, F8K7.17	3.06318	3.05694e-05	molecular_function	203
monooxygenase activity	Group	1016	1016	73	CYP96A1, CYP71B23, CYP72A8, CYP711A1, F20D22.5, CYP87A2, CYP78A6, CYP76C4, FMO1, CYP76C1, CYP71B4, CYP704A2, CYP71A18, CYP71B34, CYP71B7, CYP712A1, CYP71B2, CYP722A1, CYP71B35, CYP77B1, CYP71B29, CYP76C2, CYP88A3, CYP76C3, CYP71B19, CYP71B6, CTF2A, CYP71B9, CYP71A12, CYP72A13, CYP71B16, CYP89A5, CYP79B3, CYP94D1, CYP71B24, CYP72A15, CYP71B17, T9L24.44, FMO_GS-OX5, CYP81D6, CYP94B2, CYP76C5, CYP71…	1.15301	0.000103166	molecular_function	190
NADH dehydrogenase (ubiquinone) activity	Group	164	164	8	Os03g0129900, ATMLO14, ArthMp086, ArthMp086, T17B22.21, T8K22.19, YUP8H12R.37, T18C6.13	-1.95214	0.0262738	molecular_function	192
oxidoreductase activity	Group	1619	1619	170	F16P2.47, AT3G15870, MPPBETA, T13D8.29, T2D23.5, F20D22.5, F14M4.3, T17B22.23, ALDH7B4, F28B23.3, AT3G15290, FMO1, F14G24.9, TSO2, SKS5, ATA1, T23E18.9, AT3G21420, F8A5.25, F5I6.7, F23H11.27, F14G24.7, NADO1, F28H19.7, SKS6, F12K11.2, Os08g0327400, F19D11.4, F13M22.4, T16N11.5, LPR2, F22C12.5, AT3G26770, SRG1, F6N18.16, F14J9.6, F21B7.39, Os03g0833100, TIC55, T8P21.32, AT3G12900, SMO2-1, F3G5.3, …	1.15484	0.00744643	molecular_function	175
oxygen binding	Group	238	238	73	CYP96A1, CYP71B23, CYP72A8, CYP711A1, CYP87A2, CYP78A6, CYP76C4, CYP71B4, AHB1, CYP704A2, CYP71A18, CYP71B34, CYP71B7, CYP712A1, CYP71B2, CYP722A1, CYP71B35, BAS1, CYP77B1, CYP71B29, CYP76C2, CYP94C1, CYP88A3, CYP76C3, CYP71B19, CYP71B6, CYP86A8, CYP71B9, CYP71A12, CYP51G1, CYP72A13, CYP71B16, F10D13.15, CYP89A5, CYP79B3, CYP94D1, CYP71B24, CYP72A15, CYP97A3, CYP71B17, T9L24.44, CYP81D6, CYP94B2,…	1.20666	2.97321e-05	molecular_function	156
pectate lyase activity	Group	32	32	5	AT59, AT3G07010, AT3G27400, F12A21.12, T1G11.7	3.18498	0.0209702	molecular_function	209
pectinesterase activity	Group	345	345	23	AT3G10720, F4L23.27, AT3G43270, AT3G36659, PPME1, SKS6, F23N19.27, YUP8H12.7, F22D16.20, F13K3.11, T14P4.25, PME3, AT3G17130, C/VIF1, F23N19.14, Os10g0407000, Os01g0254300, PME1, AT3G17150, AT3G17060, T9J22.11, PME, T8O11.22	1.40468	0.00802224	molecular_function	196
peroxidase activity	Group	476	476	24	F14J22.19, Os12g0448900, F25P22.10, F14L17.32, ANNAT1, F27C12.28, F8A5.25, PER21, T26J13.7, ATRBOH_F, RCI3, AT3G28200, PAP17, T29M8.10, F27F5.6, F14O23.6, T19F11.3, TPX1, ATPER1, F14L17.33, F14M13.18, ATPRX_Q, T14G11.18, PRXIIF	1.12426	0.0278853	molecular_function	191
polygalacturonase activity	Group	149	149	13	AT1G70370, F3F20.10, T6A9.22, AT3G07850, MFE16.14, QRT2, F8A5.12, Os05g0542800, F21D18.18, Os11g0658800, Os09g0439400, F25P12.85, F28C11.9	1.67125	0.0153043	molecular_function	205
purine base transmembrane transporter activity	Group	24	24	7	PUP5, AT3G10960, PUP2, Os05g0556800, PUP1, PUP3, PUP11	-2.16451	0.00299052	molecular_function	173
quercetin 4'-O-glucosyltransferase activity	Group	8	8	5	DOGT1, UGT88A1, UGT73C6, UGT74F1, UGT89B1	1.7598	0.00652029	molecular_function	184
quercetin 7-O-glucosyltransferase activity	Group	17	17	8	UGT73B4, DOGT1, UGT84B1, UGT88A1, UGT73C6, UGT74F1, UGT89B1, UGT71C4	1.7598	0.000550049	molecular_function	183
ribonuclease H activity	Group	46	46	5	T13O15.5, T23E23.25, T27I1.2, F13D4.60, T1O3.17	-1.82181	0.00416612	molecular_function	198
RNA-directed DNA polymerase activity	Group	208	208	10	F13P17.16, AT3G25270, AT3G09510, T8K22.18, F11I4.11, T8K22.5, T1O3.17, F14M13.16, T1P2.4, F1M20.3	-1.3865	0.00929525	molecular_function	189
sequence-specific DNA binding transcription factor activity	Group	3014	3014	471	HB-2, ANAC044, TCP12, MUTE, STM, TOPII, KNAT6, T19E23.10, ERF1, BZIP34, CUC3, F28P22.24, HB-3, VND7, F2H15.11, RAP2.7, F17J6.20, WRKY14, ABF1, T14P1.14, HDG11, LAS, ANAC025, AT3G30530, MYB105, MGH6.1, NF-YA2, ANAC036, ANAC057, F16M19.21, DEL3, AT3G21330, HSFB4, SPL4, T27A16.24, AGL20, F24O1.3, ATHB4, ZFP7, IAA19, ANAC061, WOX4, TSO1, F6F22.16, T3K9.10, T9N14.4, INO, TLP8, MYB62, AT1G25550, SHN1, …	1.15973	0.0194509	molecular_function	154
structural constituent of ribosome	Group	1344	1344	133	F9C22.9, AT3G16780, RPL18, P40, AT3G09200, AT1G58684, F5G3.12, F19K6.12, AT3G22230, F2P9.7, F1O17.6, AT1G29965, F26F24.28, T12I7.3, RPS18C, RPS18C, RPL27AB, F1C9.13, F15K20.19, F20D23.22, AT3G11510, F2E2.18, F22D22.3, F17L21.19, AT3G13580, AT3G20260, F13M22.10, RPL3B, EMB2171, EMB2171, PGY2, PGY2, F6E13.25, AT3G16080, F11I4.1, F13P17.34, F22D22.19, AT3G24830, F6F22.23, F18C1.17, F5J6.12, T2P11.7,…	1.68181	3.14805e-09	molecular_function	155
sugar binding	Group	394	394	36	AT3G08870, T28P6.6, T28P6.1, T23J18.8, F23M19.5, F9K20.10, BGAL9, ARK1, T1F9.14, T1F9.11, CRT1, F9K20.12, T20K24.15, F9K20.9, T12M4.8, BGAL16, F20P5.16, T28P6.2, ARK2, BGAL1, T1F9.7, AT3G24090, RLK, F17F16.20, T25B24.4, F24P17.7, SD1-13, CRT3, BGAL8, F16P2.37, CES101, F19K6.8, F16P2.40, GALT1, T16N11.4, T1F9.15	-1.24505	0.0125813	molecular_function	165
sugar:hydrogen symporter activity	Group	114	114	40	AT3G20460, F22H5.6, ATPT2, MGH6.18, PHT4;2, AT3G20660, F7G19.20, T22H22.15, T12H1.11, ATPLT5, SUC1, INT2, PHT4;1, F7G19.23, INT1, F18O14.22, T7A14.10, UNE2, Os02g0274900, T14N5.7, ATSUC7, F3O9.19, SUC2, F15M4.7, F7H1.14, F5H14.25, YUP8H12R.2, STP1, T9J23.17, AT2G43235, T17A11.9, F14B2.18, TMT1, F9H16.16, T9I22.17, ZIFL2, SUT2, SUT4, F1N21.12, F12K21.8	-1.48509	0.0427211	molecular_function	172
sulfotransferase activity	Group	86	86	7	SOT17, F19B11.22, F3H9.17, SOT16, SOT18, ST, ST4B	2.18666	0.00200713	molecular_function	178
threonine-type endopeptidase activity	Group	84	84	14	PAC1, PBG1, PBE1, PAE2, PaB1, PBC2, PaA2, PAE1, PAF2, PBB1, PBD1, PAG1, AT3G26340, YUP8H12R.19	1.42858	0.00565974	molecular_function	200
transferase activity, transferring hexosyl groups	Group	672	672	51	Os01g0805500, F14N23.30, F3F20.12, UGT74D1, Os03g0757000, F20M17.17, T16E15.5, F3F9.19, F6F3.19, T16E15.2, F9L11.10, AT3G21790, GATL3, F3F20.13, AT1G22360, LGT8, UGT74F2, F12A24.7, T20K9.11, GOLS2, UGT74F1, F13K3.18, F13K3.17, XXT5, YUP8H12.22, T9I22.3, UGT89B1, GAUT9, AT3G21760, QUA1, PARVUS, F12M16.19, GAUT10, F16B22.15, T27A16.19, F5I6.4, F24P17.7, F12F1.28, T22F11.11, EBS1, AT3G11340, F13O11.…	1.19475	0.0148235	molecular_function	180
transmembrane receptor protein serine-threonine kinase activity	Group	12	12	5	BRL2, F20P5.3, TMK1, SERK1, ARK2	1.90796	0.00556826	molecular_function	187
transmembrane transporter activity	Group	30	30	12	AT3G10960, F13P17.3, F5H14.19, SC3, F2J10.15, F15K20.9, T25M19.4, T2K10.8, T10O24.16, T28P6.15, T12O21.5, PDE135	1.56165	0.0426712	molecular_function	166
ubiquitin protein ligase binding	Group	39	39	7	HSP70, ARK1, CUL3A, APC2, ARK2, AAO3, SD1-13	-1.39161	0.0314407	molecular_function	160
UDP-glucosyltransferase activity	Group	55	55	13	UGT73B4, UGT71B1, HEXO2, UGT73C6, UGT73B5, URH2, F3F20.13, UGT74F2, UGT73C1, UGT74F1, UGT75B1, UGT89B1, UGT71C4	-1.68659	0.000225784	molecular_function	181
UDP-glycosyltransferase activity	Group	110	110	39	Os01g0805500, UGT73B4, DOGT1, F14N23.30, UGT84B1, UGT74D1, Os03g0757000, F20M17.17, UGT71B1, UGT78D1, UGT88A1, Os04g0249500, T16E15.5, F3F9.19, SuS1, F6F3.19, UGT73C6, AT3G21790, UGT73B5, F3F20.13, AT1G22360, UGT74F2, F12A24.7, UGT73C1, UGT74F1, F13K3.18, F13K3.17, UGT75B1, UGT89B1, AT3G21760, T27A16.19, UGT71D1, AT3G11340, UGT74B1, UGT71C5, Os04g0525100, UGT72B3, UGT71B6, UGT71C3	-1.42342	5.34425e-06	molecular_function	179
water channel activity	Group	37	37	9	PIP2;8, DELTA-TIP, TIP4;1, GAMMA-TIP, BRX, PIP1C, SIP1A, PIP1B, NIP6;1	2.3961	0.00399279	molecular_function	174
xyloglucan:xyloglucosyl transferase activity	Group	102	102	6	T23J18.21, T1J8.5, XTH33, T6B13.14, XTR2, XTR4	2.40845	0.0296872	molecular_function	185

## Sheet: Increased transcripts
Gene Set Enrichment Analyses of increased transcripts in response to glyphosate treatment
Name	Type	Total Entities	Expanded # of Entities	# of Measured Entities	Measured Entities	Median change	p-value	Gene Set Category	#
Cutin biosynthesis	Pathway	12	38	5	F20D22.5, FMO1, CYP86A8, CYP79B3, T1G11.14	2.74969	0.0130782	AraCyc	1
Sphingolipid biosynthesis (plants)	Pathway	39	483	93	UGT73B4, DOGT1, F14N23.30, CYP76C1, KCS3, Os03g0757000, CYP71B4, UGT71B1, CSLD5, UGT78D1, CYP71B34, CYP71B7, CYP71B2, CYP71B35, CYP71B23, F6F3.19, CYP71B29, CYP76C3, F9L11.10, GATL3, F3F20.12, CYP71B9, T16E15.2, AT3G26935, CYP76C4, CYP71A12, F10D13.9, CYP76C2, AT1G22360, LGT8, FRA8, CYP71B16, UGT88A1, KCS7, CYP71B24, CSLC04, UGT74F1, T16E15.5, CSLD3, F4P9.41, KCS1, CYP71B17, CSLC08, UGT75B1, YUP8…	1.7527	0.0038903	AraCyc	2
Camalexin biosynthesis	Pathway	11	37	5	F20D22.5, FMO1, CYP86A8, CYP79B3, T1G11.14	2.74969	0.0130782	AraCyc	3
Ferulate and sinapate biosynthesis	Pathway	15	45	6	F20D22.5, FMO1, CYP86A8, ALDH2C4, CYP79B3, T1G11.14	2.74969	0.00682545	AraCyc	4
Superpathway of carotenoid biosynthesis	Pathway	23	110	22	CYP76C1, CYP71B4, CYP71B34, CYP71B7, CYP71B2, CYP71B35, CYP71B23, CYP71B29, CYP76C3, CYP71B9, CYP76C4, CYP71A12, CYP76C2, CYP71B16, CYP71B24, CYP71B17, CYP71B26, CYP71B6, FAD3, FAD2, CYP71B36, CYP98A3	2.49899	3.3348e-05	AraCyc	5
Glucosinolate biosynthesis from homomethionine	Pathway	28	57	10	F20D22.5, FMO1, CYP86A8, SOT16, SOT18, ST, CYP79B3, SOT17, T1G11.14, F12K11.24	2.18666	0.0108725	AraCyc	6
Xanthophyll cycle	Pathway	12	85	20	CYP76C1, CYP71B4, CYP71B34, CYP71B7, CYP71B2, CYP71B35, CYP71B23, CYP71B29, CYP76C3, CYP71B9, CYP76C4, CYP71A12, CYP76C2, CYP71B16, CYP71B24, CYP71B17, CYP71B26, CYP71B6, CYP71B36, CYP98A3	2.59415	1.12486e-05	AraCyc	7
Brassinosteroid biosynthesis I	Pathway	29	201	36	F20D22.5, FMO1, CYP76C1, CYP71B4, CYP71B34, CYP71B7, CYP71B2, CYP71B35, CYP71B23, CYP71B29, CYP76C3, CYP86A8, CYP71B9, CYP76C4, CYP71A12, CYP76C2, CYP71B16, CYP79B3, CYP71B24, Os09g0526700, UXS-6, CYP71B17, CYP71B26, CYP71B6, F11A3.9, F1P15.9, UXS-3, CYP71B36, T1G11.14, Os12g0137200, Os06g0623300, Os01g0978400, Os09g0504000, Os04g0576800, CYP98A3, Os01g0851600	2.16216	0.000366312	AraCyc	8
IAA biosynthesis I	Pathway	31	78	10	TAA1, F20D22.5, FMO1, CYP86A8, CYP79B3, TDC1, AAO2, T1G11.14, AAO3, AAO4	2.16216	0.0426772	AraCyc	9
Glucosinolate biosynthesis from phenylalanine	Pathway	25	54	9	F20D22.5, FMO1, CYP86A8, SOT16, SOT18, ST, CYP79B3, SOT17, T1G11.14	2.18666	0.00411025	AraCyc	10
Glucosinolate biosynthesis from tryptophan	Pathway	28	57	9	F20D22.5, FMO1, CYP86A8, SOT16, SOT18, ST, CYP79B3, SOT17, T1G11.14	2.18666	0.00411025	AraCyc	11
Brassinosteroid biosynthesis II	Pathway	18	190	36	F20D22.5, FMO1, CYP76C1, CYP71B4, CYP71B34, CYP71B7, CYP71B2, CYP71B35, CYP71B23, CYP71B29, CYP76C3, CYP86A8, CYP71B9, CYP76C4, CYP71A12, CYP76C2, CYP71B16, CYP79B3, CYP71B24, Os09g0526700, UXS-6, CYP71B17, CYP71B26, CYP71B6, F11A3.9, F1P15.9, UXS-3, CYP71B36, T1G11.14, Os12g0137200, Os06g0623300, Os01g0978400, Os09g0504000, Os04g0576800, CYP98A3, Os01g0851600	2.16216	0.000366312	AraCyc	12
Homogalacturonan degradation	Pathway	9	208	23	AT3G10720, AT1G70370, SKS6, F3F20.10, F8A5.12, YUP8H12.7, T6A9.22, F22D16.20, F13K3.11, PME3, MFE16.14, QRT2, Os05g0542800, Os10g0407000, F21D18.18, Os11g0658800, Os09g0439400, Os01g0254300, PME1, F28C11.9, AT3G17060, T9J22.11, PME	2.22045	0.00586665	AraCyc	13
Lysine biosynthesis	Pathway	32	46	6	F10B6.22, Os02g0171100, AK3, LYSA, AGPR, Os04g0574800	2.66117	0.0276923	AraCyc	14
Cellulose biosynthesis	Pathway	10	99	14	GUN17, CSLD5, ATCEL3, AtGH9C2, GUN16, RGP1, CSLC04, CSLD3, CSLC08, GUN24, CSLC06, CSLB03, CESA9, CEL2	2.06362	0.00297669	AraCyc	15
Salicylic acid biosynthesis	Pathway	23	65	8	F20D22.5, FMO1, CYP86A8, PAL1, CYP79B3, mitochondrion VDAC, T1G11.14, OPCL1	2.70833	0.0330353	AraCyc	16
Oxidative ethanol degradation III	Pathway	15	33	7	Os03g0305000, ALDH2C4, CAT3, APX1, ALDH3H1, ALDH7B4, AAE18	2.00816	0.033033	AraCyc	17
Antheraxanthin and violaxanthin biosynthesis	Pathway	12	85	20	CYP76C1, CYP71B4, CYP71B34, CYP71B7, CYP71B2, CYP71B35, CYP71B23, CYP71B29, CYP76C3, CYP71B9, CYP76C4, CYP71A12, CYP76C2, CYP71B16, CYP71B24, CYP71B17, CYP71B26, CYP71B6, CYP71B36, CYP98A3	2.59415	1.12486e-05	AraCyc	18
Glucosinolate biosynthesis from dihomomethionine	Pathway	37	69	10	F20D22.5, FMO1, CYP86A8, SOT16, SOT18, ST, CYP79B3, SOT17, T1G11.14, FMO_GS-OX3	2.18666	0.0155985	AraCyc	19
Glucosinolate biosynthesis from hexahomomethionine	Pathway	32	64	10	F20D22.5, FMO1, CYP86A8, SOT16, SOT18, ST, CYP79B3, SOT17, T1G11.14, FMO_GS-OX3	2.18666	0.0155985	AraCyc	20
Glucosinolate biosynthesis from pentahomomethionine	Pathway	31	63	10	F20D22.5, FMO1, CYP86A8, SOT16, SOT18, ST, CYP79B3, SOT17, T1G11.14, FMO_GS-OX3	2.18666	0.0155985	AraCyc	21
Glucosinolate biosynthesis from tetrahomomethionine	Pathway	30	62	10	F20D22.5, FMO1, CYP86A8, SOT16, SOT18, ST, CYP79B3, SOT17, T1G11.14, FMO_GS-OX3	2.18666	0.0155985	AraCyc	22
Glucosinolate biosynthesis from trihomomethionine	Pathway	32	64	10	F20D22.5, FMO1, CYP86A8, SOT16, SOT18, ST, CYP79B3, SOT17, T1G11.14, FMO_GS-OX3	2.18666	0.0155985	AraCyc	23
Oxidative ethanol degradation I	Pathway	14	82	15	Os03g0305000, F6N18.16, ALDH2C4, Os03g0833100, ABA2, F12K8.22, ALDH3H1, F12K8.21, ADH1, YBR159, ALDH7B4, Os02g0503500, AAE18, Os09g0459800, Os11g0265400	1.92639	0.0419427	AraCyc	24
Cytokinins Signaling	Pathway	55	61	9	CKX1, ARR3, AHP1, ATRR3, WOL, AHP6, CKI1, Os02g0244700, AHP5	1.97509	0.0446855	Ariadne Pathways	28
Plant Growth Auxin Signaling	Pathway	70	87	23	STM, PID, IAA19, AP1, MP, AFO, PIN1, LBD16, PLDALPHA1, SERK1, ARF6, SKP1, CLV1, PHYA, AUX1, CRY2, GL2, ETT, ARF1, IAR3, ARF19, ARF11, IAA7	1.9924	0.0314691	Ariadne Pathways	29
anther development	Group	18	18	7	ARPN, NUB, RPK2, LOX6, LOX3, CER1, EFS	1.87917	0.0309385	biological_process	59
carbohydrate metabolic process	Group	1173	1173	94	BGLU17, AT3G24330, INV6, T1P2.13, CWINV5, T25M19.1, T23J18.21, F18B13.24, F3F19.15, ATCEL3, AtGH9C2, GUN16, BXL2, T6J19.7, F28K19.27, F3F20.10, F8A5.12, F9L11.6, Os02g0171100, RXF12, AT1G11820, T28K15.4, T6A9.22, T1J8.5, VAC-INV, T1B9.1, T24I21.20, MFE16.14, T6B13.14, QRT2, F25A4.24, Os03g0659300, HEXO3, BGAL16, BGLU46, AT3G26720, AT3G17940, ATSIP1, AT3G15800, BGAL1, F16F14.27, BGL01, BGLU45, GUN…	1.67787	0.0278832	biological_process	58
cell cycle	Group	179	179	29	F13E7.24, SYP111, T5I8.14, CYCB1;4, CYCB2;4, CYCA3;2, PATL1, CYCB3;1, CYCA2;4, DEL3, CDT1A, CYCJ18, CYCA3;4, CYCD1;1, ADL1C, CYCA1;1, T5M16.21, CKS2, CYCP4;1, BSH, CDC48C, CDC5, KEU, CDC48B, T9N14.8, F9K20.19, CYCP3;1, PATL2, LIG1	2.48676	0.000187161	biological_process	35
cell division	Group	240	240	53	AT3G25980, SYP111, T5I8.14, CYCB1;4, ETG1, CYCB2;4, CYCA3;2, MAP65-5, CDC45, PATL1, CYCB3;1, CYCA2;4, EDE1, CYCJ18, CKS1, TSK, AHP1, VIM1, CYCA3;4, E2FC, T26B15.15, CYCD1;1, ADL1C, CYCA1;1, ZYP1a, PLDEPSILON, CKS2, CYCP4;1, APC2, SGA2, SDS, AT3G10220, F12K11.7, T30D6.20, AT3G11450, CDC48C, T7F6.26, GRP23, Os11g0545700, MAP65-8, HBT, KEU, CDC48B, TPS1, T9N14.8, F9K20.19, CYCP3;1, PATL2, CDKD1;3, W…	2.09032	0.000328652	biological_process	36
cellular cell wall organization	Group	460	460	62	AT3G10720, GUN17, CSLD5, HPT1, ATCEL3, AtGH9C2, GUN16, AT3G22800, F3F20.10, F8A5.12, F9L11.6, YUP8H12.7, T6A9.22, F22D16.20, RGP1, F13K3.11, GATL3, PME3, T1J8.5, FT1, AT3G24480, LGT8, MFE16.14, FRA8, T6B13.14, IRX9, CSLC04, CSLD3, CSLC08, GUN24, Os05g0542800, CSLC06, F21D18.18, CALS5, Os11g0658800, CSLB03, QUA1, Os09g0439400, PARVUS, Os01g0254300, F13O11.7, GN, T22C5.4, GAUT10, GAUT7, PME1, CESA9…	1.74716	0.00211742	biological_process	40
cellular glucan metabolic process	Group	103	103	5	T23J18.21, T1J8.5, XTH33, T6B13.14, XTR4	2.40845	0.0340991	biological_process	52
cellulose catabolic process	Group	29	29	6	GUN17, ATCEL3, AtGH9C2, GUN16, GUN24, CEL2	3.9098	0.0206633	biological_process	57
cytoskeleton organization	Group	43	43	5	PRF5, VLN1, PRF1, MAP70-2, VLN2	2.80422	0.0161999	biological_process	45
defense response	Group	1176	1176	97	F10B6.37, NDR1, PDR12, AGO7, AT1G12663, AT3G20820, ERF1, F2P24.4, MLP328, RPS5, MLP423, F26H11.14, AT3G14460, BSMT1, ERF13, T6J19.7, ERF12, MLP43, F9L11.6, LCR69, AtRLP11, PAL1, RDR1, AT1G58807, T3P18.19, T29E15.17, F10D13.24, RFL1, CW9, F7A10.7, MLP28, MLO4, AT3G26460, F23H11.10, ST, CYP79B3, T15M6.17, F19I3.16, Os03g0700700, T3K9.17, ATL6, ADR1, RPM1, AGO5, AtRLP33, LOX6, T29M8.10, LOX3, T1E4.3…	1.79434	0.00309203	biological_process	70
DNA endoreduplication	Group	21	21	5	CKS1, UVI4, E2FC, RHL1, TOP6B	3.01299	0.0456811	biological_process	51
DNA replication	Group	207	207	35	ETG1, RPA2, MCM8, TSO2, PCNA2, CDT1A, RNR1, ORC2, AT3G07800, PSF2, F10K1.2, STI, F16M19.6, F17L24.11, MCM2, RECQ4A, POLD4, AT3G18580, ORC4, T5M16.6, RECQL2, F4N21.14, ORC6, POLD2, CDC6, TIL1, ATHMG, EMB2411, AT3G09100, POLL, LIG1, EMB1968, PCNA1, Os06g0671700, RPA1A	1.95136	0.0039715	biological_process	53
DNA-dependent DNA replication initiation	Group	31	31	8	F16F14.6, MCM8, CDC45, MCM10, T12C22.19, AT2G07690, MCM2, PSF1	5.506	0.000114042	biological_process	55
double-strand break repair via homologous recombination	Group	19	19	7	RAD54, FAS1, RECQ4A, SGA2, ERCC1, SDS, RAD51C	1.9302	0.0285376	biological_process	49
hydrogen peroxide catabolic process	Group	97	97	12	F14L17.32, F27C12.28, PER21, CAT3, RCI3, F14J22.19, APX1, AT3G28200, F14O23.6, APX2, TAPX, F14M13.18	2.12141	0.0265275	biological_process	47
leaf development	Group	100	100	24	TAA1, AtGRF5, AtGRF3, AtGRF9, BARD1, AtGRF1, FAS1, SPL9, ACLA-1, Os02g0184200, RAV1, F27K7.6, FER4, RBR1, IBM1, PARVUS, UCH2, TWD1, DRL1, RPN12a, PLL5, ARF19, LFR, CYP90D1	1.76283	0.03438	biological_process	61
lipid transport	Group	430	430	20	T3P18.6, AT3G22142, F27O10.2, AT3G18280, DGD1, F12F1.2, T3P18.7, F4I1.11, ORP1D, F15K19.1, LTPG1, AT3G43720, ACBP4, ACBP6, F4L23.31, TGD1, T10O22.25, T30D6.12, TGD2, T8P21.22	2.78931	0.00959691	biological_process	30
microtubule-based movement	Group	189	189	27	ZCF125, HIK, F26G5.1, Os03g0587200, F3G5.21, T9I22.5, F2H17.19, POK2, T20H2.17, TUB5, POK1, T9N14.6, TUB7, TUA2, F2P9.27, AT3G16060, AT3G10180, T30B22.20, KINESIN-12B, F2K11.1, TUB1, ARK3, KINESIN-13A, TES, F25I16.11, AT3G12020, ARK2	3.28005	1.70997e-07	biological_process	50
microtubule-based process	Group	55	55	6	TUB5, TUB7, TUA2, TUA2, F26F24.7, NEK6	3.28005	0.000720116	biological_process	38
negative regulation of catalytic activity	Group	163	163	12	T6P5.12, AIR3, SDD1, SBTI1.1, SLP3, AT3G14240, MAG2.15, T20H2.6, F17M19.10, SBT3.3, T20H2.7, TRX-M4	2.63621	0.0279957	biological_process	34
organ morphogenesis	Group	22	22	6	F28P22.24, RAP2.7, PSK2, ATHB-15, T24D18.16, ABH1	3.35165	0.0196955	biological_process	60
oxidation-reduction process	Group	4071	4071	282	CYP96A1, CKX1, F20D22.5, F14L17.32, CYP87A2, F14M4.3, CYP78A6, T17B22.23, F28B23.3, FMO1, F14G24.9, CYP76C1, CYP71B4, PGDH, TSO2, SKS5, ATA1, F2P24.4, NCED3, GA2OX2, CYP71B34, F27C12.28, AT3G21420, CYP71B7, F5I6.7, T32G9.27, CYP71B2, RNR1, F23H11.27, F14G24.7, PER21, NADO1, F28H19.7, CYP71B35, CYP71B23, F10B6.22, SKS6, BAS1, CYP77B1, chlP, CYP71B29, Os08g0327400, CYP94C1, CYP88A3, F23N19.18, F19D…	1.61022	0.00544089	biological_process	56
plant-type cell wall loosening	Group	35	35	9	EXPA15, EXPA11, EXPA4, EXPA10, EXPA5, EXPA13, EXPA8, EXPB2, EXPA12	2.94288	0.000156396	biological_process	42
plant-type cell wall modification involved in multidimensional cell growth	Group	26	26	10	EXPA15, EXPA11, EXPA4, EXPA10, EXPA5, EXPA13, EXPA8, EXPB2, XTH33, KOB1	2.94288	0.000165049	biological_process	43
plant-type cell wall organization	Group	114	114	9	EXPA15, EXPA11, EXPA4, EXPA5, EXPA13, EXPA8, ER, EXPA12, FEI1	2.68734	0.00278895	biological_process	41
plant-type hypersensitive response	Group	54	54	10	NDR1, FMO1, RPS5, MYB30, RIN4, ADR1, RPM1, EBS1, NPR1, MKK4	2.36581	0.0367302	biological_process	48
polarity specification of adaxial-abaxial axis	Group	18	18	9	INO, AS2, AFO, BOP2, PHB, ER, AS1, HST, T22E19.6	2.17814	0.0334888	biological_process	62
protein polymerization	Group	73	73	5	TUB5, TUB7, TUA2, TUB1, F28N24.25	3.28005	0.0260351	biological_process	44
regulation of cell cycle	Group	84	84	24	CYCB1;4, CDKB1;2, CYCB2;4, CYCA3;2, TSO2, CYCB3;1, CYCA2;4, CYCJ18, CKS1, CYCA3;4, CYCD1;1, F10K1.2, CYCA1;1, CYCP4;1, SDS, RBR1, CDC6, T16E15.11, PIN1AT, CYCP3;1, RPN1A, CDKD1;3, PCNA1, T22E19.6	2.53235	0.00338331	biological_process	32
regulation of meristem structural organization	Group	18	18	9	STM, CDKB2;2, TSO1, TSK, BARD1, FAS1, CYP711A1, CLV1, POL	3.14004	0.000311937	biological_process	33
regulation of stomatal movement	Group	33	33	9	ROP2, HT1, PLA2-BETA, PLDALPHA1, CPK6, MYB61, CCR2, ETR1, AHA1	2.64543	0.0179333	biological_process	31
response to biotic stimulus	Group	80	80	11	F10B6.37, PDR12, MLP328, MLP423, MLP43, MLP28, MLO4, AT3G26460, ORA47, F10B6.35, Os01g0764400	2.43081	0.000257417	biological_process	65
response to brassinosteroid stimulus	Group	25	25	8	VND7, T5I8.2, BAS1, GASA1, RAV1, MIF1, ARL, TOP6B	2.8243	0.0273532	biological_process	66
response to cytokinin stimulus	Group	50	50	15	HB-3, VND7, ARR3, ARR16, RAP2.3, ARR12, CIPK3, POM1, ST4B, MIF1, HYL1, AHP6, RPN12a, TSD2, GCR1	1.82804	0.0195439	biological_process	67
response to light stimulus	Group	210	210	35	T14P1.14, KCS3, F10O3.17, GLR2.7, ROP2, AT3G22104, BAS1, NPY2, PLA2-BETA, KDR, MYB60, DWF1, ENO1, TUB1, CAT3, AT3G08570, KCS1, GLR2, CSD2, RPT2, ACBP4, T16N11.2, PPCK1, ALDH5F1, KCS10, KCS6, CRY2, HEMA1, C4HL, PIN3, GLR3.3, AT3G19850, F26G16.2, Os01g0851600, FED_A	1.90624	0.00887612	biological_process	69
response to water deprivation	Group	196	196	51	HVA22C, ANNAT1, NCED3, CSLD5, SHN1, F7G19.20, MYB60, ATHB-7, ABI5, RPK2, XF1, F23A5.6, ABA2, T8P21.32, RD21, Os02g0184200, ERD10, ERD15, ADR1, PIP1C, WOL, P5CS1, ANNAT3, POM1, LEW1, F18C1.9, PIP1B, ERD7, PUB23, DRIP2, ANNAT4, RGS1, LAC2, PGGT-I, GSTF6, T24D18.16, ABF4, ATHB6, CRY2, CIPK23, HVA22A, AHA1, AXR1, F8A5.17, ANN5, MBF1C, T4C15.3, HIS1-3, IAA7, DRIP1, ERF7	1.75259	0.0277506	biological_process	68
ribosome biogenesis	Group	155	155	32	AT3G16080, F13P17.34, F6F22.23, T2P11.7, T13C7.4, RPL5A, F10K1.22, F12L6.5, AT3G10950, AT3G16780, AT3G09200, F4F7.35, RPL24A, F8A12.14, T13E15.13, F11A17.10, F27K7.6, T8E24.9, T2P4.6, EMB2386, F19K19.15, F3I6.17, T8P21.10, F14G24.25, Os11g0298400, F4H5.19, T30B22.8, F28N24.22, F1N19.8, PRPL11, F28H19.11, T2N18.5	1.81201	0.0337497	biological_process	39
secondary shoot formation	Group	11	11	6	LAS, Os04g0550600, BLH8, CYP711A1, MBD9, EFS	3.07802	0.0364167	biological_process	64
syncytium formation	Group	14	14	5	EXPA15, EXPA4, EXPA10, EXPA8, MIOX2	4.3341	0.00112563	biological_process	37
translation	Group	1435	1435	124	AT3G11510, F2E2.18, F22D22.3, F17L21.19, AT3G13580, Os08g0150800, AT3G20260, F13M22.10, RPL3B, EMB2171, EMB2171, F6E13.25, AT3G16080, F11I4.1, F13P17.34, F22D22.19, AT3G24830, RPL18, F6F22.23, F18C1.17, F5J6.12, T2P11.7, T13C7.4, RPL5A, F10K1.22, UBQ6, T27G7.6, F14J9.25, RPS18C, RPS18C, RPL16A, RPSAB, F12L6.5, T8L23.13, AT3G10950, AT3G23390, RPS5B, F7B19.13, F1C9.13, AT3G16780, ARP1, AT3G09200, T…	2.0375	3.59758e-06	biological_process	54
unidimensional cell growth	Group	101	101	24	EXPA15, EXPA11, EXPA4, EXPA10, T5I8.2, EXPA5, GASA1, DWF1, PRF1, EXPA13, EXPA8, EXPB2, TUB1, F1B16.19, DET3, FVE, GN, EXPA12, KCS6, ELF3, KOB1, FEI1, XRN4, MUR3	2.42707	0.00304251	biological_process	46
xylem and phloem pattern formation	Group	27	27	6	MP, PIN1, TPL, BRL2, SMT2, PARVUS	2.24271	0.0238117	biological_process	63
anchored to membrane	Group	249	249	41	AT3G24330, AtRLP29, F13D4.2, TMM, T27A16.24, LYM1, F1N19.21, T6J19.7, FLA8, FLA7, F4I1.11, F9L11.6, T22I11.8, F14C21.37, SVL2, AGP16, AT3G18050, T1B3.7, LTPG1, F25A4.24, PDCB3, AT3G06035, AT3G15800, AT3G43720, T1P2.9, LYM2, T20M3.11, AIR12, AT3G13560, F13O11.7, T14P1.15, AT3G20570, COBL1, T10O22.25, T9N14.17, F19G10.19, F8K4.10, FLA6, AT3G27200, F23H11.28, T27G7.18	2.02097	0.000459162	cellular_component	85
anchored to plasma membrane	Group	67	67	18	NDR1, F13D4.2, LYM1, T6J19.7, FLA8, FLA7, F9L11.6, SVL2, LTPG1, F25A4.24, PIP1B, LYM2, AIR12, AT3G13560, F13O11.7, F10A12.18, F8K4.10, F13E7.17	2.2991	0.00334737	cellular_component	84
apoplast	Group	559	559	91	F15D2.22, ARPN, INV6, ANNAT1, PATL1, SKS5, AT3G20820, CWINV5, T23J18.21, ANP3, CLE12, AT1G70370, SKS6, F28K19.27, FLA8, SDD1, F9K20.10, SBTI1.1, F15K19.1, F21M12.13, CLE16, GLP7, PME3, T1J8.5, ENO1, F2O10.9, AT3G09440, CLE27, MAG2.15, SVL2, LAC6, NIR1, XTH33, XYL1, RD21, F9K20.12, T6B13.14, T2E6.22, CAT3, BGAL16, RALFL24, Os05g0573200, F15D2.21, IRX12, AT1G62050, T20H2.6, ATFXG1, BGAL1, CSD2, F19…	1.99833	1.05511e-05	cellular_component	72
cell wall	Group	685	685	130	F15K9.17, F15D2.22, EXPA15, INV6, EXPA11, AT3G10720, ANNAT1, SKS5, AT3G20820, AHB1, CWINV5, T23J18.21, AT3G08030, TUB5, Os04g0249500, DELTA-TIP, ATCEL3, AT3G22800, T6P5.12, AT1G70370, SKS6, F28K19.27, TUB7, TUA2, TUA2, F9L11.6, RXF12, F9K20.10, YUP8H12.7, T4M8.14, EXPA5, F11I4.1, F22D16.20, SBTI1.1, PRF1, RGP1, F21M12.13, F13K3.11, SLP3, EXPA13, EXPA8, PME3, T1J8.5, RPS18C, RPS18C, AT3G09440, F21…	2.18418	4.33744e-09	cellular_component	86
cytosolic large ribosomal subunit	Group	126	126	40	F22D22.3, F17L21.19, AT3G13580, F13M22.10, RPL3B, EMB2171, EMB2171, F6E13.25, AT3G16080, F13P17.34, AT3G24830, RPL18, F6F22.23, F18C1.17, T13C7.4, RPL5A, F10K1.22, T27G7.6, F14J9.25, RPL16A, F12L6.5, T8L23.13, AT3G10950, AT3G23390, AT3G16780, ARP1, F2P9.8, AT3G09630, F28K19.15, F24J13.17, RPL24A, F23A5.10, EMB2296, T13E15.13, T8E24.9, EMB2386, T30B22.8, PRPL11, T2N18.5, T12I7.3	2.61327	4.15122e-08	cellular_component	79
cytosolic ribosome	Group	192	192	59	AT3G11510, AT3G13580, F6E13.25, F11I4.1, F13P17.34, F22D22.19, AT3G24830, F6F22.23, RGP1, F18C1.17, ARCA, RPL5A, HSP60, T27G7.6, F14J9.25, RPS18C, RPSAB, AT3G09440, F12L6.5, PAC1, RPS5B, F7B19.13, F1C9.13, ARP1, AT3G09200, T9J14.21, AT3G09630, F28K19.15, F24J13.17, F4F7.35, F15K20.19, RPS5A, CAT3, AT3G12390, EMB2296, T9H9.13, RPS15, P40, KCS1, PaA2, LTA2, EMB3003, RBCS1A, PAE1, EMB2386, ZFP6, TOM…	2.2678	1.57864e-06	cellular_component	77
cytosolic small ribosomal subunit	Group	107	107	23	AT3G11510, F11I4.1, F22D22.19, F5J6.12, UBQ6, RPS18C, RPS18C, RPSAB, RPS5B, F7B19.13, F1C9.13, T9J14.21, RPS5A, AT3G43980, AT3G43980, NFD3, T9H9.13, RPS15, P40, T2P4.6, EMB1129, RPS17, F5G3.12	2.32363	0.000155706	cellular_component	78
endomembrane system	Group	3917	3917	567	CYP96A1, UGT73B4, T3P18.6, BGLU17, F14N23.30, F1M20.35, ZIP5, AT1G80133, F12P19.7, ACA7, F5F19.11, T29F13.9, EXPA15, F14L17.32, AT3G07010, CYP78A6, AT3G24450, AT3G27400, T1P2.13, ZIP3, F27L4.5, SYP111, AT3G17350, HVA22C, F22F7.8, FMO1, F27O10.2, F8A5.1, CYP76C1, AT1G17285, AT3G18280, F14N23.27, T31E10.13, AT3G23450, AT3G10720, F12F1.2, CYP71B4, AT3G09870, AT3G42725, F14L17.20, AT1G12663, GLIP4, S…	1.70411	9.14454e-08	cellular_component	74
extracellular region	Group	1094	1094	102	AT1G80133, EXPA15, F14L17.32, PDF1, EXPA11, GLIP5, AT3G10720, GLIP4, SCPL45, GUN17, EXPA4, SCPL9, F27C12.28, EXPA10, EPF1, LTL1, F14J9.5, LYM1, PDLP2, ATCEL3, AtGH9C2, GUN16, AT3G22800, FLA16, PSK2, AT3G26430, F9L11.6, LCR69, YUP8H12.7, SCPL18, EXPA5, F22D16.20, GASA1, F13K3.11, EXPA13, EXPA8, F14O23.4, TMK1, EXPB2, AT3G22060, AT3G24480, QRT2, AT1G33811, SCPL25, RCI3, F14J22.19, SCPL49, T4O12.13,…	1.91624	4.89603e-06	cellular_component	71
large ribosomal subunit	Group	139	139	14	AT3G13580, F6E13.25, AT3G24830, RPL18, F23A5.10, T2G17.14, F14N22.3, F19K6.5, T30D6.9, F20P5.9, T24P13.27, F28J7.12, F24F17.2, AT2G44065	1.77882	0.0466417	cellular_component	75
membrane	Group	4031	4031	544	F15K9.17, CLC-B, ZIP5, EXPA15, SULTR3;4, NDR1, PDR12, EXPA11, HMG1, ZIP3, F13O11.12, PIP2;8, AT3G18800, F5M6.5, ANNAT1, F2J7.10, FRD3, ABCB19, PATL1, AT3G20820, F26H11.19, AT3G30390, EXPA4, TUB5, MLP423, F16N3.4, EXPA10, AT2G37585, F14M4.28, ROP2, PHT4;2, HPT1, F13P17.3, DELTA-TIP, PDR10, MP, TSK, NRAMP6, F3G5.15, F28H19.7, F5M6.22, AT3G11320, TIP4;1, PDR11, T10F5.15, AT3G18570, SKS6, AT3G24460, …	1.58053	0.0083423	cellular_component	73
microtubule	Group	204	204	32	ZCF125, HIK, F26G5.1, MAP65-5, F3G5.21, F2H17.19, POK2, TUB5, ANP3, POK1, T9N14.6, TUB7, TUA2, F2P9.27, AT3G16060, ADL1C, KINESIN-12B, F2K11.1, TUB1, KIS, ARK3, KINESIN-13A, MAP70-2, ADL3, ERH3, ADL6, MAP65-8, TES, MOR1, ARK2, APG8H, ATG8C	2.48676	4.28486e-05	cellular_component	82
plant-type cell wall	Group	265	265	73	F15K9.17, PAP85, LRX2, AtRLP29, F8N16.8, AT3G10720, SKS5, SCPL45, EXPA4, AT3G08680, EXPA10, DELTA-TIP, ATCEL3, BXL2, T6P5.12, SKS6, F28K19.27, FLA8, LCR69, F9K20.10, YUP8H12.7, F14H20.4, F22D16.20, GASA1, F21M12.13, F13K3.11, Os01g0207600, VAC-INV, F6F3.10, MAG2.15, F21M11.2, T23K3.1, T1B9.1, AT3G24480, XYL1, F9K20.12, PDIL2-2, T20H2.2, UNE5, HEXO3, Os02g0697600, AT3G26720, ATFXG1, AT3G28200, BGA…	2.17826	2.48793e-08	cellular_component	87
plant-type vacuole membrane	Group	56	56	12	CLC-B, DELTA-TIP, TIP4;1, GAMMA-TIP, F7G19.20, VHA-A2, Os02g0184200, F1B16.19, VCL1, VPS11, AT3G21550, SGR2	2.68963	0.0170789	cellular_component	81
plasma membrane	Group	2348	2348	688	APT2, F15K9.17, ZIP5, T22F11.14, F28O16.18, T3K9.25, NDR1, PDR12, ZIP3, SYP111, T5I8.14, AT1G31335, F13D4.2, F3F19.26, PIP2;8, AT3G18800, ANNAT1, AAP1, FRD3, ROT4, ABCB19, PATL1, F20B24.6, F3O9.32, YSL7, AHB1, F26H11.19, AT3G21620, AT3G30390, TUB5, GLR2.7, AT3G08680, F6F22.16, F16N3.4, T2E12.5, PGP11, T16B14.2, F3C3.3, LYM1, ACT11, ROP2, AT3G26700, DELTA-TIP, Os01g0226200, ATCEL3, TMKL1, F2H17.4,…	1.56079	0.0331807	cellular_component	83
ribosome	Group	1104	1104	87	AT3G11510, F2E2.18, F22D22.3, F17L21.19, AT3G20260, F13M22.10, RPL3B, EMB2171, EMB2171, AT3G16080, F13P17.34, F6F22.23, F18C1.17, T2P11.7, T13C7.4, RPL5A, F10K1.22, UBQ6, T27G7.6, F14J9.25, RPS18C, RPL16A, F12L6.5, T8L23.13, AT3G10950, AT3G23390, RPS5B, F1C9.13, AT3G16780, ARP1, AT3G09200, F2P9.8, AT3G09630, AT1G80620, F28K19.15, F24J13.17, F4F7.35, F15K20.19, RPS5A, RPL24A, AT3G43980, AT3G43980,…	2.13038	4.24849e-05	cellular_component	76
vacuole	Group	559	559	162	CKX1, F10K1.21, ANNAT1, PATL1, AT3G30390, GLR2.7, F14N22.16, DELTA-TIP, AT3G28220, TUB7, SuS1, GAMMA-TIP, F17L21.19, T21P5.6, F6E13.25, MGH6.15, F2E2.13, PLDALPHA1, RPL18, DWF1, SAHH2, T13C7.4, VHA-A2, RPL5A, BOR1, GRF2, RPS18C, RPL16A, Os01g0207600, VAC-INV, AT3G09440, MAG2.15, PAC1, F21M11.2, AT1G02816, F5I6.6, AT3G22060, ARP1, RD20, PHB2, F12M16.12, AT3G09630, XCP2, F3O9.9, RD21, MUF9.8, MUF9.…	1.6868	0.0184999	cellular_component	80
alcohol dehydrogenase (NAD) activity	Group	21	21	8	F6N18.16, ABA2, F5D21.12, F12K8.22, F12K8.21, ADH1, F14J9.15, F14J9.17	1.96802	0.0420502	molecular_function	108
cellulase activity	Group	29	29	6	GUN17, ATCEL3, AtGH9C2, GUN16, GUN24, CEL2	3.9098	0.0206633	molecular_function	114
copper ion binding	Group	532	532	68	ARPN, AT3G24450, F13D4.2, T2D23.3, ANNAT1, SKS5, MLP328, MT2A, F1N19.21, SKS6, Os08g0327400, F23N19.18, HSP60, ENO1, LAC6, Os03g0833100, AT3G09200, CYTC-1, F1O11.9, GAPC2, F7D8.19, SCSb, Os08g0559600, MHK10.21, Os05g0573200, IRX12, COX6b, F24B9.13, RFNR2, F15K20.17, F27M3.11, Os04g0518000, RBCS1A, T8L23.18, AGPR, SGOT, HMA5, GLN1;2, SODA, AT3G13930, T3P4.5, AAC1, Os02g0503500, LAC2, NRPD1b, Os09g…	1.70722	0.00872551	molecular_function	95
cyclin-dependent protein kinase activity	Group	48	48	11	CDKB1;2, CYCA3;2, CDKB2;2, CYCB3;1, CDT1A, CKS1, CKS2, CYCP4;1, SDS, CYCP3;1, CDKD1;3	4.05945	0.00191113	molecular_function	105
cyclin-dependent protein kinase regulator activity	Group	30	30	8	CYCB1;4, CYCB2;4, CYCA2;4, CKS1, CYCA3;4, CYCD1;1, CYCA1;1, CKS2	4.05945	8.00379e-05	molecular_function	100
DNA binding	Group	4629	4629	389	HB-2, SOB3, ANAC044, TCP12, MUTE, T10F20.10, TOPII, T25N20.3, KNAT6, AT3G25980, BZIP34, CUC3, T18A20.9, F28P22.24, CMT1, VND7, VRN1, RAP2.7, F17J6.20, F16F14.6, DAYSLEEPER, MCM8, HDG11, AT3G30530, MYB105, RAD54, SPL8, ERF1, PCNA2, ANAC057, DEL3, AT3G21330, HSFB4, ATHB4, H2AXA, F25I16.10, DMC1, CMT3, F6F22.16, T3K9.10, T9N14.4, INO, MYB62, AT1G25550, F5O4.7, SHN1, HTR12, SPL10, AP1, F28B23.2, ERF1…	1.60003	0.0181243	molecular_function	97
DNA-dependent ATPase activity	Group	46	46	14	TOPII, F16F14.6, MCM8, DMC1, T12C22.19, AT2G07690, MCM2, RAD51D, RAD51B, CHR11, RAD51C, F3P11.9, RECA3, YUP8H12R.33	2.25828	0.026144	molecular_function	110
electron carrier activity	Group	1759	1759	103	CYP96A1, ARPN, CYP87A2, CYP78A6, CYP76C1, F13D4.2, CYP71B4, CYP71B34, CYP71B7, CYP71B2, F1N19.21, AT3G21460, ATFD3, CYP71B35, ACHT4, CYP71B23, BAS1, CYP77B1, CYP71B29, CYP94C1, CYP88A3, CYP76C3, CYP72A8, CYP86A8, CYP71B9, F10O3.16, CYP76C4, CYP709B2, CYP71A12, CYP76C2, CYTC-1, CYP51G1, CYP71B16, F10D13.15, PDIL2-2, T5I8.15, CYP79B3, CYP94D1, UNE5, CYP71B24, CYP72A15, CYP81D6, CYP711A1, CYP71B17, …	1.71791	0.00379501	molecular_function	89
heme binding	Group	1557	1557	78	CYP96A1, F14L17.32, CYP87A2, CYP78A6, CYP76C1, CYP71B4, AHB1, CYP71B34, F27C12.28, CYP71B7, CYP71B2, PER21, CYP71B35, CYP71B23, BAS1, CYP77B1, CYP71B29, CYP94C1, CYP88A3, CYP76C3, CYP72A8, CYP86A8, CB5LP, CYP71B9, CYP76C4, CYP709B2, NIR1, CYP71A12, CYP76C2, CYTC-1, CYP51G1, CYP71B16, F10D13.15, CAT3, CYP79B3, CYP94D1, RCI3, F14J22.19, CYP71B24, CYP72A15, CYP81D6, CYP711A1, APX1, CYP71B17, T9L24.4…	2.11044	8.89336e-06	molecular_function	96
hydrolase activity, hydrolyzing O-glycosyl compounds	Group	817	817	52	BGLU17, AT3G24330, INV6, T1P2.13, CWINV5, GUN17, T25M19.1, T23J18.21, F3F19.15, ATCEL3, AtGH9C2, GUN16, BXL2, T6J19.7, F28K19.27, F9L11.6, RXF12, AT1G11820, T1J8.5, VAC-INV, XTH33, T1B9.1, XYL1, T6B13.14, BGAL16, BGLU46, AT3G26720, ATSIP1, AT3G15800, F16F14.27, BGL01, BGLU45, GUN24, BGAL5, AT3G13560, BGAL17, F13O11.7, F5H14.35, BGAL8, F10A12.18, AT3G26380, BGLU40, ATXYN2, T6A9.1, XTR4, SBE2.1, BG…	2.09471	0.000137789	molecular_function	112
iron ion binding	Group	575	575	78	CYP96A1, CYP87A2, CYP78A6, CYP76C1, CYP71B4, GA2OX2, CYP71B34, CYP71B7, T32G9.27, CYP71B2, CYP71B35, CYP71B23, CYP77B1, CYP71B29, CYP76C3, CYP72A8, CYP71B9, CYP76C4, CYP709B2, CYP71A12, CYP76C2, SMO2-1, MIOX2, CYP71B16, T6A9.15, CYP79B3, CYP94D1, CYP71B24, Os03g0700700, BIO2, CYP72A15, CYP81D6, CYP711A1, CYP71B17, T9L24.44, F28G11.4, LOX6, T29M8.10, LOX3, CYP718, AAO2, YUP8H12R.37, CYP71B26, STE1…	1.80256	0.00526164	molecular_function	94
lipid binding	Group	224	224	21	T3P18.6, T5I8.14, F27O10.2, AT3G18280, F12F1.2, PATL1, T3P18.7, F4I1.11, ORP1D, F15K19.1, AT3G43720, SERK2, ADL6, ATPH1, F13M7.4, F4L23.31, T10O22.25, T9N14.8, PATL2, T30D6.12, T8P21.22	1.7789	0.0235753	molecular_function	92
microtubule motor activity	Group	155	155	24	ZCF125, HIK, F26G5.1, Os03g0587200, F3G5.21, T9I22.5, F2H17.19, POK2, T20H2.17, POK1, T9N14.6, F2P9.27, F26F24.7, AT3G16060, AT3G10180, T30B22.20, KINESIN-12B, F2K11.1, ARK3, KINESIN-13A, TES, F25I16.11, AT3G12020, ARK2	3.17926	1.95559e-06	molecular_function	111
monooxygenase activity	Group	1016	1016	53	CYP96A1, F20D22.5, CYP87A2, CYP78A6, FMO1, CYP76C1, CYP71B4, CYP71B34, CYP71B7, CYP71B2, CYP71B35, CYP71B23, CYP77B1, CYP71B29, CYP88A3, CYP76C3, CYP72A8, CYP71B9, CYP76C4, CYP709B2, CYP71A12, CYP76C2, CYP71B16, CYP79B3, CYP94D1, CYP71B24, CYP72A15, CYP81D6, CYP711A1, CYP71B17, T9L24.44, F28G11.4, CYP718, RBCS1A, CYP71B26, CYP71B6, CYP721A1, CYP76C5, DWF3, CYP722A1, CYP712A1, CYP89A6, CYP709B1, C…	2.05921	2.36783e-05	molecular_function	107
nutrient reservoir activity	Group	227	227	9	PAP85, PLP6, GLP7, F2O10.9, F24B9.13, T17D12.5, AT3G10080, F24H14.11, GER1	1.88546	0.0309567	molecular_function	88
oxygen binding	Group	238	238	54	CYP96A1, CYP87A2, CYP78A6, CYP71B4, AHB1, CYP71B34, CYP71B7, CYP71B2, CYP71B35, CYP71B23, BAS1, CYP77B1, CYP71B29, CYP94C1, CYP88A3, CYP76C3, CYP72A8, CYP86A8, CYP71B9, CYP76C4, CYP709B2, CYP71A12, CYP76C2, CYP51G1, CYP71B16, F10D13.15, CYP79B3, CYP94D1, CYP71B24, CYP72A15, CYP81D6, CYP711A1, CYP71B17, T9L24.44, F28G11.4, CYP718, CYP71B26, CYP71B6, CYP707A2, CYP721A1, CYP76C5, DWF3, CYP722A1, CYP…	2.16216	6.01218e-06	molecular_function	93
polygalacturonase activity	Group	149	149	11	AT1G70370, F3F20.10, F8A5.12, T6A9.22, MFE16.14, QRT2, Os05g0542800, F21D18.18, Os11g0658800, Os09g0439400, F28C11.9	2.22045	0.00743384	molecular_function	113
quercetin 7-O-glucosyltransferase activity	Group	17	17	6	UGT73B4, DOGT1, UGT88A1, UGT74F1, UGT89B1, UGT73C6	2.21747	0.0461541	molecular_function	103
RNA-directed DNA polymerase activity	Group	208	208	7	F13P17.16, AT3G25270, T8K22.18, AT3G09510, T8K22.5, F11I4.11, F14M13.16	3.21967	0.00452529	molecular_function	106
sequence-specific DNA binding	Group	1401	1401	65	HB-2, STM, KNAT6, HB-3, WRKY14, T14P1.14, HDG11, AT3G30530, HSFB4, ATHB4, WOX4, SHN1, AP1, T2P4.3, ATHB23, WRKY23, BLH11, NF-YB11, BLH8, AT3G06740, ATHB-7, ABI5, WOX1, AGL104, HDG8, ATHB-15, AGL45, PHB, T1J8.20, NF-YB8, AT2G44745, SEP2, SVP, HDG2, NF-YC10, AGL29, WRKY15, WRKY35, ABF4, ATHB6, HAT3.1, GL2, WRKY65, TTG2, T6D22.28, AGL103, NF-YC2, MBF1A, BZIP60, VIP1, NF-YC9, HSFA6B, AGL57, WRKY21, M…	1.61233	0.048817	molecular_function	98
sequence-specific DNA binding transcription factor activity	Group	3014	3014	312	HB-2, ANAC044, TCP12, MUTE, STM, TOPII, KNAT6, T19E23.10, BZIP34, CUC3, F28P22.24, HB-3, VND7, RAP2.7, F17J6.20, WRKY14, T14P1.14, HDG11, LAS, AT3G30530, F2J7.10, MYB105, ERF1, ANAC057, F16M19.21, DEL3, AT3G21330, HSFB4, T27A16.24, F24O1.3, ATHB4, IAA19, WOX4, TSO1, F6F22.16, T3K9.10, T9N14.4, INO, TLP8, MYB62, AT1G25550, SHN1, SPL10, AP1, MP, ERF13, AFO, T2P4.3, ATHB23, ERF12, MYB113, WRKY23, F1…	1.63139	0.00199121	molecular_function	90
serine-type endopeptidase activity	Group	370	370	21	ATRBL6, T6P5.12, AIR3, SDD1, RBL1, SBTI1.1, SLP3, AT3G14240, MAG2.15, KOM, T23E18.8, T20H2.6, RBL12, F14I3.4, F17M19.10, SBT3.3, T20H2.7, ATRBL14, EMB2083, T6L1.20, DEGP2	2.13755	0.0370373	molecular_function	109
structural constituent of ribosome	Group	1344	1344	104	AT3G11510, F2E2.18, F22D22.3, F17L21.19, AT3G13580, AT3G20260, F13M22.10, RPL3B, EMB2171, EMB2171, F6E13.25, AT3G16080, F11I4.1, F13P17.34, F22D22.19, AT3G24830, RPL18, F6F22.23, F18C1.17, F5J6.12, T2P11.7, T13C7.4, RPL5A, F10K1.22, UBQ6, T27G7.6, F14J9.25, RPS18C, RPS18C, RPL16A, RPSAB, F12L6.5, T8L23.13, AT3G10950, AT3G23390, RPS5B, F7B19.13, F1C9.13, AT3G16780, ARP1, AT3G09200, T9J14.21, F2P9.…	2.2026	1.45109e-07	molecular_function	91
sulfotransferase activity	Group	86	86	7	F19B11.22, F3H9.17, SOT16, SOT18, ST, ST4B, SOT17	2.18666	0.00769804	molecular_function	101
UDP-glycosyltransferase activity	Group	110	110	25	UGT73B4, DOGT1, F14N23.30, Os03g0757000, UGT71B1, UGT78D1, Os04g0249500, SuS1, F6F3.19, AT1G22360, UGT88A1, UGT74F1, T16E15.5, UGT75B1, UGT89B1, F20M17.17, F13K3.18, AT3G21760, Os01g0805500, AT3G11340, Os04g0525100, UGT71C5, UGT71B6, UGT73C6, UGT73B5	2.04725	0.0162056	molecular_function	102
water channel activity	Group	37	37	9	PIP2;8, DELTA-TIP, TIP4;1, GAMMA-TIP, BRX, PIP1C, PIP1B, NIP6;1, SIP1A	2.3961	0.0172483	molecular_function	99
xyloglucan:xyloglucosyl transferase activity	Group	102	102	5	T23J18.21, T1J8.5, XTH33, T6B13.14, XTR4	2.40845	0.0340991	molecular_function	104

## Sheet: Decreased Transcripts
Gene Set Enrichment Analyses of decreased transcripts in response to glyphosate treatment
Name	Type	Total Entities	Expanded # of Entities	# of Measured Entities	Measured Entities	Median change	p-value	Gene Set Category	#
Cytokinins-O-glucoside biosynthesis	Pathway	13	320	43	Os01g0805500, F3F20.12, UGT84B1, UGT74D1, F24P17.7, F20M17.17, UGT88A1, T16E15.5, F3F9.19, T16E15.2, UGT73C6, AT3G21790, UGT71B1, Os03g0757000, UGT73B5, F3F20.13, AT1G22360, UGT74F2, F12A24.7, UGT73C1, CSLE1, F13K3.18, F13K3.17, T9I22.3, AT3G21760, GALT1, T27A16.19, UGT71D1, GATL10, CSLD3, T19L18.9, UGT74B1, UGT71C5, UGT72B3, UGT73B4, F10C21.10, UGT89B1, AT3G11340, F13O11.21, SEC, UGT71C3, FUT13,…	-2.0047	0.0320367	AraCyc	1
Cytokinins 9-N-glucoside biosynthesis	Pathway	15	324	43	Os01g0805500, F3F20.12, UGT84B1, UGT74D1, F24P17.7, F20M17.17, UGT88A1, T16E15.5, F3F9.19, T16E15.2, UGT73C6, AT3G21790, UGT71B1, Os03g0757000, UGT73B5, F3F20.13, AT1G22360, UGT74F2, F12A24.7, UGT73C1, CSLE1, F13K3.18, F13K3.17, T9I22.3, AT3G21760, GALT1, T27A16.19, UGT71D1, GATL10, CSLD3, T19L18.9, UGT74B1, UGT71C5, UGT72B3, UGT73B4, F10C21.10, UGT89B1, AT3G11340, F13O11.21, SEC, UGT71C3, FUT13,…	-2.0047	0.0320367	AraCyc	2
Superpathway of acetyl-CoA biosynthesis	Pathway	19	43	5	ATCS, ACLB-1, mtLPD1, Os02g0707100, NTRC	-4.06331	0.0239219	AraCyc	3
Cytokinins 7-N-glucoside biosynthesis	Pathway	17	326	43	Os01g0805500, F3F20.12, UGT84B1, UGT74D1, F24P17.7, F20M17.17, UGT88A1, T16E15.5, F3F9.19, T16E15.2, UGT73C6, AT3G21790, UGT71B1, Os03g0757000, UGT73B5, F3F20.13, AT1G22360, UGT74F2, F12A24.7, UGT73C1, CSLE1, F13K3.18, F13K3.17, T9I22.3, AT3G21760, GALT1, T27A16.19, UGT71D1, GATL10, CSLD3, T19L18.9, UGT74B1, UGT71C5, UGT72B3, UGT73B4, F10C21.10, UGT89B1, AT3G11340, F13O11.21, SEC, UGT71C3, FUT13,…	-2.0047	0.0320367	AraCyc	4
Sphingolipid biosynthesis (plants)	Pathway	39	483	64	Os01g0805500, CYP71B23, F3F20.12, UGT84B1, UGT74D1, CYP76C4, F24P17.7, F20M17.17, CYP71A18, CYP71B34, UGT88A1, T16E15.5, F3F9.19, CYP76C2, T16E15.2, UGT73C6, CYP71B19, CYP71B6, AT3G21790, UGT71B1, Os03g0757000, UGT73B5, F3F20.13, AT1G22360, UGT74F2, F12A24.7, T22H22.2, UGT73C1, CSLE1, F13K3.18, LYC, F13K3.17, CYP71B7, T9I22.3, AT3G21760, GALT1, F17L21.27, T27A16.19, CYP71B20, UGT71D1, GATL10, AT2…	-1.79563	0.0329937	AraCyc	5
NAD/NADH phosphorylation and dephosphorylation	Pathway	15	82	14	F11A3.9, Os03g0129900, ATMLO14, F25I18.4, VTC4, F12L6.17, ArthMp086, ArthMp086, T17B22.21, NADK2, Os11g0181100, NADK1, Os04g0641400, FRO1	-2.39499	0.000652826	AraCyc	6
Jasmonic acid biosynthesis	Pathway	24	68	12	Os12g0448900, LOX6, JMT, F14J9.6, LOX5, LOX3, T10F20.3, OPR1, OPR3, Os03g0700700, SGR2, PLA2-ALPHA	-1.86483	0.018048	AraCyc	7
Kaempferol glucoside biosynthesis (Arabidopsis)	Pathway	15	330	45	Os01g0805500, F3F20.12, UGT84B1, UGT74D1, F24P17.7, F20M17.17, UGT88A1, T16E15.5, F3F9.19, T16E15.2, UGT73C6, AT3G21790, UGT71B1, Os03g0757000, UGT73B5, F3F20.13, AT1G22360, UGT74F2, F12A24.7, UGT73C1, CSLE1, F13K3.18, F13K3.17, T9I22.3, AT3G21760, UGT71C4, GALT1, T27A16.19, UGT71D1, GATL10, CSLD3, T19L18.9, UGT74B1, UGT71C5, UGT72B3, UGT73B4, F10C21.10, UGT89B1, AT3G11340, F13O11.21, AT3G29630, …	-1.88108	0.0485272	AraCyc	8
Ethylene biosynthesis from methionine	Pathway	17	63	9	Os01g0871300, IDI4, Os07g0108300, ACS10, F21B7.39, F7F1.5, EFE, F13B15.11, Os01g0178000	-2.43805	0.0100222	AraCyc	9
Monolignol glucosides biosynthesis	Pathway	12	321	43	Os01g0805500, F3F20.12, UGT84B1, UGT74D1, F24P17.7, F20M17.17, UGT88A1, T16E15.5, F3F9.19, T16E15.2, UGT73C6, AT3G21790, UGT71B1, Os03g0757000, UGT73B5, F3F20.13, AT1G22360, UGT74F2, F12A24.7, UGT73C1, CSLE1, F13K3.18, F13K3.17, T9I22.3, AT3G21760, GALT1, T27A16.19, UGT71D1, GATL10, CSLD3, T19L18.9, UGT74B1, UGT71C5, UGT72B3, UGT73B4, F10C21.10, UGT89B1, AT3G11340, F13O11.21, SEC, UGT71C3, FUT13,…	-2.0047	0.0320367	AraCyc	10
Quercetin glucoside biosynthesis	Pathway	15	330	45	Os01g0805500, F3F20.12, UGT84B1, UGT74D1, F24P17.7, F20M17.17, UGT88A1, T16E15.5, F3F9.19, T16E15.2, UGT73C6, AT3G21790, UGT71B1, Os03g0757000, UGT73B5, F3F20.13, AT1G22360, UGT74F2, F12A24.7, UGT73C1, CSLE1, F13K3.18, F13K3.17, T9I22.3, AT3G21760, UGT71C4, GALT1, T27A16.19, UGT71D1, GATL10, CSLD3, T19L18.9, UGT74B1, UGT71C5, UGT72B3, UGT73B4, F10C21.10, UGT89B1, AT3G11340, F13O11.21, AT3G29630, …	-1.88108	0.0485272	AraCyc	11
Aerobic respiration	Pathway	16	139	19	MPPBETA, F11A3.9, Os11g0162200, F18B13.29, Os03g0129900, ATMLO14, F5F19.4, F25I18.4, COX6b, F12L6.17, ArthMp086, ArthMp086, T17B22.21, Os11g0181100, Os03g0180000, Os04g0641400, CtaG, FRO1, Os11g0483900	-2.6072	0.000401864	AraCyc	12
Valine degradation	Pathway	24	59	7	Os03g0231600, ALDH3H1, MMSDH, ACS10, DIN4, GLYR1, F14I3.20	-3.7009	0.0268181	AraCyc	13
Superpathway of carotenoid biosynthesis	Pathway	23	110	23	CYP71B23, FAD2, CYP76C4, CYP71A18, CYP71B34, CYP76C2, CYP71B19, CYP71B6, NPQ1, CYP97A3, FAD5, LYC, CYP71B7, ZDS, Violaxanthin de-epoxidase, CYP71B20, CYP71B2, CYP76C1, F13B15.11, CYP71B36, CYP71B24, SBH2, CYP71B26	-1.88346	0.0431072	AraCyc	14
Superpathway of starch degradation to pyruvate	Pathway	48	187	26	Os09g0375000, TIM, Os01g0715400, PGM, Os05g0393700, F14G9.19, ISA1, Os06g0476200, Os01g0800300, ENO1, BAM6, MUO10.17, D-enzyme, Os10g0465700, HXK4, Os02g0115600, Os05g0121400, Os04g0403300, PGK1, ALDH11A3, Os06g0367100, Os03g0410700, HO-2, Os03g0646100, HGL1, HXK2	-1.78382	0.0169872	AraCyc	15
13-LOX and 13-HPL pathway	Pathway	14	26	5	Os12g0448900, LOX6, LOX5, LOX3, Os03g0700700	-2.09479	0.013412	AraCyc	16
Photorespiration	Pathway	33	74	11	Os07g0108300, T4C15.21, SHM6, AGT, AOAT2, Os05g0168300, HPR, RBCS1A, Os01g0682500, F5D14.25, SHM7	-1.82027	0.0239121	AraCyc	17
Glycine biosynthesis	Pathway	15	24	6	Os07g0108300, SHM6, THA2, AGT, AOAT2, SHM7	-2.11041	0.0123924	AraCyc	18
Homogalacturonan degradation	Pathway	9	208	9	F4L23.27, AT3G43270, PPME1, AT3G07850, F8A5.12, Os01g0254300, QRT2, F25P12.85, Os10g0407000	-1.77661	0.0369776	AraCyc	19
Abscisic acid glucose ester biosynthesis	Pathway	5	314	43	Os01g0805500, F3F20.12, UGT84B1, UGT74D1, F24P17.7, F20M17.17, UGT88A1, T16E15.5, F3F9.19, T16E15.2, UGT73C6, AT3G21790, UGT71B1, Os03g0757000, UGT73B5, F3F20.13, AT1G22360, UGT74F2, F12A24.7, UGT73C1, CSLE1, F13K3.18, F13K3.17, T9I22.3, AT3G21760, GALT1, T27A16.19, UGT71D1, GATL10, CSLD3, T19L18.9, UGT74B1, UGT71C5, UGT72B3, UGT73B4, F10C21.10, UGT89B1, AT3G11340, F13O11.21, SEC, UGT71C3, FUT13,…	-2.0047	0.0320367	AraCyc	20
Ajugose biosynthesis (galactinol-dependent)	Pathway	6	315	43	Os01g0805500, F3F20.12, UGT84B1, UGT74D1, F24P17.7, F20M17.17, UGT88A1, T16E15.5, F3F9.19, T16E15.2, UGT73C6, AT3G21790, UGT71B1, Os03g0757000, UGT73B5, F3F20.13, AT1G22360, UGT74F2, F12A24.7, UGT73C1, CSLE1, F13K3.18, F13K3.17, T9I22.3, AT3G21760, GALT1, T27A16.19, UGT71D1, GATL10, CSLD3, T19L18.9, UGT74B1, UGT71C5, UGT72B3, UGT73B4, F10C21.10, UGT89B1, AT3G11340, F13O11.21, SEC, UGT71C3, FUT13,…	-2.0047	0.0320367	AraCyc	21
Methionine salvage pathway	Pathway	28	67	6	Os01g0871300, IDI4, Os07g0108300, ACS10, SUR1, Os01g0178000	-3.7009	0.0167692	AraCyc	22
Homomethionine biosynthesis	Pathway	16	32	5	T8P21.32, ACS10, F22G5.39, GRDH, NADO1	-2.02655	0.0432212	AraCyc	23
Starch biosynthesis	Pathway	18	48	11	PGM, ISA1, Os06g0476200, SBE2.1, APL2, Agp-L, SSIII-1, Os07g0243200, GBSS2, APS2, Os06g0367100	-2.29569	0.00288471	AraCyc	24
Gluconeogenesis	Pathway	25	78	11	Os02g0171100, Os09g0375000, F14G9.19, Os01g0800300, ENO1, PRK, F2J6.2, Os02g0115600, PGK1, HO-2, GAPA-2	-1.97371	0.038575	AraCyc	25
Starch degradation	Pathway	24	75	14	Os01g0715400, PGM, Os05g0393700, ISA1, Os06g0476200, BAM6, MUO10.17, D-enzyme, Os10g0465700, HXK4, Os04g0403300, Os06g0367100, HGL1, HXK2	-2.05491	0.0272808	AraCyc	26
Ajugose biosynthesis II (galactinol-independent)	Pathway	6	315	43	Os01g0805500, F3F20.12, UGT84B1, UGT74D1, F24P17.7, F20M17.17, UGT88A1, T16E15.5, F3F9.19, T16E15.2, UGT73C6, AT3G21790, UGT71B1, Os03g0757000, UGT73B5, F3F20.13, AT1G22360, UGT74F2, F12A24.7, UGT73C1, CSLE1, F13K3.18, F13K3.17, T9I22.3, AT3G21760, GALT1, T27A16.19, UGT71D1, GATL10, CSLD3, T19L18.9, UGT74B1, UGT71C5, UGT72B3, UGT73B4, F10C21.10, UGT89B1, AT3G11340, F13O11.21, SEC, UGT71C3, FUT13,…	-2.0047	0.0320367	AraCyc	27
Galactosylcyclitol biosynthesis	Pathway	9	318	43	Os01g0805500, F3F20.12, UGT84B1, UGT74D1, F24P17.7, F20M17.17, UGT88A1, T16E15.5, F3F9.19, T16E15.2, UGT73C6, AT3G21790, UGT71B1, Os03g0757000, UGT73B5, F3F20.13, AT1G22360, UGT74F2, F12A24.7, UGT73C1, CSLE1, F13K3.18, F13K3.17, T9I22.3, AT3G21760, GALT1, T27A16.19, UGT71D1, GATL10, CSLD3, T19L18.9, UGT74B1, UGT71C5, UGT72B3, UGT73B4, F10C21.10, UGT89B1, AT3G11340, F13O11.21, SEC, UGT71C3, FUT13,…	-2.0047	0.0320367	AraCyc	28
IAA degradation IV	Pathway	14	323	43	Os01g0805500, F3F20.12, UGT84B1, UGT74D1, F24P17.7, F20M17.17, UGT88A1, T16E15.5, F3F9.19, T16E15.2, UGT73C6, AT3G21790, UGT71B1, Os03g0757000, UGT73B5, F3F20.13, AT1G22360, UGT74F2, F12A24.7, UGT73C1, CSLE1, F13K3.18, F13K3.17, T9I22.3, AT3G21760, GALT1, T27A16.19, UGT71D1, GATL10, CSLD3, T19L18.9, UGT74B1, UGT71C5, UGT72B3, UGT73B4, F10C21.10, UGT89B1, AT3G11340, F13O11.21, SEC, UGT71C3, FUT13,…	-2.0047	0.0320367	AraCyc	29
Pelargonidin conjugates biosynthesis	Pathway	5	314	43	Os01g0805500, F3F20.12, UGT84B1, UGT74D1, F24P17.7, F20M17.17, UGT88A1, T16E15.5, F3F9.19, T16E15.2, UGT73C6, AT3G21790, UGT71B1, Os03g0757000, UGT73B5, F3F20.13, AT1G22360, UGT74F2, F12A24.7, UGT73C1, CSLE1, F13K3.18, F13K3.17, T9I22.3, AT3G21760, GALT1, T27A16.19, UGT71D1, GATL10, CSLD3, T19L18.9, UGT74B1, UGT71C5, UGT72B3, UGT73B4, F10C21.10, UGT89B1, AT3G11340, F13O11.21, SEC, UGT71C3, FUT13,…	-2.0047	0.0320367	AraCyc	30
Phenylalanine degradation III	Pathway	15	83	7	Os01g0871300, YBR159, ACS10, ABA2, Os02g0557700, SDRB, SUR1	-1.90106	0.0206048	AraCyc	31
Superpathway of cytosolic glycolysis (plants), pyruvate dehydrogenase and TCA cycle	Pathway	57	228	23	Os02g0171100, Os09g0375000, ATCS, TIM, Os05g0573200, SCSb, F14G9.19, mtLPD1, Os01g0235900, Os01g0800300, ENO1, PRK, Os02g0115600, Os05g0121400, Os02g0707100, NTRC, PGK1, ALDH11A3, Os03g0410700, HO-2, F9H16.6, Os03g0646100, GAPA-2	-1.97371	0.0133469	AraCyc	32
Superpathway of sucrose and starch metabolism II (photosynthetic tissue)	Pathway	34	102	17	Os01g0715400, PGM, Os05g0393700, ISA1, Os06g0476200, Agp-L, BAM6, MUO10.17, D-enzyme, Os10g0465700, HXK4, F11F19.25, Os04g0403300, SPS3F, Os06g0367100, HGL1, HXK2	-2.05491	0.0228098	AraCyc	33
Xylan biosynthesis	Pathway	11	326	43	Os01g0805500, F3F20.12, UGT84B1, UGT74D1, F24P17.7, F20M17.17, UGT88A1, T16E15.5, F3F9.19, T16E15.2, UGT73C6, AT3G21790, UGT71B1, Os03g0757000, UGT73B5, F3F20.13, AT1G22360, UGT74F2, F12A24.7, UGT73C1, CSLE1, F13K3.18, F13K3.17, T9I22.3, AT3G21760, GALT1, T27A16.19, UGT71D1, GATL10, CSLD3, T19L18.9, UGT74B1, UGT71C5, UGT72B3, UGT73B4, F10C21.10, UGT89B1, AT3G11340, F13O11.21, SEC, UGT71C3, FUT13,…	-2.0047	0.0320367	AraCyc	34
JA Signaling	Pathway	63	79	16	Os12g0448900, SKP1, ERF1, LOX6, JMT, FUS9, JAR1, LOX5, LOX3, JAZ1, MYC2, OPR3, Os03g0700700, COP1, COI1, MPK6	-2.0176	0.00270726	Ariadne Pathways	38
Cryptochrome Signaling	Pathway	55	55	10	SKP1, FT, AGL20, ELIP1, NPQ4, SIGA, SPA4, GI, AP1, COP1	-2.18921	0.00494446	Ariadne Pathways	39
Copy of 'JA Signaling' w CB Dy0 vs CB Day3	Pathway	58	70	16	Os12g0448900, SKP1, ERF1, LOX6, JMT, FUS9, JAR1, LOX5, LOX3, JAZ1, MYC2, OPR3, Os03g0700700, COP1, COI1, MPK6	-2.0176	0.00270726	Ariadne Pathways	40
JA Signaling_modified	Pathway	43	43	11	SKP1, ERF1, JMT, FUS9, JAR1, JAZ1, MYC2, OPR3, COP1, COI1, MPK6	-1.95506	0.0311064	Ariadne Pathways	41
apoptosis	Group	874	874	39	F10D13.24, RPM1, AT3G14460, AT3G14470, F6D8.12, F3N23.14, F3N23.9, AT1G58807, T1F9.20, T1F9.21, F5O11.34, T6K12.16, RFL1, F12M16.35, F11A6.20, RPS5, F1L3.30, F5D21.7, F12P19.1, AT3G15700, F12A24.5, T7N9.23, F23H11.10, PUB17, WRR4, F9N12.3, AT3G25510, F14I3.19, F2K11.26, F11P17.10, F9K23.7, F5O11.3, F6P23.21, T7N9.24, T22C12.1, F11P17.9, T3P18.19, DPL1, F6P23.20	-1.75324	0.0233657	biological_process	59
ATP biosynthetic process	Group	146	146	11	AT1G51650, AHA8, ECA3, F24J5.6, AT3G22910, HMA5, AT3G13900, ACA9, ACA1, ACA4, ALA3	-3.00799	0.0102855	biological_process	63
ATP hydrolysis coupled proton transport	Group	120	120	5	VHA-B1, VHA-A1, AVA-P2, VHA-A2, VHA-A	-6.46225	0.0262947	biological_process	46
ATP synthesis coupled proton transport	Group	163	163	5	AT1G51650, T21L14.5, VHA-A1, AVA-P2, VHA-A2	-6.57578	0.000322351	biological_process	45
calcium-mediated signaling	Group	38	38	11	GLR2.3, GLR2, GLR3.3, GLR2.8, GLR3.4, GLR2.9, GLR2.7, GLR3.5, GLR2.2, CAM5, CAM7	-2.9303	0.00422395	biological_process	50
carbohydrate metabolic process	Group	1173	1173	47	Os02g0171100, AT3G26720, PGM, Os05g0393700, T28K15.4, ISA1, BGLU40, T6A9.5, HEXO2, 6PGL2, Os06g0476200, BGAL9, BGAL5, AT3G07850, AKIN10, BGLU11, BAM6, MUO10.17, GLU3, F2J6.2, BGAL15, NDF5, F8A5.12, QRT2, NDF2, BGLU1, BGLU46, F25P12.85, F3K23.13, Os04g0403300, T9J22.27, T8O11.20, AT3G11040, Os06g0367100, FHY3, BGLU17, DAGAT, Os03g0659300, PMI, Os05g0230900, Os01g0542000, BGAL1, SFR2, RNEE/G, T9I22…	-1.75056	0.010816	biological_process	70
cellular calcium ion homeostasis	Group	23	23	9	GLR2.3, GLR2, GLR3.3, GLR2.8, GLR3.4, GLR2.9, GLR2.7, GLR3.5, GLR2.2	-3.27875	0.000218331	biological_process	55
defense response	Group	1176	1176	98	PDR12, F10D13.24, AGO5, AtRLP35, F19I3.16, GSTF9, ERF1, F15A23.4, LOX6, RPM1, AtRLP32, F20M17.8, AtRLP6, AtRLP34, AT3G14460, BAP2, AtRLP12, AT3G14470, AtRLP26, AtRLP19, AtRLP22, BON3, T29E15.17, MKS1, F6D8.12, F3N23.14, F3N23.9, AT1G58807, ATRBOH_F, F1M20.9, T1E4.3, T1F9.20, T1F9.21, AtRLP33, F5O11.34, T8L23.10, T6K12.16, RFL1, LOX3, MLO5, JAZ6, F12M16.35, F11A6.20, RPS5, AT1G12663, SYP121, T7F6.…	-1.84979	2.92688e-06	biological_process	83
jasmonic acid biosynthetic process	Group	25	25	7	LOX6, JMT, LOX3, OPR1, OPR3, Os03g0700700, OPCL1	-1.67807	0.0439613	biological_process	61
metabolic process	Group	802	802	148	F20M17.22, F16L1.10, F16P2.47, Os03g0231600, UGT84B1, UGT74D1, Os05g0573200, SCSb, F24F17.4, T28K15.4, F3I6.6, AT3G15290, F17K2.16, MMP, F20M17.17, F22D22.23, F16B3.4, AHA8, UGT88A1, T1J8.2, T16E15.5, F11A6.5, F3F9.19, AT1G22380, F24J5.6, F9L1.36, AT3G22910, T16E15.2, AT3G21790, T17B22.23, T22J18.3, UGT71B1, Os03g0757000, AT3G27320, F14J9.6, F21P24.12, naphthoate synthase menB, T29M8.6, T7F6.17, …	-1.61346	0.0042065	biological_process	42
microtubule-based movement	Group	189	189	5	TUA2, T30B22.20, TUB7, TUB1, F8K7.17	-5.10108	0.0204361	biological_process	58
negative regulation of catalytic activity	Group	163	163	9	SDD1, T6P5.12, SBT3.3, TRXF1, TRX-M4, F17M19.10, SBTI1.1, MAG2.15, AIR3	-2.04896	0.0290012	biological_process	51
oligopeptide transport	Group	239	239	19	F28P5.1, F24J5.19, NRT1.7, NRT1.5, YSL8, T8P21.19, T2P4.19, F10C21.11, NRT1.1, YSL5, F6A14.2, OPT2, F23H11.6, F12K8.12, NRT1.2, YSL6, MIL23.23, T7N9.10, F18A8.6	-1.81923	0.0300317	biological_process	47
oxidation-reduction process	Group	4071	4071	218	Os02g0171100, F14J22.19, T8P21.32, CYP71B23, FER4, FRO2, YBR159, TSO2, CSD2, CYP72A8, F16P2.47, F25P22.10, AT3G15870, MPPBETA, FAD2, T13D8.29, GPX2, CYP711A1, T2D23.5, ATMLO14, F24F17.4, ALDH3H1, ALDH7B4, CAT1, AT3G15290, LOX6, MS2, CYP76C4, PGDH, COX6b, AK-HD, CYP704A2, CYP71A18, CYP71B34, F8A5.25, NADP-ME1, AAO2, mtLPD1, CYP712A1, MMSDH, T26J13.7, CH1, CYP722A1, NIA2, F12K11.2, CYP76C2, DWF1, F…	-1.70281	0.000211804	biological_process	68
oxylipin biosynthetic process	Group	44	44	8	PLA2A, LOX6, JMT, LOX5, LOX3, FAD5, OPR1, Os03g0700700	-2.0176	0.005271	biological_process	60
photorespiration	Group	54	54	9	Os07g0108300, Os03g0129900, F25I18.4, AGT, AOAT2, HPR, RBCS1A, Os01g0682500, GAMMA_CA1	-2.06211	0.0409655	biological_process	66
protein catabolic process	Group	81	81	15	T2G17.6, ATS9, RPT1A, T4O12.21, RPN12a, RPN1A, FTSH10, F13M7.20, F27F5.8, F24J5.10, Os06g0669400, DEGP1, FtsH5, CAM5, RKP	-4.68467	4.97126e-05	biological_process	69
protein import into nucleus	Group	28	28	6	IMPA-1, IMPA-6, NTF2A, SAD2, F26A9.14, NUA	-2.71716	0.00257531	biological_process	43
protein ubiquitination	Group	101	101	17	ATUBA1, HSP70, T13D8.8, UPL2, UPL1, PUB26, PUB29, F15M4.11, F4I18.11, T1N6.4, F27F23.21, PUB17, PUB9, PUB23, T20D16.23, MAX2, F3I6.27	-1.71016	0.041254	biological_process	67
proteolysis	Group	1526	1526	83	AT1G02305, F19K23.21, SOL1, F3K23.19, MPPBETA, DELTA-VPE, F5F19.4, EDA2, F3I6.6, MMP, SCPL17, SDD1, FTSH10, T6P5.12, DEK1, AT3G27110, SCPL50, BETA-VPE, SBT3.3, F21F23.4, T6A9.28, Os06g0669400, T23E18.8, DEGP7, T9I1.11, ILL6, FTSH1, CLPR1, F1B16.1, AMC1, T14P1.15, F27D4.19, T17A5.8, PREP1, CLPP3, T1N6.3, DEGP1, AT3G26085, F7G19.1, F27D4.11, SBTI1.1, F12F1.24, SPPA, T18E12.19, F27J15.15, F17A14.9, …	-1.60798	0.00380959	biological_process	72
proteolysis involved in cellular protein catabolic process	Group	46	46	5	PBG1, PBE1, PBD1, PBC2, RKP	-8.78919	0.00651921	biological_process	73
purine base transport	Group	24	24	6	PUP5, AT3G10960, PUP2, PUP1, PUP3, PUP11	-2.16451	0.0055494	biological_process	44
recognition of pollen	Group	186	186	12	T28P6.6, T28P6.1, T23J18.8, F23M19.5, T1F9.14, T1F9.11, T20K24.15, T28P6.2, T1F9.7, ARK1, T25B24.4, SD1-13	-2.25304	0.00418708	biological_process	57
reductive pentose-phosphate cycle	Group	27	27	5	TIM, F14G9.19, PRK, RBCS1A, PGK1	-1.97371	0.0441392	biological_process	71
response to cadmium ion	Group	334	334	83	F12P21.12, SGOT, EIF4A1, ATUBA1, AT3G09200, TUA2, PAB8, ATCS, AT3G18190, T5I8.3, T13D8.29, PAC1, TCTP, PBG1, ATS9, SKP1, GSTF9, AT3G11830, PBE1, ROF1, HSP91, ARCA, PLA2A, PGM, Os05g0573200, PAG1, SCSb, F14G9.19, F13H10.7, VHA-B1, PP2AA2, CAT1, TUB7, AT3G20390, HSP70, mtLPD1, MYB15, Os09g0446800, GSTU8, AT3G09610, GLN1.3, HSFB3, Agp-L, T8L23.18, ENO1, APS1, F22G5.39, PREP1, LHY, AT3G09440, OPR1, T…	-2.33331	2.75886e-09	biological_process	77
response to chitin	Group	127	127	27	ANAC036, ANAC061, WRKY6, WRKY33, WRKY46, MYB15, STZ, CZF1, F1M20.9, PUB29, F15E12.6, F3G5.22, ATL6, MYC2, ATL2, WRKY40, F19G10.3, ADOF1, AT3G23230, F15H21.12, XERICO, PUB23, F22G5.41, HSFA2, CERK1, F2D10.34, ERF4	-1.74078	0.0181106	biological_process	76
response to heat	Group	168	168	31	ROF1, CPN10, HSP91, RPN12a, F22G5.25, HSP70, ACD32.1, F22G10.20, ANN5, WRKY33, HSP70B, S6K2, NPQ1, ABA2, AT3G09440, F18B13.12, HSP70T-2, EGY3, T4M8.13, ABA3, F14M13.24, F23H11.18, UVH3, HSFA2, ATJ3, BIP3, FBP7, HSFA1D, MSH1, F2O10.3, CR88	-1.85429	0.0448064	biological_process	80
response to jasmonic acid stimulus	Group	138	138	26	PDR12, ATPRB1, F11A6.9, TPS10, MYB15, AT3G09610, PEPR1, JAR1, LOX3, JAZ6, JAZ1, LHY, MYB63, RCA, MYC2, T2O4.10, F20P5.26, Os03g0700700, F16M22.4, F25A4.19, COI1, F27J15.20, F18A8.6, MYB60, TPS04, TRB1	-1.86665	0.0114215	biological_process	75
response to light stimulus	Group	210	210	31	GLR2.3, CSD2, CAT1, PPCK1, GLR2, TUB1, mtLPD1, GLR3.3, NIA2, GLR2.8, AT3G15570, GLR3.4, DWF1, GLR2.9, GLR2.7, PHT4;1, ENO1, T17A5.9, RCA, GLR3.5, GLR2.2, STO, T23K23.25, T16N11.2, ATY2, NPY2, RAP2.4, MYB60, HEMA1, MAX2, CAT3	-2.56599	6.88126e-05	biological_process	81
response to nematode	Group	61	61	16	AMT2, ANT1, SUC1, ZF14, AAP1, PHT4;1, T2P4.19, AMT1;2, CNBT1, GPT2, ZIP6, F23H11.6, NRT1.2, AT3G12100, ACA4, TMT1	-1.64439	0.0157971	biological_process	53
response to other organism	Group	67	67	11	ATUBA1, Os12g0448900, F25P22.10, T20H2.19, NUDT6, UGT73B5, T4O12.3, F18O14.4, BSMT1, FMO1, UGT73B4	-2.65197	0.000926135	biological_process	52
response to oxidative stress	Group	595	595	41	F14J22.19, CSD2, F17L21.12, Os12g0448900, F25P22.10, T12M4.8, GPX2, F10B6.27, F22G5.25, T6J4.22, MMSDH, T26J13.7, STZ, CDSP32, MSRB1, SRX, F18B13.21, Os04g0403500, TRX-M4, SOS1, PPR40, F27F5.6, AT3G20340, TRX5, AT2G15560, GLYR1, HEMA2, AT3G14430, PARP2, HSPRO2, RCD1, F14L17.32, GPX4, AT1G75280, LRR_XI-23, GSTU19, F14I3.20, CAT3, F4I1.5, T14G11.18, MPK6	-1.82447	0.0316816	biological_process	74
response to salt stress	Group	374	374	83	P40, T8P21.32, AT3G09200, TUA2, TUA2, T9H9.13, T12M4.8, PBG1, F11A3.9, F5F19.4, Os05g0573200, ALDH3H1, F2H15.11, ALDH7B4, COX6b, TUB7, WBC11, ANN5, RD20, WRKY33, F22C12.5, MYB15, S6K2, STZ, AT3G09610, T18K17.7, ENO1, T14N5.5, SOS1, ATHB-1, LHY, CAMBP25, PPR40, STO, NSL1, T2O4.10, F20P5.26, F23H11.27, T18K17.10, F12F1.24, AKT1, SAT32, RGP1, ITN1, CPL3, ST, F25A4.19, F15K9.17, MYB3, RGL1, XERICO, F…	-1.54103	0.030178	biological_process	79
response to wounding	Group	183	183	43	ROF1, LOX6, F11A6.9, WBC11, PSKR1, JMT, GLR3.4, TPS10, T9N14.20, AP2C1, AT3G44260, F14P1.1, STZ, PEPR1, TDC1, JAR1, ATCK1, LOX3, JAZ6, SYD, T7F6.7, BSMT1, T7F6.4, MYC2, WRKY40, OPR1, ATAF1, OPR3, ATPERK1, T5A14.12, Os03g0700700, OPCL1, IAR3, COI1, MYB3, F3N23.12, 4CL2, F18A8.6, CML38, TPS04, F24J8.24, 4CL1, MKK9	-1.8592	0.00136038	biological_process	82
response to zinc ion	Group	40	40	7	AT3G09200, GSTF9, Os05g0573200, PaB1, T8L23.18, AT3G07720, OASA2	-5.47073	0.0144228	biological_process	78
ribosome biogenesis	Group	155	155	27	AT3G16780, T8E24.9, AT3G09200, RPL5A, F19K6.12, F6F22.23, AT3G22230, F1O17.6, AT1G29965, T2P11.7, T8P21.10, F14G24.25, F19K19.15, T13C7.4, AT3G05060, F8A12.14, T13E15.13, T2P4.6, T28M21.17, T2N18.5, F28H19.11, EMB2184, F4F7.35, GHS1, F27K7.6, RFC3, AT3G15190	-6.21138	1.70775e-05	biological_process	56
signal transduction	Group	583	583	76	F10D13.24, AT3G43740, AtRLP35, F19I3.16, AtRLP25, AtRLP15, ROC3, AtRLP9, AtRLP1, AtRLP32, F14M2.19, AtRLP6, AtRLP34, AtRLP12, AtRLP26, AtRLP19, AtRLP22, AtRLP13, F3N23.14, AT2G20142, F3N23.9, GPRI1, T3A4.9, AtRLP4, T1E4.3, AtRLP14, AtRLP33, T8L23.10, T6K12.16, AtRLP3, F11A6.20, AtRLP7, F1L3.30, ATB_BETA, ALB4, AT3G15470, F12P19.1, CLE13, F2O10.5, F12A24.5, T7N9.23, F2H15.5, T13M11.5, AT3G25510, S…	-1.74669	0.0204874	biological_process	48
translation	Group	1435	1435	88	F9C22.9, AT3G16780, F18C1.17, RPS5A, RPL18, AT3G09630, P40, T8E24.9, AT3G09200, AT1G58684, RPL5A, ARP1, F5J6.12, F5G3.12, F19K6.12, F6E13.25, F6F22.23, AT3G22230, AT3G43980, AT3G43980, T9H9.13, F2P9.7, F1O17.6, RPL16A, T27G7.6, AT1G29965, F22D22.19, T8L23.13, T2P11.7, F17L21.19, F26F24.28, T12I7.3, RPS18C, RPS18C, F28K19.15, EMB2171, EMB2171, RPL27AB, F13O11.18, F1C9.13, AT3G23390, F19K19.15, T13…	-4.88617	9.56134e-14	biological_process	65
translational elongation	Group	683	683	7	F12P21.12, AT3G09200, F21M12.3, F15K20.19, T28M21.17, MUF9.8, MUF9.8	-4.59645	0.0094661	biological_process	64
translational initiation	Group	73	73	16	T15P17.7, EIF4A1, T1O3.7, EIF2, RPS18C, PAB6, TIF3H1, HCF173, FUG1, F4I18.29, ELF5A-1, F20D21.11, T29E15.26, F3I17.23, T7D17.4, T14P1.9	-2.19565	0.00457216	biological_process	54
transmembrane receptor protein tyrosine kinase signaling pathway	Group	130	130	29	BRL2, F14D7.1, AT3G28040, F10A5.16, F20M17.8, F11A6.9, PSKR1, T9N14.20, T9N14.3, PEPR1, RKL1, HSL1, F1M20.4, CLV1, F12G12.7, T11A7.8, RPK2, AT3G24240, F24B9.29, T2E12.5, RLK902, AT3G28450, RKF1, LRR_XI-23, F20B17.5, F18A8.10, FEI1, F14L17.16, F16F14.25	-1.84959	0.026385	biological_process	49
ubiquitin-dependent protein catabolic process	Group	484	484	51	ATUBA1, RPT5A, PAC1, PBG1, ATS9, RPT1A, SKP1, PBE1, PaA2, PBD1, PAG1, T4O12.21, UCH2, RPN12a, UBP7, PAE2, PaB1, UBC11, PBC2, RPN1A, F13M7.20, UPL2, UPL1, F3K23.3, UBC36, UBP14, UBQ7, CUL3A, UBQ12, FKF1, UBP19, COI1, F2H17.2, EBF1, ATUBC2, UBC32, PRT1, F5D21.4, UBC28, F22K20.2, UBC29, UBC19, UBC16, F6P23.18, ATUBP4, MAX2, UBP13, APC2, ASK14, UBC5, UBC34	-2.64425	0.000591478	biological_process	62
apoplast	Group	559	559	65	CSD2, TIM, TCTP, Os07g0108300, GSTF9, PBD1, Os05g0573200, PAG1, BGLU40, T2E6.22, SDD1, mtLPD1, SBT3.3, LAC6, BGAL9, GLP5, F2H15.9, Os09g0446800, BGAL5, LAC7, F2O10.9, ENO1, AGT, XTR2, PRK, PREP1, F5O8.29, AT3G09440, RCA, SCO1, CPN60B, ATMRP3, CLE13, Os08g0266300, F9K20.12, LAC3, SBTI1.1, F12F1.30, HPR, Os12g0420200, RBCS1A, T19F11.3, F14D16.13, ATFXG1, PGK1, CLE9, AT3G23600, F24D7.4, MAG2.15, CLE…	-1.76757	0.00192225	cellular_component	84
cell wall	Group	685	685	68	RPS5A, AT3G09630, EIF4A1, AT1G58684, ARP1, TUA2, TUA2, ATCS, IMPA-1, MPPBETA, HTA10, F19I3.16, RPS18C, RPS18C, T21L14.5, NOP56, CAT1, F1C9.13, TUB7, F4L23.27, F27F5.8, F7B19.13, HSP70, T6P5.12, LPR2, GLP5, F2H15.9, HSP70B, AT3G07850, CAND1, F11I4.1, EXLB3, T1E4.3, AAC1, T8L23.18, F9K20.9, XTR2, TRX-M4, ATASE, AT3G09440, T4M8.14, RCA, T7F6.4, Os01g0254300, QRT2, F9K20.12, SBTI1.1, AT3G22060, RGP1,…	-2.21875	5.37758e-07	cellular_component	107
cytosol	Group	502	502	85	LOS1, AGO1, EIF4A1, AT3G09200, TUA2, TUA2, IMPA-1, GPX2, GRP2B, PGM, Os05g0573200, ROC3, PGDH, F15K20.19, NADP-ME1, HSP70, UPL2, UPL1, ACBP6, Adenylyl-sulfate kinase, VPS9A, F4N21.22, HSP70B, NUDT6, SCL14, AMPD, GLN1.3, F12B7.13, AAO4, D-enzyme, SEC5A, AT3G26560, T1B3.18, Os02g0168100, ABA2, F27D4.10, AT3G09440, SYD, Os10g0465700, F2KP, TPR1, Os02g0557700, EXO70E1, GLNRS, NUA, TPK1, CCoAMT, F23A5…	-1.62165	0.0333548	cellular_component	102
cytosolic large ribosomal subunit	Group	126	126	29	AT3G16780, F18C1.17, RPL18, AT3G09630, T8E24.9, RPL5A, ARP1, F6E13.25, F6F22.23, AT3G22230, F2P9.7, F1O17.6, RPL16A, T27G7.6, AT1G29965, T8L23.13, F17L21.19, T12I7.3, F28K19.15, EMB2171, EMB2171, RPL27AB, AT3G23390, T13C7.4, T13E15.13, PGY2, PGY2, T2N18.5, AT3G13580	-14.1821	1.44709e-16	cellular_component	97
cytosolic ribosome	Group	192	192	48	F9C22.9, F18C1.17, RPS5A, AT3G09630, P40, AT3G09200, RPL5A, ARP1, F19K6.12, F6E13.25, F6F22.23, AT3G22230, T9H9.13, F2P9.7, T27G7.6, F22D22.19, PAC1, PBG1, T12I7.3, RPS18C, F28K19.15, PaA2, ARCA, RPL27AB, CAT1, F1C9.13, PAE2, PaB1, F15K20.19, F7B19.13, PGY2, F11I4.1, GLN1.3, T28M21.17, mitochondria MCCA, T2N18.5, AT3G09440, AT3G13580, CPN60B, F12F1.30, RGP1, RBCS1A, TRFL3, T12M4.7, CAT3, RPL4, TO…	-7.06307	1.44467e-12	cellular_component	95
cytosolic small ribosomal subunit	Group	107	107	18	F9C22.9, RPS5A, P40, AT1G58684, F5J6.12, F5G3.12, AT3G43980, AT3G43980, T9H9.13, F22D22.19, F26F24.28, RPS18C, RPS18C, F1C9.13, F7B19.13, F11I4.1, T2P4.6, RPS9	-14.0323	8.33987e-10	cellular_component	96
endomembrane system	Group	3917	3917	354	AT3G19690, AT59, F14J22.19, CYP71B23, GLR2.3, SOL1, F10D13.24, CYP72A8, Os12g0448900, F3K23.19, F22O13.7, AT3G28007, CYP711A1, AT3G43740, MSF3.6, AtRLP35, AT3G08870, AtRLP15, AT3G03773, F14D7.1, F15A23.4, F24F17.4, EDA2, AT3G12587, AT3G28040, RPM1, RIN4, GLR2, T3P18.7, T6B20.11, AT2G46495, F2P24.6, F15H21.13, T4O24.8, T6A9.5, SCPL17, F28L1.11, AtRLP9, AtRLP32, F14M2.19, F13H10.16, T4O24.7, ATPRB1…	-1.62309	0.000489538	cellular_component	87
integral to membrane	Group	5488	5488	465	PDR3, BOR5, AMT2, CYP71B23, PDR12, FRO2, GLR2.3, T3F17.18, ANT1, AT3G15870, F22O13.7, FAD2, AT3G28007, BRL2, T2D23.5, F24P17.4, AT3G08870, F10B6.27, F14D7.1, AT3G20460, AT3G28040, T8O11.11, F22H5.6, PUP5, TIM23-1, CYP76C4, AVA-P2, GLR2, ATPT2, F24P17.7, F10A5.16, F28P5.1, AT3G22845, MHK10.8, SEC61_BETA, AT3G10960, F20M17.8, MGH6.18, F11A6.9, F21B7.30, FTSH10, MHK10.7, F22G5.7, T1E2.14, CYP71A18, …	-1.52839	0.00768017	cellular_component	106
large ribosomal subunit	Group	139	139	9	RPL18, F6E13.25, RPL27AB, PGY2, PGY2, AT3G13580, AT2G44065, RPL12-A, EMB2394	-2.99194	0.0278852	cellular_component	93
membrane	Group	4031	4031	438	PDR3, BOR5, AMT2, LOS1, F9C22.9, AT3G09630, P40, PDR12, EIF4A1, AT1G58684, RPL5A, ARP1, FRO2, F6E13.25, GLR2.3, YBR159, TUA2, T9H9.13, ANT1, T11I18.7, MPPBETA, Os07g0108300, F11A3.9, AT3G28007, AT3G08530, F24P17.4, EIF2, RPS18C, T21L14.5, ACLB-1, PLA2A, F28N24.2, F5F19.4, T4O12.21, F14G9.19, ALDH3H1, VHA-B1, AT3G20460, F22H5.6, VHA-A1, PUP5, RIN4, GLR2, MSF3.7, ATPT2, F24P17.7, F2P24.6, F28L1.11,…	-1.55424	0.00241648	cellular_component	86
mitochondrial matrix	Group	93	93	14	SGOT, ATCS, MPPBETA, CYTC-1, mtACP2, ETFALPHA, mtLPD1, mitochondria MCCA, PREP1, Os01g0269000, DFC, LIP1, F7F23.11, ALDH2B7	-2.15111	0.0233816	cellular_component	85
nucleolus	Group	311	311	59	LOS1, F18C1.17, AT3G09630, EIF4A1, AT3G09200, RPL5A, ARP1, F6E13.25, F2P9.7, RPL16A, IMPA-1, T2P11.7, MPPBETA, HTA10, RPS18C, T21L14.5, T8P21.10, AT3G23620, EMB2171, RPL27AB, NOP56, AT3G11500, NOP10, AT3G05060, U2A', F15K20.19, F27F5.8, Y14, F8A12.14, AT3G07050, T13E15.13, MAGO, PGY2, WRKY46, SR45, AAC1, F14G6.20, T14N5.5, T4M8.5, T2N18.5, AT3G10572, Os05g0121400, NUA, SE, ARP4, EDA25, AT3G19760,…	-3.73022	1.82436e-08	cellular_component	99
nucleoplasm	Group	31	31	10	U2B'', U2A', Y14, MAGO, VRN1, SR45, GI, ICK5, AT3G19760, LINC2	-2.69057	0.00765631	cellular_component	101
outer membrane-bounded periplasmic space	Group	61	61	10	GLR2.3, GLR2, GLR3.3, GLR2.8, GLR3.4, GLR2.9, GLR2.7, GLR3.5, GLR2.2, T8E3.6	-2.9303	0.000582977	cellular_component	104
plant-type cell wall	Group	265	265	26	AT3G26720, T8O11.11, F4L23.27, AT3G43270, T6P5.12, PPME1, SBT3.3, BGAL9, T1E4.3, F9K20.9, PDIL2-2, F8K7.10, AT2G27680, T1N6.22, Os01g0254300, F9K20.12, T7O23.17, ATFXG1, F15K9.17, MAG2.15, T1E4.2, PAP12, BGAL1, T6D20.26, Os10g0407000, F16F14.25	-1.98596	0.0283903	cellular_component	108
plasma membrane	Group	2348	2348	442	AMT2, F12P21.12, LOS1, F9C22.9, AT3G16780, F21J9.17, F18C1.17, RPS5A, RPL18, AT3G09630, P40, PDR12, ATUBA1, ACC1, AT3G09200, RPL5A, ARP1, F5J6.12, FRO2, F6F22.23, GLR2.3, TUA2, F21M12.3, T9H9.13, T3F17.18, T27G7.6, MPPBETA, F22O13.7, F17L21.19, VIIIA, HSP60-2, TCTP, F26F24.28, T2G17.6, AT3G26720, BRL2, AT3G08530, RPT1A, SKP1, GSTF9, T12I7.3, AT3G08870, RPS18C, RPS18C, HSP91, PBD1, F10B6.27, F21M1…	-1.60429	6.57738e-06	cellular_component	103
proteasome complex	Group	81	81	18	RPT5A, PAC1, PBG1, T2G17.6, ATS9, RPT1A, PBE1, PaA2, PBD1, PAG1, T4O12.21, RPN12a, PAE2, PaB1, PBC2, RPN1A, F13M7.20, F27F5.8	-8.27361	3.94023e-11	cellular_component	91
proteasome core complex	Group	53	53	9	PAC1, PBG1, PBE1, PaA2, PBD1, PAG1, PAE2, PaB1, PBC2	-8.78919	1.92565e-06	cellular_component	90
proteasome core complex, alpha-subunit complex	Group	44	44	5	PAC1, PaA2, PAG1, PAE2, PaB1	-8.27361	0.000308105	cellular_component	89
respiratory chain complex I	Group	46	46	6	F11A3.9, Os03g0129900, ATMLO14, F25I18.4, T17B22.21, GAMMA_CA1	-8.17658	0.010802	cellular_component	105
ribonucleoprotein complex	Group	126	126	14	AGO1, SR1, AGO5, AT3G11500, U2B'', NOP10, U2A', CAF2, MSF3.12, CAF1, F22G5.31, AT3G19090, T1O24.11, F3G5.1	-2.20977	0.00656564	cellular_component	88
ribosome	Group	1104	1104	61	AT3G16780, F18C1.17, RPS5A, AT3G09630, T8E24.9, AT3G09200, AT1G58684, RPL5A, ARP1, F5G3.12, F19K6.12, F6F22.23, AT3G22230, AT3G43980, AT3G43980, F2P9.7, F1O17.6, RPL16A, T27G7.6, AT1G29965, T8L23.13, T2P11.7, F17L21.19, F26F24.28, T12I7.3, RPS18C, F28K19.15, EMB2171, EMB2171, RPL27AB, F13O11.18, F1C9.13, AT3G23390, F19K19.15, T13C7.4, F15K20.19, F20D23.22, T13E15.13, T2P4.6, T28M21.17, T2N18.5, A…	-7.33783	1.50008e-09	cellular_component	94
small ribosomal subunit	Group	157	157	7	RPS5A, P40, AT1G58684, RPS18C, RPS18C, AT3G13120, T1B8.10	-9.49952	0.0122043	cellular_component	92
vacuolar membrane	Group	423	423	91	LOS1, F9C22.9, RPL18, ARP1, F5J6.12, TUA2, T9H9.13, MPPBETA, F17L21.19, HSP60-2, TCTP, AT3G26720, T12I7.3, RPS18C, PBD1, F21M12.26, F5F19.4, PAG1, VHA-B1, T8O11.11, F22H5.6, CYTC-1, AVA-P2, VHA-A2, HSP70, GRF2, DWF1, PGY2, BGAL9, PTR2, RKL1, HCF107, AAC1, ATMRP6, F11B9.30, T4M8.5, F8K7.10, ZAT, F18O14.22, AT3G09440, AT3G13772, CAX5, MRP1, ATMRP3, F20D23.21, F12M16.12, NHX2, F17L21.27, GPT2, RGP1,…	-1.60959	0.00487473	cellular_component	100
vacuole	Group	559	559	127	AT1G02305, F19K23.21, RPS5A, RPL18, AT3G09630, RPL5A, ARP1, F6E13.25, HTA9, T9H9.13, RPL16A, F17L21.19, T12M4.8, PAC1, Os07g0108300, AT3G26720, GSTF9, T12I7.3, RPS18C, PBD1, PAG1, ALDH3H1, VHA-B1, VHA-A1, AVA-P2, T13C7.4, ATPT2, ATCLH1, AT3G22845, TUB7, TUB1, VHA-A2, AT3G20390, GRF2, NIA2, SCPL50, BETA-VPE, DWF1, RD20, AT2G26975, PGY2, PGY2, SUC1, GLR2.7, BGAL9, PTR2, AT3G16580, AAC1, F2E2.13, T8…	-1.66628	0.000325063	cellular_component	98
1-aminocyclopropane-1-carboxylate synthase activity	Group	58	58	5	IDI4, Os07g0108300, ACS10, AOAT2, SUR1	-3.7009	0.010663	molecular_function	153
2 iron, 2 sulfur cluster binding	Group	106	106	9	BIO2, T6B20.11, AAO2, CH1, TIC55, AAO4, AAO3, F26A9.12, CXIP2	-2.34463	0.00234362	molecular_function	113
alpha-amylase activity	Group	25	25	5	Os01g0715400, Os05g0393700, ISA1, Os04g0403300, Os06g0367100	-6.19332	0.0231068	molecular_function	152
ATPase activity	Group	366	366	45	PDR3, PDR12, RPT5A, T2G17.6, RPT1A, VHA-A1, AVA-P2, FTSH10, VHA-A2, F27F5.8, AHA8, WBC11, F13A10.15, PKL, F5A8.11, PDR11, Os06g0669400, FTSH1, PDR1, AT3G28510, SYD, PDR5, PEX6, PDR6, F8K7.7, AT3G28580, AT2G18193, FtsH5, F16B3.8, AT3G21090, PDR4, AT2G41700, F10A8.20, ATNAP12, F5D21.8, AT3G15120, F13B15.19, FTSH12, Os03g0670100, F10C21.5, CER5, F3N23.32, PDR7, ATGCN3, F12M16.28	-1.73835	0.0173425	molecular_function	149
calcium channel activity	Group	24	24	10	GLR2.3, GLR2, GLR3.3, GLR2.8, GLR3.4, GLR2.9, GLR2.7, GLR3.5, GLR2.2, ACA1	-2.9303	0.000438934	molecular_function	123
carbohydrate transmembrane transporter activity	Group	92	92	31	AT3G20460, F22H5.6, ATPT2, MGH6.18, AT3G20660, T12H1.11, ATPLT5, SUC1, INT2, PHT4;1, F7G19.23, INT1, T18K17.11, F18O14.22, T7A14.10, UNE2, ATSUC7, F3O9.19, SUC2, F15M4.7, F7H1.14, YUP8H12R.2, STP1, T9J23.17, F7G19.20, T14N5.7, TMT1, F9H16.16, T9I22.17, T22H22.15, SUT4	-1.87832	0.00739504	molecular_function	122
cation binding	Group	625	625	21	Os05g0393700, ISA1, BGLU40, HEXO2, BGAL9, BGAL5, SBE2.1, BGLU11, BAM6, D-enzyme, Os10g0465700, BGLU1, BGLU46, Os04g0403300, T9J22.27, T8O11.20, AT3G11040, Os06g0367100, BGLU17, BGAL1, SFR2	-1.78382	0.0141636	molecular_function	117
copper ion binding	Group	532	532	42	LOS1, SGOT, AT3G09200, HSP60-2, GSTF9, CPN10, Os05g0573200, SCSb, CYTC-1, COX6b, ETFALPHA, mtLPD1, T2D23.3, MMSDH, GR-RBP5, LAC6, HMA5, LPR2, Os09g0446800, LAC7, MHK10.21, GLN1.3, AAC1, T8L23.18, ENO1, F27M3.28, T27G7.18, LAC3, T9N14.17, RBCS1A, CtaG, IRX12, NRPD1a, LAC2, T8O18.5, MT3, DRT112, F7F23.11, AT1G45063, F9L1.8, F24B9.13, AT3G08950	-2.36282	0.000698857	molecular_function	119
cysteine-type endopeptidase activity	Group	185	185	11	AT1G02305, F3K23.19, DELTA-VPE, DEK1, BETA-VPE, T6A9.28, AMC1, UBP19, XBCP3, RD21, F22O13.24	-2.91601	0.0171695	molecular_function	147
electron carrier activity	Group	1759	1759	90	CYP71B23, FRO2, CYP72A8, F7O18.27, CYP711A1, ATMLO14, CYP76C4, CYTC-1, T6B20.11, ETFALPHA, CYP704A2, CYP71A18, CYP71B34, AAO2, CYP712A1, CYP722A1, NIA2, CYP76C2, CYP87A2, PGR5, CYP71B19, Os01g0235900, CYP71B6, CDSP32, F7D19.25, ATRBOH_F, CYP94C1, CYP72A13, CYP89A5, PDIL2-2, TRXF1, AAO4, TRX-M4, CYP97A3, T17B22.21, AAO3, CYP81D6, CYP94B2, CYP76C5, CYP71B7, CRTISO, F28G11.4, T27G7.18, CYP82G1, CYP7…	-1.66133	0.0161025	molecular_function	109
endopeptidase activity	Group	37	37	10	PAC1, PBG1, PBE1, PaA2, PBD1, PAG1, PAE2, PaB1, PBC2, F12F1.24	-8.27361	3.92684e-06	molecular_function	145
enzyme inhibitor activity	Group	297	297	9	F4L23.27, AT3G43270, AT3G36659, T14P4.25, AT3G17130, TRXF1, TRX-M4, Os01g0254300, F23N19.27	-2.31681	0.0039327	molecular_function	129
extracellular-glutamate-gated ion channel activity	Group	50	50	9	GLR2.3, GLR2, GLR3.3, GLR2.8, GLR3.4, GLR2.9, GLR2.7, GLR3.5, GLR2.2	-3.27875	0.000218331	molecular_function	125
glucuronosyltransferase activity	Group	9	9	5	T16E15.5, F3F9.19, AT1G22380, T16E15.2, AT1G22360	-3.31211	0.003461	molecular_function	134
GTPase activity	Group	265	265	16	LOS1, TUA2, EIF2_GAMMA, F14G24.25, TUB7, F8A5.5, TUB1, SCO1, ADL3, ATDRG1, FZL, T10F20.8, MUF9.8, F28O16.18, Os03g0646100, ARAC5	-1.76214	0.0264226	molecular_function	150
hydrolase activity, hydrolyzing O-glycosyl compounds	Group	817	817	16	AT3G26720, BGLU40, HEXO2, BGAL9, BGAL5, SBE2.1, BGLU11, XTR2, GLU3, BGLU46, T9J22.27, T8O11.20, FHY3, BGLU17, SFR2, HGL1	-1.96491	0.0405877	molecular_function	151
intracellular ligand-gated ion channel activity	Group	21	21	9	GLR2.3, GLR2, GLR3.3, GLR2.8, GLR3.4, GLR2.9, GLR2.7, GLR3.5, GLR2.2	-3.27875	0.000218331	molecular_function	124
ionotropic glutamate receptor activity	Group	50	50	9	GLR2.3, GLR2, GLR3.3, GLR2.8, GLR3.4, GLR2.9, GLR2.7, GLR3.5, GLR2.2	-3.27875	0.000218331	molecular_function	155
iron ion binding	Group	575	575	65	CYP71B23, FRO2, BIO2, CYP72A8, CYP711A1, ATMLO14, LOX6, CYP76C4, CYP704A2, CYP71A18, CYP71B34, AAO2, CYP712A1, CH1, CYP722A1, CYP76C2, CYP87A2, CYP71B19, CYP71B6, GA3OX1, GA2OX1, F7D19.25, ATRBOH_F, CYP72A13, CYP89A5, AT3G19000, LOX5, AAO4, LOX3, AAO3, CYP81D6, T30F21.12, CYP94B2, CYP76C5, CER1, CYP71B7, F28G11.4, MIOX1, CYP89A7, Os03g0700700, T23K23.7, CYP709B2, CYP89A9, CYP71B20, CYP89A6, CYP71…	-1.80859	0.00792723	molecular_function	118
kinase activity	Group	1152	1152	178	F21P24.13, F22O13.7, AtRLP35, AT3G08870, AT3G28040, PPCK1, F10A5.16, AT2G35400, F15H21.13, T4O24.8, AtRLP32, F20M17.8, T4O24.7, F11A6.9, F22G5.7, T28P6.6, AtRLP34, T4O24.2, AtRLP26, AtRLP19, T28P6.1, EMB1187, T23J18.8, F23M19.5, AtRLP22, T6P5.14, T20D16.17, AT3G15680, Adenylyl-sulfate kinase, AT1G73066, F1O19.18, T1F9.14, T1F9.11, CPK25, STN7, F26B6.10, AT3G22750, T9N14.3, S6K2, F2J7.14, F27L4.5,…	-1.56093	0.0456801	molecular_function	135
lipoxygenase activity	Group	34	34	6	Os12g0448900, LOX6, RD20, LOX5, LOX3, Os03g0700700	-2.09479	0.00596482	molecular_function	142
metalloendopeptidase activity	Group	137	137	17	MPPBETA, F5F19.4, F3I6.6, MMP, FTSH10, AT3G27110, Os06g0669400, FTSH1, T14P1.15, T21P5.16, PREP1, F23H11.28, FtsH5, F16B3.8, F4L23.22, FTSH12, AT2G25860	-2.06737	0.00846927	molecular_function	148
NAD binding	Group	176	176	15	Os02g0171100, Os05g0573200, F17K2.16, PGDH, NADP-ME1, NUDT6, IDHa, Os07g0229800, HPR, F5O11.29, F19K16.17, PARP2, NADP-ME4, T9N14.9, GAPA-2	-1.64193	0.047506	molecular_function	116
NADH dehydrogenase (ubiquinone) activity	Group	164	164	5	Os03g0129900, ATMLO14, ArthMp086, ArthMp086, T17B22.21	-2.39499	0.00457859	molecular_function	140
oxidoreductase activity	Group	1619	1619	96	T8P21.32, FER4, YBR159, TSO2, F16P2.47, AT3G15870, MPPBETA, T13D8.29, T2D23.5, F5F19.4, F24F17.4, ALDH7B4, AT3G15290, F8A5.25, F12K11.2, F13M22.4, LPR2, F22C12.5, T17B22.23, GA3OX1, SRG1, F14J9.6, F21B7.39, TIC55, AT3G12900, F3G5.3, AT3G19000, AT2G27680, F22G5.39, T1N6.22, T17B22.21, F15E12.2, FAD5, F5O8.29, ABA2, F27D4.10, F12K11.26, T10F20.3, F19P19.22, T30F21.12, CER1, CRTISO, Os08g0266300, F2…	-1.64891	0.00261861	molecular_function	128
oxidoreductase activity, acting on single donors with incorporation of molecular oxygen, incorporation of two atoms of oxygen	Group	79	79	12	F25P22.10, LOX6, GA3OX1, GA2OX1, F7F1.5, LOX5, LOX3, F7A10.24, F13F21.18, F7A19.21, F13B15.11, T32G9.27	-2.0176	0.0410316	molecular_function	141
pectinesterase activity	Group	345	345	9	F4L23.27, AT3G43270, AT3G36659, PPME1, T14P4.25, AT3G17130, Os01g0254300, F23N19.27, Os10g0407000	-2.67786	0.0186074	molecular_function	144
peptidase activity	Group	175	175	21	PAC1, PBG1, PBE1, PaA2, PBD1, PAG1, RPN12a, PAE2, PaB1, PBC2, DEGP7, T1N6.3, T7F6.7, T7F6.4, PLSP1, F4H5.6, AT2G43070, T10O22.25, F6E13.27, F24D7.12, JOSL	-2.4469	0.00708711	molecular_function	143
peroxidase activity	Group	476	476	12	F14J22.19, Os12g0448900, F25P22.10, F8A5.25, T26J13.7, ATRBOH_F, PAP17, F27F5.6, T19F11.3, F14L17.32, T14G11.18, ATPER1	-1.93212	0.0421009	molecular_function	139
protein disulfide oxidoreductase activity	Group	291	291	14	F7O18.27, T6B20.11, Os01g0235900, CDSP32, PDIL2-2, TRXF1, TRX-M4, F26K24.21, ATY2, ATH7, TRX5, ACHT4, CXIP2, F24B9.21	-1.66133	0.0218302	molecular_function	138
purine base transmembrane transporter activity	Group	24	24	6	PUP5, AT3G10960, PUP2, PUP1, PUP3, PUP11	-2.16451	0.0055494	molecular_function	127
pyridoxal phosphate binding	Group	349	349	23	SGOT, Os01g0871300, IDI4, Os07g0108300, SHM6, ACS10, F17F8.22, Os01g0717700, THA2, TDC1, CYSD1, MUO10.17, AGT, AOAT2, Os12g0287300, SHM7, SUR1, ABA3, AT3G26115, Os01g0178000, OASA2, F12F1.20, DPL1	-2.17755	0.0120346	molecular_function	114
receptor activity	Group	616	616	66	F22O13.7, BRL2, AT3G08870, F14D7.1, AT3G28040, F10A5.16, T4O24.7, F11A6.9, F22G5.7, F12K21.25, F20D23.7, PSKR1, F23M19.5, AT3G25040, AT3G14840, T9N14.20, AT1G73066, T1F9.14, T9N14.3, ER, RKL1, AT3G19320, FRK1, T20K24.15, F1M20.4, F20P5.16, CLV1, AT3G25160, T3F20.24, T19D16.6, T19L18.15, T7M7.19, F19C24.3, RPK2, AT3G24240, F24B9.29, T1F9.7, RLK, T6H22.8, F27F23.1, T2E12.5, RLK902, F13F21.28, BRL1,…	-1.64119	0.00413799	molecular_function	154
RNA-directed DNA polymerase activity	Group	208	208	9	AT3G25270, AT3G09510, F13P17.16, F11I4.11, T8K22.5, T1O3.17, F14M13.16, T1P2.4, F1M20.3	-2.39534	0.0273221	molecular_function	136
structural constituent of cytoskeleton	Group	30	30	6	TUA2, TUA2, TUB7, ACT11, ARP2, ARP4	-2.30024	0.00594646	molecular_function	111
structural constituent of ribosome	Group	1344	1344	74	F9C22.9, AT3G16780, F18C1.17, RPS5A, RPL18, AT3G09630, P40, T8E24.9, AT3G09200, AT1G58684, RPL5A, ARP1, F5J6.12, F5G3.12, F19K6.12, F6E13.25, F6F22.23, AT3G22230, AT3G43980, AT3G43980, T9H9.13, F2P9.7, F1O17.6, RPL16A, T27G7.6, AT1G29965, F22D22.19, T8L23.13, T2P11.7, F17L21.19, F26F24.28, T12I7.3, RPS18C, RPS18C, F28K19.15, EMB2171, EMB2171, RPL27AB, F13O11.18, F1C9.13, AT3G23390, F19K19.15, T13…	-7.60834	4.49683e-14	molecular_function	112
structural molecule activity	Group	221	221	18	TUA2, AT3G08530, TUB7, TUB1, F19K16.4, DIS2, ATCPISCA, T32F12.13, F11B9.30, AT1G51115, AT3G23400, F8K4.21, T24P15.4, AT3G26070, VAP27-2, ARPC2B, T24I21.12, Os03g0646100	-2.04937	0.0123512	molecular_function	110
sugar binding	Group	394	394	27	T12M4.8, AT3G08870, F24P17.7, T28P6.6, T28P6.1, T23J18.8, F23M19.5, BGAL9, T1F9.14, T1F9.11, T20K24.15, F9K20.9, F20P5.16, T28P6.2, F9K20.12, T1F9.7, GALT1, RLK, ARK1, T25B24.4, SD1-13, CRT3, F16P2.37, CES101, F16P2.40, BGAL1, T16N11.4	-1.97071	0.00331249	molecular_function	121
sugar:hydrogen symporter activity	Group	114	114	32	AT3G20460, F22H5.6, ATPT2, MGH6.18, AT3G20660, T12H1.11, ATPLT5, SUC1, INT2, PHT4;1, F7G19.23, INT1, F18O14.22, T7A14.10, UNE2, ATSUC7, F3O9.19, SUC2, F15M4.7, F7H1.14, YUP8H12R.2, STP1, T9J23.17, AT2G43235, F7G19.20, T14N5.7, T17A11.9, TMT1, F9H16.16, T9I22.17, T22H22.15, SUT4	-1.58057	0.0151187	molecular_function	126
sulfotransferase activity	Group	86	86	5	SOT17, F19B11.22, SOT16, SOT18, ST	-2.20366	0.024669	molecular_function	130
threonine-type endopeptidase activity	Group	84	84	9	PAC1, PBG1, PBE1, PaA2, PBD1, PAG1, PAE2, PaB1, PBC2	-8.78919	1.92565e-06	molecular_function	146
transcription factor binding	Group	22	22	5	AGL20, F5A8.11, GA3OX1, AGL44, RBR1	-2.73425	0.0481282	molecular_function	115
transferase activity, transferring acyl groups other than amino-acyl groups	Group	349	349	11	F21J9.9, AT3G26040, F9L11.9, T22H22.2, F27M3.28, AT3G29670, AT3G29635, AT3G30280, F1K23.12, F21B7.12, F21J9.8	-1.95589	0.0109382	molecular_function	137
transferase activity, transferring hexosyl groups	Group	672	672	29	Os01g0805500, F3F20.12, UGT74D1, F24P17.7, F20M17.17, T16E15.5, F3F9.19, T16E15.2, AT3G21790, Os03g0757000, F3F20.13, AT1G22360, UGT74F2, F12A24.7, GOLS2, F13K3.18, F13K3.17, T9I22.3, AT3G21760, GALT1, T27A16.19, GATL10, T19L18.9, F10C21.10, UGT89B1, AT3G11340, F13O11.21, AT3G29630, YUP8H12.22	-2.11089	0.0109544	molecular_function	132
translation initiation factor activity	Group	221	221	17	T15P17.7, EIF4A1, PAB8, EIF2_GAMMA, T1O3.7, EIF2, PAB6, TIF3H1, T7M7.14, FUG1, F4I18.29, ELF5A-1, F20D21.11, T29E15.26, F3I17.23, T7D17.4, T14P1.9	-4.88617	0.00123025	molecular_function	120
UDP-glucosyltransferase activity	Group	55	55	10	HEXO2, UGT73C6, UGT71B1, UGT73B5, F3F20.13, UGT74F2, UGT73C1, UGT71C4, UGT73B4, UGT89B1	-2.18893	0.0322546	molecular_function	133
UDP-glycosyltransferase activity	Group	110	110	30	Os01g0805500, UGT84B1, UGT74D1, F20M17.17, UGT88A1, T16E15.5, F3F9.19, UGT73C6, AT3G21790, UGT71B1, Os03g0757000, UGT73B5, F3F20.13, AT1G22360, UGT74F2, F12A24.7, UGT73C1, F13K3.18, F13K3.17, AT3G21760, T27A16.19, UGT71D1, UGT74B1, UGT71C5, UGT72B3, UGT73B4, UGT89B1, AT3G11340, UGT71C3, Os04g0249500	-2.14523	0.00765511	molecular_function	131
